# Supplementary material for: Species-Specific Proteins in the Oviducts of Snail Sibling Species: Proteotranscriptomic Study of Littorina fabalis and L. obtusata
Source: Biology (Basel). 2021 Oct 22;10(11):1087. doi: 10.3390/biology10111087 (PMC8614816; doi:10.3390/biology10111087)
Supplement: Supplementary file 1 [file biology-10-01087-s001.zip › Supplementary materials 2.pdb]

TITLE     SWISS-MODEL SERVER (https://swissmodel.expasy.org)
TITLE    2 Untitled Project
EXPDTA    THEORETICAL MODEL (SWISS-MODEL SERVER)
AUTHOR    SWISS-MODEL SERVER (SEE REFERENCE IN JRNL Records)
REVDAT   1   09-OCT-21 1MOD    1       19:27
JRNL        AUTH   A.WATERHOUSE,M.BERTONI,S.BIENERT,G.STUDER,G.TAURIELLO,
JRNL        AUTH 2 R.GUMIENNY,F.T.HEER,T.A.P.DE BEER,C.REMPFER,L.BORDOLI,
JRNL        AUTH 3 R.LEPORE,T.SCHWEDE
JRNL        TITL   SWISS-MODEL: HOMOLOGY MODELLING OF PROTEIN STRUCTURES AND
JRNL        TITL 2 COMPLEXES
JRNL        REF    NUCLEIC.ACIDS.RES..           V.  46 W296  2018
JRNL        PMID   29788355
JRNL        DOI    10.1093/nar/gky427
REMARK   1
REMARK   1 REFERENCE 1
REMARK   1  AUTH   S.BIENERT,A.WATERHOUSE,T.A.P.DE BEER,G.TAURIELLO,G.STUDER,
REMARK   1  AUTH 2 L.BORDOLI,T.SCHWEDE
REMARK   1  TITL   THE SWISS-MODEL REPOSITORY - NEW FEATURES AND FUNCTIONALITY
REMARK   1  REF    NUCLEIC.ACIDS.RES..           V.  45       2017
REMARK   1  REFN                   ISSN 0305-1048
REMARK   1  PMID   27899672
REMARK   1  DOI    10.1093/nar/gkw1132
REMARK   1
REMARK   1 REFERENCE 2
REMARK   1  AUTH   N.GUEX,M.C.PEITSCH,T.SCHWEDE
REMARK   1  TITL   AUTOMATED COMPARATIVE PROTEIN STRUCTURE MODELING WITH
REMARK   1  TITL 2 SWISS-MODEL AND SWISS-PDBVIEWER: A HISTORICAL PERSPECTIVE
REMARK   1  REF    ELECTROPHORESIS               V.  30       2009
REMARK   1  REFN                   ISSN 0173-0835
REMARK   1  PMID   19517507
REMARK   1  DOI    10.1002/elps.200900140
REMARK   1
REMARK   1 REFERENCE 3
REMARK   1  AUTH   G.STUDER,G.TAURIELLO,S.BIENERT,M.BIASINI,N.JOHNER,T.SCHWEDE
REMARK   1  TITL   PROMOD3 - A VERSATILE HOMOLOGY MODELLING TOOLBOX
REMARK   1  REF    PLOS COMP. BIOL.              V.  17       2021
REMARK   1  REFN                   ISSN 
REMARK   1  PMID   33507980
REMARK   1  DOI    https://doi.org/10.1371/journal.pcbi.1008667
REMARK   1
REMARK   1 REFERENCE 4
REMARK   1  AUTH   G.STUDER,C.REMPFER,A.WATERHOUSE,R.GUMIENNY,J.HAAS,T.SCHWEDE
REMARK   1  TITL   QMEANDISCO - DISTANCE CONSTRAINTS APPLIED ON MODEL QUALITY 
REMARK   1  TITL 2 ESTIMATION
REMARK   1  REF    BIOINFORMATICS                V.  36       2020
REMARK   1  REFN                   ISSN 
REMARK   1  PMID   31697312
REMARK   1  DOI    https://doi.org/10.1093/bioinformatics/btz828
REMARK   1
REMARK   1 REFERENCE 5
REMARK   1  AUTH   P.BENKERT,M.BIASINI,T.SCHWEDE
REMARK   1  TITL   TOWARD THE ESTIMATION OF THE ABSOLUTE QUALITY OF INDIVIDUAL
REMARK   1  TITL 2 PROTEIN STRUCTURE MODELS
REMARK   1  REF    BIOINFORMATICS                V.  27       2011
REMARK   1  REFN                   ISSN 1367-4803
REMARK   1  PMID   21134891
REMARK   1  DOI    10.1093/bioinformatics/btq662
REMARK   1
REMARK   1 REFERENCE 6
REMARK   1  AUTH   M.BERTONI,F.KIEFER,M.BIASINI,L.BORDOLI,T.SCHWEDE
REMARK   1  TITL   MODELING PROTEIN QUATERNARY STRUCTURE OF HOMO- AND
REMARK   1  TITL 2 HETERO-OLIGOMERS BEYOND BINARY INTERACTIONS BY HOMOLOGY
REMARK   1  REF    SCI.REP.                      V.   7       2017
REMARK   1  REFN                   ISSN
REMARK   1  PMID   28874689
REMARK   1  DOI    10.1038/s41598-017-09654-8
REMARK   1
REMARK   1 DISCLAIMER
REMARK   1 The SWISS-MODEL SERVER produces theoretical models for proteins.
REMARK   1 The results of any theoretical modelling procedure is
REMARK   1 NON-EXPERIMENTAL and MUST be considered with care. These models may
REMARK   1 contain significant errors. This is especially true for automated
REMARK   1 modeling since there is no human intervention during model
REMARK   1 building. Please read the header section and the logfile carefully
REMARK   1 to know what templates and alignments were used during the model
REMARK   1 building process. All information by the SWISS-MODEL SERVER is
REMARK   1 provided "AS-IS", without any warranty, expressed or implied.
REMARK   2
REMARK   2 COPYRIGHT NOTICE
REMARK   2 This SWISS-MODEL protein model is copyright. It is produced by the
REMARK   2 SWISS-MODEL server, developed by the Computational Structural
REMARK   2 Biology Group at the SIB Swiss Institute of Bioinformatics at the
REMARK   2 Biozentrum, University of Basel (https://swissmodel.expasy.org). This
REMARK   2 model is licensed under the CC BY-SA 4.0 Creative Commons
REMARK   2 Attribution-ShareAlike 4.0 International License
REMARK   2 (https://creativecommons.org/licenses/by-sa/4.0/legalcode), i.e. you
REMARK   2 can copy and redistribute the model in any medium or format,
REMARK   2 transform and build upon the model for any purpose, even
REMARK   2 commercially, under the following terms:
REMARK   2 Attribution - You must give appropriate credit, provide a link to
REMARK   2 the license, and indicate if changes were made. You may do so in any
REMARK   2 reasonable manner, but not in any way that suggests the licensor
REMARK   2 endorses you or your use. When you publish, patent or distribute
REMARK   2 results that were fully or partially based on the model, please cite
REMARK   2 the corresponding papers mentioned under JRNL.
REMARK   2 ShareAlike - If you remix, transform, or build upon the material,
REMARK   2 you must distribute your contributions under the same license as the
REMARK   2 original.
REMARK   2 No additional restrictions - you may not apply legal terms or
REMARK   2 technological measures that legally restrict others from doing
REMARK   2 anything the license permits.
REMARK   2 Find a human-readable summary of (and not a substitute for) the
REMARK   2 CC BY-SA 4.0 license at this link:
REMARK   2 https://creativecommons.org/licenses/by-sa/4.0/
REMARK   3 
REMARK   3 MODEL INFORMATION
REMARK   3  ENGIN   PROMOD3
REMARK   3  VERSN   3.2.0
REMARK   3  OSTAT   homo-dimer
REMARK   3  OSRSN   PREDICTION
REMARK   3  QSPRD   0.173
REMARK   3  GMQE    0.66
REMARK   3  QMNV    4.2.0
REMARK   3  QMNDG   0.64
REMARK   3  MODT    FALSE
REMARK   3 
REMARK   3 TEMPLATE 1
REMARK   3  PDBID   4ruq
REMARK   3  CHAIN   A
REMARK   3  MMCIF   A
REMARK   3  PDBV    2021-10-01
REMARK   3  SMTLE   4ruq.1.A
REMARK   3  SMTLV   2021-10-06
REMARK   3  MTHD    X-RAY DIFFRACTION 1.35 A
REMARK   3  FOUND   HHblits
REMARK   3  GMQE    0.67
REMARK   3  SIM     0.33
REMARK   3  SID     27.51
REMARK   3  OSTAT   homo-dimer
REMARK   3  LIGND   NAG-NAG
REMARK   3  LIGND 2 NAG-NAG
REMARK   3  LIGND 3 CA
REMARK   3  LIGND 4 CA
REMARK   3  ALN A TRG TFEEPEGRLVSVSVGPSGVWGANANNVVYYREQSFRYPTRRGSDWIKIPGDLKQVDVG
REMARK   3  ALN A TRG TNIVWGVNSADDIYYRIGCSQKNPSGVAWVQVEGALKHVSVSPFGSVWGVNSNDAIYF
REMARK   3  ALN A TRG REGASLC--DPAGSDWLKVSGSLSQISAGYAGVWGVNKNNDVYYRNGTSGDSGAMG-D
REMARK   3  ALN A TRG DWIKVDNRKLEYVSSG-DGQVLGLDKWGKICRRVGVSCSNPIGTGWKIVD--PKKLKA
REMARK   3  ALN A TRG IDSYGVIFWGVDDAEKIYLATM
REMARK   3  ALN A TPL DCTVIDGNLKQIDAGSGSVVGVNNLNETFVLID---------NVFTKISGSLKHFSVG
REMARK   3  ALN A TPL PAGQLGVNTANNIFKYQ--------SGGFVQLAGLLKQVDAGGDQIIAGVNMYDDIYC
REMARK   3  ALN A TPL LNMDANNKWPSSNTPWVQLNGKLKYYSCGPYSCWGVNSNDQIFIMKDVSSN-VCSGSG
REMARK   3  ALN A TPL SFINIPG-LLSMIEVATDGSVFGVNSQGNLYQRTGVTRSKPDGTDWISMVACPNGHKH
REMARK   3  ALN A TPL VSFDLGVLWLVCVDGSIRKCIL
REMARK   3  ALN A OFF 1
ATOM      1  N   THR A   1     -15.198  44.718 113.267  1.00  0.52           N  
ATOM      2  CA  THR A   1     -15.997  43.729 112.447  1.00  0.52           C  
ATOM      3  C   THR A   1     -15.074  42.669 111.939  1.00  0.52           C  
ATOM      4  O   THR A   1     -14.015  43.008 111.426  1.00  0.52           O  
ATOM      5  CB  THR A   1     -16.700  44.451 111.294  1.00  0.52           C  
ATOM      6  OG1 THR A   1     -17.491  45.498 111.839  1.00  0.52           O  
ATOM      7  CG2 THR A   1     -17.648  43.523 110.521  1.00  0.52           C  
ATOM      8  N   PHE A   2     -15.397  41.379 112.130  1.00  0.54           N  
ATOM      9  CA  PHE A   2     -14.530  40.296 111.735  1.00  0.54           C  
ATOM     10  C   PHE A   2     -15.430  39.156 111.320  1.00  0.54           C  
ATOM     11  O   PHE A   2     -16.579  39.110 111.751  1.00  0.54           O  
ATOM     12  CB  PHE A   2     -13.533  39.857 112.862  1.00  0.54           C  
ATOM     13  CG  PHE A   2     -14.207  39.369 114.126  1.00  0.54           C  
ATOM     14  CD1 PHE A   2     -14.346  40.211 115.243  1.00  0.54           C  
ATOM     15  CD2 PHE A   2     -14.708  38.057 114.207  1.00  0.54           C  
ATOM     16  CE1 PHE A   2     -14.989  39.760 116.404  1.00  0.54           C  
ATOM     17  CE2 PHE A   2     -15.370  37.610 115.355  1.00  0.54           C  
ATOM     18  CZ  PHE A   2     -15.505  38.459 116.457  1.00  0.54           C  
ATOM     19  N   GLU A   3     -14.906  38.233 110.501  1.00  0.60           N  
ATOM     20  CA  GLU A   3     -15.599  37.035 110.077  1.00  0.60           C  
ATOM     21  C   GLU A   3     -14.837  35.829 110.597  1.00  0.60           C  
ATOM     22  O   GLU A   3     -13.615  35.882 110.761  1.00  0.60           O  
ATOM     23  CB  GLU A   3     -15.684  36.933 108.527  1.00  0.60           C  
ATOM     24  CG  GLU A   3     -16.447  38.098 107.838  1.00  0.60           C  
ATOM     25  CD  GLU A   3     -17.923  38.217 108.221  1.00  0.60           C  
ATOM     26  OE1 GLU A   3     -18.463  37.273 108.849  1.00  0.60           O  
ATOM     27  OE2 GLU A   3     -18.511  39.273 107.860  1.00  0.60           O  
ATOM     28  N   GLU A   4     -15.541  34.708 110.868  1.00  0.55           N  
ATOM     29  CA  GLU A   4     -14.942  33.426 111.217  1.00  0.55           C  
ATOM     30  C   GLU A   4     -14.565  32.647 109.949  1.00  0.55           C  
ATOM     31  O   GLU A   4     -15.443  32.375 109.130  1.00  0.55           O  
ATOM     32  CB  GLU A   4     -15.898  32.494 112.026  1.00  0.55           C  
ATOM     33  CG  GLU A   4     -16.264  32.950 113.463  1.00  0.55           C  
ATOM     34  CD  GLU A   4     -16.915  31.819 114.275  1.00  0.55           C  
ATOM     35  OE1 GLU A   4     -16.320  31.369 115.296  1.00  0.55           O  
ATOM     36  OE2 GLU A   4     -18.020  31.371 113.874  1.00  0.55           O  
ATOM     37  N   PRO A   5     -13.326  32.233 109.703  1.00  0.56           N  
ATOM     38  CA  PRO A   5     -13.033  31.193 108.740  1.00  0.56           C  
ATOM     39  C   PRO A   5     -12.646  29.905 109.453  1.00  0.56           C  
ATOM     40  O   PRO A   5     -12.087  29.935 110.546  1.00  0.56           O  
ATOM     41  CB  PRO A   5     -11.839  31.784 107.983  1.00  0.56           C  
ATOM     42  CG  PRO A   5     -11.095  32.680 108.989  1.00  0.56           C  
ATOM     43  CD  PRO A   5     -12.114  32.934 110.107  1.00  0.56           C  
ATOM     44  N   GLU A   6     -12.948  28.744 108.846  1.00  0.59           N  
ATOM     45  CA  GLU A   6     -12.652  27.437 109.406  1.00  0.59           C  
ATOM     46  C   GLU A   6     -11.170  27.145 109.663  1.00  0.59           C  
ATOM     47  O   GLU A   6     -10.283  27.584 108.932  1.00  0.59           O  
ATOM     48  CB  GLU A   6     -13.256  26.335 108.508  1.00  0.59           C  
ATOM     49  CG  GLU A   6     -13.164  24.903 109.092  1.00  0.59           C  
ATOM     50  CD  GLU A   6     -13.914  23.865 108.264  1.00  0.59           C  
ATOM     51  OE1 GLU A   6     -13.734  22.662 108.586  1.00  0.59           O  
ATOM     52  OE2 GLU A   6     -14.674  24.257 107.345  1.00  0.59           O  
ATOM     53  N   GLY A   7     -10.871  26.382 110.735  1.00  0.69           N  
ATOM     54  CA  GLY A   7      -9.525  25.962 111.084  1.00  0.69           C  
ATOM     55  C   GLY A   7      -9.276  26.145 112.548  1.00  0.69           C  
ATOM     56  O   GLY A   7     -10.028  26.823 113.243  1.00  0.69           O  
ATOM     57  N   ARG A   8      -8.200  25.524 113.067  1.00  0.63           N  
ATOM     58  CA  ARG A   8      -7.750  25.758 114.424  1.00  0.63           C  
ATOM     59  C   ARG A   8      -6.237  25.827 114.415  1.00  0.63           C  
ATOM     60  O   ARG A   8      -5.579  24.968 113.830  1.00  0.63           O  
ATOM     61  CB  ARG A   8      -8.211  24.678 115.440  1.00  0.63           C  
ATOM     62  CG  ARG A   8      -9.742  24.636 115.623  1.00  0.63           C  
ATOM     63  CD  ARG A   8     -10.232  23.599 116.636  1.00  0.63           C  
ATOM     64  NE  ARG A   8     -10.006  24.161 118.004  1.00  0.63           N  
ATOM     65  CZ  ARG A   8     -10.196  23.486 119.142  1.00  0.63           C  
ATOM     66  NH1 ARG A   8      -9.997  24.100 120.303  1.00  0.63           N  
ATOM     67  NH2 ARG A   8     -10.590  22.216 119.143  1.00  0.63           N  
ATOM     68  N   LEU A   9      -5.660  26.875 115.031  1.00  0.75           N  
ATOM     69  CA  LEU A   9      -4.241  27.169 114.966  1.00  0.75           C  
ATOM     70  C   LEU A   9      -3.720  27.614 116.322  1.00  0.75           C  
ATOM     71  O   LEU A   9      -4.466  28.054 117.188  1.00  0.75           O  
ATOM     72  CB  LEU A   9      -3.940  28.323 113.973  1.00  0.75           C  
ATOM     73  CG  LEU A   9      -4.322  28.049 112.508  1.00  0.75           C  
ATOM     74  CD1 LEU A   9      -4.185  29.339 111.695  1.00  0.75           C  
ATOM     75  CD2 LEU A   9      -3.479  26.941 111.863  1.00  0.75           C  
ATOM     76  N   VAL A  10      -2.392  27.554 116.537  1.00  0.77           N  
ATOM     77  CA  VAL A  10      -1.768  28.191 117.690  1.00  0.77           C  
ATOM     78  C   VAL A  10      -0.985  29.412 117.271  1.00  0.77           C  
ATOM     79  O   VAL A  10      -0.646  30.242 118.109  1.00  0.77           O  
ATOM     80  CB  VAL A  10      -0.824  27.274 118.469  1.00  0.77           C  
ATOM     81  CG1 VAL A  10      -1.649  26.119 119.054  1.00  0.77           C  
ATOM     82  CG2 VAL A  10       0.330  26.735 117.597  1.00  0.77           C  
ATOM     83  N   SER A  11      -0.705  29.571 115.964  1.00  0.80           N  
ATOM     84  CA  SER A  11       0.095  30.675 115.467  1.00  0.80           C  
ATOM     85  C   SER A  11      -0.298  30.961 114.038  1.00  0.80           C  
ATOM     86  O   SER A  11      -0.733  30.065 113.313  1.00  0.80           O  
ATOM     87  CB  SER A  11       1.619  30.376 115.528  1.00  0.80           C  
ATOM     88  OG  SER A  11       2.389  31.528 115.181  1.00  0.80           O  
ATOM     89  N   VAL A  12      -0.159  32.227 113.613  1.00  0.79           N  
ATOM     90  CA  VAL A  12      -0.569  32.716 112.314  1.00  0.79           C  
ATOM     91  C   VAL A  12       0.416  33.786 111.905  1.00  0.79           C  
ATOM     92  O   VAL A  12       0.929  34.513 112.750  1.00  0.79           O  
ATOM     93  CB  VAL A  12      -2.006  33.256 112.310  1.00  0.79           C  
ATOM     94  CG1 VAL A  12      -2.171  34.491 113.222  1.00  0.79           C  
ATOM     95  CG2 VAL A  12      -2.472  33.596 110.881  1.00  0.79           C  
ATOM     96  N   SER A  13       0.723  33.873 110.600  1.00  0.79           N  
ATOM     97  CA  SER A  13       1.603  34.882 110.034  1.00  0.79           C  
ATOM     98  C   SER A  13       1.142  35.179 108.635  1.00  0.79           C  
ATOM     99  O   SER A  13       0.643  34.289 107.937  1.00  0.79           O  
ATOM    100  CB  SER A  13       3.056  34.392 109.970  1.00  0.79           C  
ATOM    101  OG  SER A  13       3.928  35.248 109.223  1.00  0.79           O  
ATOM    102  N   VAL A  14       1.237  36.456 108.207  1.00  0.71           N  
ATOM    103  CA  VAL A  14       0.645  36.902 106.965  1.00  0.71           C  
ATOM    104  C   VAL A  14       1.540  37.883 106.247  1.00  0.71           C  
ATOM    105  O   VAL A  14       2.032  38.864 106.790  1.00  0.71           O  
ATOM    106  CB  VAL A  14      -0.707  37.569 107.164  1.00  0.71           C  
ATOM    107  CG1 VAL A  14      -1.423  37.662 105.807  1.00  0.71           C  
ATOM    108  CG2 VAL A  14      -1.555  36.705 108.107  1.00  0.71           C  
ATOM    109  N   GLY A  15       1.760  37.657 104.945  1.00  0.66           N  
ATOM    110  CA  GLY A  15       2.765  38.413 104.240  1.00  0.66           C  
ATOM    111  C   GLY A  15       2.830  37.961 102.817  1.00  0.66           C  
ATOM    112  O   GLY A  15       2.474  36.833 102.480  1.00  0.66           O  
ATOM    113  N   PRO A  16       3.200  38.912 101.963  1.00  0.36           N  
ATOM    114  CA  PRO A  16       3.020  38.859 100.510  1.00  0.36           C  
ATOM    115  C   PRO A  16       1.940  38.049  99.928  1.00  0.36           C  
ATOM    116  O   PRO A  16       2.255  37.266  99.035  1.00  0.36           O  
ATOM    117  CB  PRO A  16       4.340  38.333 100.015  1.00  0.36           C  
ATOM    118  CG  PRO A  16       5.309  38.921 101.023  1.00  0.36           C  
ATOM    119  CD  PRO A  16       4.512  39.513 102.193  1.00  0.36           C  
ATOM    120  N   SER A  17       0.707  38.254 100.397  1.00  0.38           N  
ATOM    121  CA  SER A  17      -0.521  37.631  99.977  1.00  0.38           C  
ATOM    122  C   SER A  17      -0.840  36.349 100.675  1.00  0.38           C  
ATOM    123  O   SER A  17      -2.004  35.970 100.791  1.00  0.38           O  
ATOM    124  CB  SER A  17      -0.689  37.430  98.481  1.00  0.38           C  
ATOM    125  OG  SER A  17       0.169  36.391  97.976  1.00  0.38           O  
ATOM    126  N   GLY A  18       0.184  35.637 101.167  1.00  0.66           N  
ATOM    127  CA  GLY A  18      -0.029  34.378 101.833  1.00  0.66           C  
ATOM    128  C   GLY A  18      -0.445  34.563 103.250  1.00  0.66           C  
ATOM    129  O   GLY A  18      -0.074  35.531 103.902  1.00  0.66           O  
ATOM    130  N   VAL A  19      -1.205  33.590 103.762  1.00  0.73           N  
ATOM    131  CA  VAL A  19      -1.605  33.506 105.148  1.00  0.73           C  
ATOM    132  C   VAL A  19      -1.215  32.099 105.566  1.00  0.73           C  
ATOM    133  O   VAL A  19      -1.690  31.135 104.969  1.00  0.73           O  
ATOM    134  CB  VAL A  19      -3.112  33.688 105.291  1.00  0.73           C  
ATOM    135  CG1 VAL A  19      -3.527  33.548 106.756  1.00  0.73           C  
ATOM    136  CG2 VAL A  19      -3.582  35.051 104.770  1.00  0.73           C  
ATOM    137  N   TRP A  20      -0.305  31.928 106.546  1.00  0.76           N  
ATOM    138  CA  TRP A  20       0.213  30.611 106.905  1.00  0.76           C  
ATOM    139  C   TRP A  20       0.221  30.492 108.413  1.00  0.76           C  
ATOM    140  O   TRP A  20       0.038  31.466 109.140  1.00  0.76           O  
ATOM    141  CB  TRP A  20       1.656  30.297 106.394  1.00  0.76           C  
ATOM    142  CG  TRP A  20       1.894  30.406 104.896  1.00  0.76           C  
ATOM    143  CD1 TRP A  20       1.728  31.518 104.133  1.00  0.76           C  
ATOM    144  CD2 TRP A  20       2.393  29.392 103.999  1.00  0.76           C  
ATOM    145  NE1 TRP A  20       2.174  31.307 102.855  1.00  0.76           N  
ATOM    146  CE2 TRP A  20       2.550  30.004 102.736  1.00  0.76           C  
ATOM    147  CE3 TRP A  20       2.695  28.048 104.177  1.00  0.76           C  
ATOM    148  CZ2 TRP A  20       2.972  29.287 101.629  1.00  0.76           C  
ATOM    149  CZ3 TRP A  20       3.128  27.325 103.054  1.00  0.76           C  
ATOM    150  CH2 TRP A  20       3.243  27.926 101.793  1.00  0.76           C  
ATOM    151  N   GLY A  21       0.381  29.264 108.936  1.00  0.83           N  
ATOM    152  CA  GLY A  21       0.332  29.062 110.371  1.00  0.83           C  
ATOM    153  C   GLY A  21       0.486  27.618 110.730  1.00  0.83           C  
ATOM    154  O   GLY A  21       0.717  26.768 109.872  1.00  0.83           O  
ATOM    155  N   ALA A  22       0.338  27.309 112.029  1.00  0.85           N  
ATOM    156  CA  ALA A  22       0.466  25.960 112.531  1.00  0.85           C  
ATOM    157  C   ALA A  22      -0.489  25.736 113.686  1.00  0.85           C  
ATOM    158  O   ALA A  22      -0.864  26.674 114.390  1.00  0.85           O  
ATOM    159  CB  ALA A  22       1.903  25.656 112.999  1.00  0.85           C  
ATOM    160  N   ASN A  23      -0.934  24.478 113.889  1.00  0.77           N  
ATOM    161  CA  ASN A  23      -1.783  24.098 115.010  1.00  0.77           C  
ATOM    162  C   ASN A  23      -0.988  23.520 116.176  1.00  0.77           C  
ATOM    163  O   ASN A  23       0.235  23.444 116.139  1.00  0.77           O  
ATOM    164  CB  ASN A  23      -3.003  23.236 114.574  1.00  0.77           C  
ATOM    165  CG  ASN A  23      -2.688  21.793 114.208  1.00  0.77           C  
ATOM    166  OD1 ASN A  23      -1.605  21.251 114.411  1.00  0.77           O  
ATOM    167  ND2 ASN A  23      -3.713  21.093 113.669  1.00  0.77           N  
ATOM    168  N   ALA A  24      -1.669  23.080 117.254  1.00  0.78           N  
ATOM    169  CA  ALA A  24      -1.024  22.542 118.441  1.00  0.78           C  
ATOM    170  C   ALA A  24      -0.357  21.182 118.242  1.00  0.78           C  
ATOM    171  O   ALA A  24       0.453  20.744 119.053  1.00  0.78           O  
ATOM    172  CB  ALA A  24      -2.057  22.448 119.576  1.00  0.78           C  
ATOM    173  N   ASN A  25      -0.639  20.507 117.111  1.00  0.73           N  
ATOM    174  CA  ASN A  25       0.026  19.275 116.735  1.00  0.73           C  
ATOM    175  C   ASN A  25       1.221  19.571 115.832  1.00  0.73           C  
ATOM    176  O   ASN A  25       1.797  18.650 115.267  1.00  0.73           O  
ATOM    177  CB  ASN A  25      -0.935  18.349 115.937  1.00  0.73           C  
ATOM    178  CG  ASN A  25      -2.105  17.912 116.804  1.00  0.73           C  
ATOM    179  OD1 ASN A  25      -2.018  17.764 118.019  1.00  0.73           O  
ATOM    180  ND2 ASN A  25      -3.267  17.652 116.157  1.00  0.73           N  
ATOM    181  N   ASN A  26       1.577  20.866 115.640  1.00  0.75           N  
ATOM    182  CA  ASN A  26       2.690  21.370 114.834  1.00  0.75           C  
ATOM    183  C   ASN A  26       2.500  21.151 113.339  1.00  0.75           C  
ATOM    184  O   ASN A  26       3.395  21.325 112.515  1.00  0.75           O  
ATOM    185  CB  ASN A  26       4.077  20.872 115.308  1.00  0.75           C  
ATOM    186  CG  ASN A  26       4.275  21.261 116.765  1.00  0.75           C  
ATOM    187  OD1 ASN A  26       4.197  22.425 117.163  1.00  0.75           O  
ATOM    188  ND2 ASN A  26       4.540  20.251 117.622  1.00  0.75           N  
ATOM    189  N   VAL A  27       1.267  20.806 112.945  1.00  0.77           N  
ATOM    190  CA  VAL A  27       0.849  20.668 111.573  1.00  0.77           C  
ATOM    191  C   VAL A  27       0.849  21.999 110.847  1.00  0.77           C  
ATOM    192  O   VAL A  27       0.334  22.997 111.350  1.00  0.77           O  
ATOM    193  CB  VAL A  27      -0.534  20.051 111.539  1.00  0.77           C  
ATOM    194  CG1 VAL A  27      -1.128  20.083 110.136  1.00  0.77           C  
ATOM    195  CG2 VAL A  27      -0.443  18.594 112.029  1.00  0.77           C  
ATOM    196  N   VAL A  28       1.403  22.016 109.623  1.00  0.79           N  
ATOM    197  CA  VAL A  28       1.641  23.211 108.847  1.00  0.79           C  
ATOM    198  C   VAL A  28       0.515  23.474 107.872  1.00  0.79           C  
ATOM    199  O   VAL A  28       0.077  22.589 107.136  1.00  0.79           O  
ATOM    200  CB  VAL A  28       2.945  23.067 108.081  1.00  0.79           C  
ATOM    201  CG1 VAL A  28       3.278  24.365 107.323  1.00  0.79           C  
ATOM    202  CG2 VAL A  28       4.062  22.757 109.090  1.00  0.79           C  
ATOM    203  N   TYR A  29       0.009  24.721 107.839  1.00  0.78           N  
ATOM    204  CA  TYR A  29      -1.078  25.080 106.957  1.00  0.78           C  
ATOM    205  C   TYR A  29      -0.751  26.301 106.116  1.00  0.78           C  
ATOM    206  O   TYR A  29      -0.086  27.239 106.560  1.00  0.78           O  
ATOM    207  CB  TYR A  29      -2.381  25.401 107.727  1.00  0.78           C  
ATOM    208  CG  TYR A  29      -2.920  24.252 108.521  1.00  0.78           C  
ATOM    209  CD1 TYR A  29      -3.953  23.459 107.998  1.00  0.78           C  
ATOM    210  CD2 TYR A  29      -2.462  23.996 109.820  1.00  0.78           C  
ATOM    211  CE1 TYR A  29      -4.498  22.405 108.740  1.00  0.78           C  
ATOM    212  CE2 TYR A  29      -2.995  22.936 110.563  1.00  0.78           C  
ATOM    213  CZ  TYR A  29      -3.997  22.127 110.012  1.00  0.78           C  
ATOM    214  OH  TYR A  29      -4.466  21.014 110.733  1.00  0.78           O  
ATOM    215  N   TYR A  30      -1.269  26.316 104.875  1.00  0.74           N  
ATOM    216  CA  TYR A  30      -1.286  27.465 104.001  1.00  0.74           C  
ATOM    217  C   TYR A  30      -2.742  27.754 103.724  1.00  0.74           C  
ATOM    218  O   TYR A  30      -3.561  26.860 103.554  1.00  0.74           O  
ATOM    219  CB  TYR A  30      -0.551  27.175 102.658  1.00  0.74           C  
ATOM    220  CG  TYR A  30      -0.450  28.345 101.693  1.00  0.74           C  
ATOM    221  CD1 TYR A  30      -0.480  29.679 102.125  1.00  0.74           C  
ATOM    222  CD2 TYR A  30      -0.310  28.111 100.313  1.00  0.74           C  
ATOM    223  CE1 TYR A  30      -0.413  30.734 101.212  1.00  0.74           C  
ATOM    224  CE2 TYR A  30      -0.266  29.162  99.387  1.00  0.74           C  
ATOM    225  CZ  TYR A  30      -0.291  30.480  99.851  1.00  0.74           C  
ATOM    226  OH  TYR A  30      -0.128  31.556  98.967  1.00  0.74           O  
ATOM    227  N   ARG A  31      -3.146  29.025 103.700  1.00  0.62           N  
ATOM    228  CA  ARG A  31      -4.484  29.351 103.286  1.00  0.62           C  
ATOM    229  C   ARG A  31      -4.592  29.384 101.747  1.00  0.62           C  
ATOM    230  O   ARG A  31      -4.020  30.250 101.082  1.00  0.62           O  
ATOM    231  CB  ARG A  31      -4.851  30.682 103.964  1.00  0.62           C  
ATOM    232  CG  ARG A  31      -6.336  31.036 103.888  1.00  0.62           C  
ATOM    233  CD  ARG A  31      -6.737  32.302 104.635  1.00  0.62           C  
ATOM    234  NE  ARG A  31      -8.191  32.555 104.359  1.00  0.62           N  
ATOM    235  CZ  ARG A  31      -9.189  32.202 105.179  1.00  0.62           C  
ATOM    236  NH1 ARG A  31     -10.442  32.554 104.908  1.00  0.62           N  
ATOM    237  NH2 ARG A  31      -8.954  31.564 106.314  1.00  0.62           N  
ATOM    238  N   GLU A  32      -5.313  28.411 101.143  1.00  0.51           N  
ATOM    239  CA  GLU A  32      -5.445  28.249  99.698  1.00  0.51           C  
ATOM    240  C   GLU A  32      -6.911  28.139  99.352  1.00  0.51           C  
ATOM    241  O   GLU A  32      -7.728  27.745 100.176  1.00  0.51           O  
ATOM    242  CB  GLU A  32      -4.771  26.966  99.178  1.00  0.51           C  
ATOM    243  CG  GLU A  32      -3.275  26.873  99.545  1.00  0.51           C  
ATOM    244  CD  GLU A  32      -2.763  25.433  99.595  1.00  0.51           C  
ATOM    245  OE1 GLU A  32      -3.545  24.528  99.228  1.00  0.51           O  
ATOM    246  OE2 GLU A  32      -1.618  25.239 100.088  1.00  0.51           O  
ATOM    247  N   GLN A  33      -7.321  28.551  98.148  1.00  0.35           N  
ATOM    248  CA  GLN A  33      -8.708  28.615  97.743  1.00  0.35           C  
ATOM    249  C   GLN A  33      -9.487  27.301  97.764  1.00  0.35           C  
ATOM    250  O   GLN A  33      -8.942  26.222  97.546  1.00  0.35           O  
ATOM    251  CB  GLN A  33      -8.815  29.149  96.311  1.00  0.35           C  
ATOM    252  CG  GLN A  33      -8.293  30.581  96.077  1.00  0.35           C  
ATOM    253  CD  GLN A  33      -6.824  30.645  95.649  1.00  0.35           C  
ATOM    254  OE1 GLN A  33      -5.909  29.971  96.128  1.00  0.35           O  
ATOM    255  NE2 GLN A  33      -6.567  31.512  94.644  1.00  0.35           N  
ATOM    256  N   SER A  34     -10.822  27.379  97.953  1.00  0.37           N  
ATOM    257  CA  SER A  34     -11.710  26.228  97.784  1.00  0.37           C  
ATOM    258  C   SER A  34     -11.604  25.618  96.402  1.00  0.37           C  
ATOM    259  O   SER A  34     -11.924  26.238  95.390  1.00  0.37           O  
ATOM    260  CB  SER A  34     -13.207  26.576  98.038  1.00  0.37           C  
ATOM    261  OG  SER A  34     -14.105  25.463  97.885  1.00  0.37           O  
ATOM    262  N   PHE A  35     -11.139  24.358  96.333  1.00  0.28           N  
ATOM    263  CA  PHE A  35     -10.888  23.666  95.086  1.00  0.28           C  
ATOM    264  C   PHE A  35     -12.177  23.208  94.410  1.00  0.28           C  
ATOM    265  O   PHE A  35     -12.205  22.875  93.227  1.00  0.28           O  
ATOM    266  CB  PHE A  35      -9.925  22.464  95.337  1.00  0.28           C  
ATOM    267  CG  PHE A  35     -10.510  21.397  96.240  1.00  0.28           C  
ATOM    268  CD1 PHE A  35     -10.299  21.420  97.629  1.00  0.28           C  
ATOM    269  CD2 PHE A  35     -11.282  20.357  95.693  1.00  0.28           C  
ATOM    270  CE1 PHE A  35     -10.864  20.438  98.455  1.00  0.28           C  
ATOM    271  CE2 PHE A  35     -11.849  19.373  96.512  1.00  0.28           C  
ATOM    272  CZ  PHE A  35     -11.641  19.415  97.896  1.00  0.28           C  
ATOM    273  N   ARG A  36     -13.278  23.174  95.184  1.00  0.22           N  
ATOM    274  CA  ARG A  36     -14.517  22.554  94.777  1.00  0.22           C  
ATOM    275  C   ARG A  36     -15.640  23.554  94.579  1.00  0.22           C  
ATOM    276  O   ARG A  36     -16.461  23.400  93.679  1.00  0.22           O  
ATOM    277  CB  ARG A  36     -14.939  21.551  95.874  1.00  0.22           C  
ATOM    278  CG  ARG A  36     -16.174  20.719  95.491  1.00  0.22           C  
ATOM    279  CD  ARG A  36     -16.564  19.700  96.561  1.00  0.22           C  
ATOM    280  NE  ARG A  36     -17.847  19.067  96.112  1.00  0.22           N  
ATOM    281  CZ  ARG A  36     -17.937  18.000  95.310  1.00  0.22           C  
ATOM    282  NH1 ARG A  36     -19.140  17.579  94.927  1.00  0.22           N  
ATOM    283  NH2 ARG A  36     -16.860  17.356  94.875  1.00  0.22           N  
ATOM    284  N   TYR A  37     -15.691  24.636  95.382  1.00  0.24           N  
ATOM    285  CA  TYR A  37     -16.726  25.646  95.236  1.00  0.24           C  
ATOM    286  C   TYR A  37     -16.102  27.037  95.196  1.00  0.24           C  
ATOM    287  O   TYR A  37     -16.389  27.866  96.065  1.00  0.24           O  
ATOM    288  CB  TYR A  37     -17.766  25.585  96.392  1.00  0.24           C  
ATOM    289  CG  TYR A  37     -18.475  24.255  96.432  1.00  0.24           C  
ATOM    290  CD1 TYR A  37     -19.414  23.907  95.446  1.00  0.24           C  
ATOM    291  CD2 TYR A  37     -18.226  23.350  97.475  1.00  0.24           C  
ATOM    292  CE1 TYR A  37     -20.081  22.672  95.494  1.00  0.24           C  
ATOM    293  CE2 TYR A  37     -18.904  22.124  97.537  1.00  0.24           C  
ATOM    294  CZ  TYR A  37     -19.811  21.772  96.533  1.00  0.24           C  
ATOM    295  OH  TYR A  37     -20.401  20.486  96.559  1.00  0.24           O  
ATOM    296  N   PRO A  38     -15.254  27.376  94.219  1.00  0.26           N  
ATOM    297  CA  PRO A  38     -14.482  28.615  94.226  1.00  0.26           C  
ATOM    298  C   PRO A  38     -15.328  29.818  93.888  1.00  0.26           C  
ATOM    299  O   PRO A  38     -14.836  30.941  93.976  1.00  0.26           O  
ATOM    300  CB  PRO A  38     -13.452  28.374  93.123  1.00  0.26           C  
ATOM    301  CG  PRO A  38     -14.162  27.478  92.109  1.00  0.26           C  
ATOM    302  CD  PRO A  38     -14.984  26.569  93.018  1.00  0.26           C  
ATOM    303  N   THR A  39     -16.607  29.606  93.525  1.00  0.28           N  
ATOM    304  CA  THR A  39     -17.607  30.603  93.157  1.00  0.28           C  
ATOM    305  C   THR A  39     -17.786  31.660  94.225  1.00  0.28           C  
ATOM    306  O   THR A  39     -18.037  32.829  93.950  1.00  0.28           O  
ATOM    307  CB  THR A  39     -18.973  29.962  92.897  1.00  0.28           C  
ATOM    308  OG1 THR A  39     -19.390  29.135  93.979  1.00  0.28           O  
ATOM    309  CG2 THR A  39     -18.878  29.042  91.672  1.00  0.28           C  
ATOM    310  N   ARG A  40     -17.627  31.247  95.491  1.00  0.24           N  
ATOM    311  CA  ARG A  40     -17.701  32.088  96.658  1.00  0.24           C  
ATOM    312  C   ARG A  40     -16.526  33.061  96.828  1.00  0.24           C  
ATOM    313  O   ARG A  40     -16.682  34.104  97.453  1.00  0.24           O  
ATOM    314  CB  ARG A  40     -17.851  31.148  97.886  1.00  0.24           C  
ATOM    315  CG  ARG A  40     -19.181  30.364  97.848  1.00  0.24           C  
ATOM    316  CD  ARG A  40     -19.479  29.562  99.119  1.00  0.24           C  
ATOM    317  NE  ARG A  40     -20.800  28.888  98.886  1.00  0.24           N  
ATOM    318  CZ  ARG A  40     -21.425  28.109  99.779  1.00  0.24           C  
ATOM    319  NH1 ARG A  40     -22.582  27.534  99.457  1.00  0.24           N  
ATOM    320  NH2 ARG A  40     -20.920  27.890 100.988  1.00  0.24           N  
ATOM    321  N   ARG A  41     -15.325  32.735  96.295  1.00  0.22           N  
ATOM    322  CA  ARG A  41     -14.067  33.463  96.498  1.00  0.22           C  
ATOM    323  C   ARG A  41     -13.451  33.136  97.852  1.00  0.22           C  
ATOM    324  O   ARG A  41     -12.597  33.853  98.373  1.00  0.22           O  
ATOM    325  CB  ARG A  41     -14.113  35.008  96.284  1.00  0.22           C  
ATOM    326  CG  ARG A  41     -14.709  35.438  94.929  1.00  0.22           C  
ATOM    327  CD  ARG A  41     -14.849  36.957  94.797  1.00  0.22           C  
ATOM    328  NE  ARG A  41     -15.447  37.208  93.446  1.00  0.22           N  
ATOM    329  CZ  ARG A  41     -15.626  38.419  92.903  1.00  0.22           C  
ATOM    330  NH1 ARG A  41     -16.139  38.519  91.678  1.00  0.22           N  
ATOM    331  NH2 ARG A  41     -15.309  39.531  93.554  1.00  0.22           N  
ATOM    332  N   GLY A  42     -13.886  32.013  98.458  1.00  0.42           N  
ATOM    333  CA  GLY A  42     -13.391  31.564  99.747  1.00  0.42           C  
ATOM    334  C   GLY A  42     -12.099  30.802  99.665  1.00  0.42           C  
ATOM    335  O   GLY A  42     -11.582  30.476  98.598  1.00  0.42           O  
ATOM    336  N   SER A  43     -11.545  30.479 100.833  1.00  0.46           N  
ATOM    337  CA  SER A  43     -10.279  29.788 100.941  1.00  0.46           C  
ATOM    338  C   SER A  43     -10.204  29.138 102.261  1.00  0.46           C  
ATOM    339  O   SER A  43     -10.627  29.685 103.280  1.00  0.46           O  
ATOM    340  CB  SER A  43      -9.123  30.795 100.970  1.00  0.46           C  
ATOM    341  OG  SER A  43      -7.788  30.316 101.063  1.00  0.46           O  
ATOM    342  N   ASP A  44      -9.532  28.008 102.263  1.00  0.59           N  
ATOM    343  CA  ASP A  44      -9.565  27.085 103.333  1.00  0.59           C  
ATOM    344  C   ASP A  44      -8.161  27.052 103.892  1.00  0.59           C  
ATOM    345  O   ASP A  44      -7.189  27.429 103.240  1.00  0.59           O  
ATOM    346  CB  ASP A  44     -10.046  25.758 102.708  1.00  0.59           C  
ATOM    347  CG  ASP A  44     -11.421  25.995 102.093  1.00  0.59           C  
ATOM    348  OD1 ASP A  44     -12.318  26.468 102.831  1.00  0.59           O  
ATOM    349  OD2 ASP A  44     -11.573  25.774 100.863  1.00  0.59           O  
ATOM    350  N   TRP A  45      -8.000  26.644 105.155  1.00  0.58           N  
ATOM    351  CA  TRP A  45      -6.684  26.442 105.721  1.00  0.58           C  
ATOM    352  C   TRP A  45      -6.205  25.040 105.373  1.00  0.58           C  
ATOM    353  O   TRP A  45      -6.582  24.045 105.989  1.00  0.58           O  
ATOM    354  CB  TRP A  45      -6.709  26.709 107.241  1.00  0.58           C  
ATOM    355  CG  TRP A  45      -6.666  28.194 107.580  1.00  0.58           C  
ATOM    356  CD1 TRP A  45      -7.669  29.096 107.796  1.00  0.58           C  
ATOM    357  CD2 TRP A  45      -5.441  28.895 107.835  1.00  0.58           C  
ATOM    358  NE1 TRP A  45      -7.141  30.313 108.207  1.00  0.58           N  
ATOM    359  CE2 TRP A  45      -5.774  30.187 108.269  1.00  0.58           C  
ATOM    360  CE3 TRP A  45      -4.123  28.487 107.759  1.00  0.58           C  
ATOM    361  CZ2 TRP A  45      -4.789  31.077 108.678  1.00  0.58           C  
ATOM    362  CZ3 TRP A  45      -3.126  29.366 108.179  1.00  0.58           C  
ATOM    363  CH2 TRP A  45      -3.449  30.645 108.637  1.00  0.58           C  
ATOM    364  N   ILE A  46      -5.365  24.940 104.326  1.00  0.63           N  
ATOM    365  CA  ILE A  46      -4.988  23.694 103.697  1.00  0.63           C  
ATOM    366  C   ILE A  46      -3.734  23.158 104.320  1.00  0.63           C  
ATOM    367  O   ILE A  46      -2.721  23.834 104.486  1.00  0.63           O  
ATOM    368  CB  ILE A  46      -4.794  23.807 102.195  1.00  0.63           C  
ATOM    369  CG1 ILE A  46      -6.072  24.314 101.490  1.00  0.63           C  
ATOM    370  CG2 ILE A  46      -4.354  22.462 101.566  1.00  0.63           C  
ATOM    371  CD1 ILE A  46      -7.347  23.495 101.722  1.00  0.63           C  
ATOM    372  N   LYS A  47      -3.808  21.891 104.734  1.00  0.67           N  
ATOM    373  CA  LYS A  47      -2.728  21.191 105.368  1.00  0.67           C  
ATOM    374  C   LYS A  47      -1.652  20.742 104.394  1.00  0.67           C  
ATOM    375  O   LYS A  47      -1.929  20.010 103.447  1.00  0.67           O  
ATOM    376  CB  LYS A  47      -3.342  19.969 106.079  1.00  0.67           C  
ATOM    377  CG  LYS A  47      -2.364  19.286 107.027  1.00  0.67           C  
ATOM    378  CD  LYS A  47      -3.053  18.406 108.090  1.00  0.67           C  
ATOM    379  CE  LYS A  47      -3.669  17.104 107.603  1.00  0.67           C  
ATOM    380  NZ  LYS A  47      -3.952  16.166 108.715  1.00  0.67           N  
ATOM    381  N   ILE A  48      -0.389  21.148 104.620  1.00  0.66           N  
ATOM    382  CA  ILE A  48       0.739  20.760 103.789  1.00  0.66           C  
ATOM    383  C   ILE A  48       1.697  19.877 104.601  1.00  0.66           C  
ATOM    384  O   ILE A  48       1.585  19.847 105.827  1.00  0.66           O  
ATOM    385  CB  ILE A  48       1.458  21.972 103.199  1.00  0.66           C  
ATOM    386  CG1 ILE A  48       2.047  22.896 104.281  1.00  0.66           C  
ATOM    387  CG2 ILE A  48       0.482  22.728 102.269  1.00  0.66           C  
ATOM    388  CD1 ILE A  48       3.195  23.731 103.724  1.00  0.66           C  
ATOM    389  N   PRO A  49       2.631  19.101 104.032  1.00  0.66           N  
ATOM    390  CA  PRO A  49       3.712  18.455 104.770  1.00  0.66           C  
ATOM    391  C   PRO A  49       4.511  19.345 105.692  1.00  0.66           C  
ATOM    392  O   PRO A  49       4.829  20.474 105.322  1.00  0.66           O  
ATOM    393  CB  PRO A  49       4.648  17.858 103.706  1.00  0.66           C  
ATOM    394  CG  PRO A  49       3.786  17.775 102.455  1.00  0.66           C  
ATOM    395  CD  PRO A  49       2.828  18.955 102.603  1.00  0.66           C  
ATOM    396  N   GLY A  50       4.909  18.810 106.854  1.00  0.71           N  
ATOM    397  CA  GLY A  50       5.822  19.478 107.760  1.00  0.71           C  
ATOM    398  C   GLY A  50       5.371  19.359 109.181  1.00  0.71           C  
ATOM    399  O   GLY A  50       4.184  19.244 109.468  1.00  0.71           O  
ATOM    400  N   ASP A  51       6.351  19.424 110.094  1.00  0.74           N  
ATOM    401  CA  ASP A  51       6.157  19.608 111.511  1.00  0.74           C  
ATOM    402  C   ASP A  51       6.889  20.906 111.799  1.00  0.74           C  
ATOM    403  O   ASP A  51       8.106  20.996 111.634  1.00  0.74           O  
ATOM    404  CB  ASP A  51       6.758  18.412 112.302  1.00  0.74           C  
ATOM    405  CG  ASP A  51       6.627  18.558 113.815  1.00  0.74           C  
ATOM    406  OD1 ASP A  51       5.924  17.715 114.424  1.00  0.74           O  
ATOM    407  OD2 ASP A  51       7.252  19.492 114.388  1.00  0.74           O  
ATOM    408  N   LEU A  52       6.147  21.962 112.161  1.00  0.79           N  
ATOM    409  CA  LEU A  52       6.713  23.251 112.475  1.00  0.79           C  
ATOM    410  C   LEU A  52       5.902  23.866 113.596  1.00  0.79           C  
ATOM    411  O   LEU A  52       4.676  23.888 113.561  1.00  0.79           O  
ATOM    412  CB  LEU A  52       6.671  24.232 111.277  1.00  0.79           C  
ATOM    413  CG  LEU A  52       7.451  23.801 110.016  1.00  0.79           C  
ATOM    414  CD1 LEU A  52       7.111  24.715 108.833  1.00  0.79           C  
ATOM    415  CD2 LEU A  52       8.967  23.802 110.234  1.00  0.79           C  
ATOM    416  N   LYS A  53       6.565  24.428 114.622  1.00  0.78           N  
ATOM    417  CA  LYS A  53       5.865  25.051 115.735  1.00  0.78           C  
ATOM    418  C   LYS A  53       5.628  26.532 115.481  1.00  0.78           C  
ATOM    419  O   LYS A  53       4.825  27.181 116.145  1.00  0.78           O  
ATOM    420  CB  LYS A  53       6.663  24.874 117.049  1.00  0.78           C  
ATOM    421  CG  LYS A  53       8.056  25.518 117.058  1.00  0.78           C  
ATOM    422  CD  LYS A  53       8.751  25.331 118.414  1.00  0.78           C  
ATOM    423  CE  LYS A  53      10.141  25.969 118.439  1.00  0.78           C  
ATOM    424  NZ  LYS A  53      10.861  25.596 119.669  1.00  0.78           N  
ATOM    425  N   GLN A  54       6.307  27.091 114.463  1.00  0.76           N  
ATOM    426  CA  GLN A  54       6.103  28.446 114.009  1.00  0.76           C  
ATOM    427  C   GLN A  54       6.312  28.445 112.514  1.00  0.76           C  
ATOM    428  O   GLN A  54       7.269  27.849 112.019  1.00  0.76           O  
ATOM    429  CB  GLN A  54       7.102  29.429 114.670  1.00  0.76           C  
ATOM    430  CG  GLN A  54       7.012  30.901 114.189  1.00  0.76           C  
ATOM    431  CD  GLN A  54       5.650  31.518 114.508  1.00  0.76           C  
ATOM    432  OE1 GLN A  54       4.983  31.152 115.477  1.00  0.76           O  
ATOM    433  NE2 GLN A  54       5.165  32.451 113.658  1.00  0.76           N  
ATOM    434  N   VAL A  55       5.406  29.095 111.758  1.00  0.75           N  
ATOM    435  CA  VAL A  55       5.461  29.156 110.308  1.00  0.75           C  
ATOM    436  C   VAL A  55       5.157  30.576 109.928  1.00  0.75           C  
ATOM    437  O   VAL A  55       4.173  31.139 110.400  1.00  0.75           O  
ATOM    438  CB  VAL A  55       4.441  28.259 109.609  1.00  0.75           C  
ATOM    439  CG1 VAL A  55       4.798  28.147 108.111  1.00  0.75           C  
ATOM    440  CG2 VAL A  55       4.462  26.876 110.271  1.00  0.75           C  
ATOM    441  N   ASP A  56       6.012  31.191 109.100  1.00  0.75           N  
ATOM    442  CA  ASP A  56       5.952  32.596 108.811  1.00  0.75           C  
ATOM    443  C   ASP A  56       5.999  32.805 107.299  1.00  0.75           C  
ATOM    444  O   ASP A  56       6.687  32.061 106.597  1.00  0.75           O  
ATOM    445  CB  ASP A  56       7.111  33.267 109.592  1.00  0.75           C  
ATOM    446  CG  ASP A  56       6.792  34.699 109.945  1.00  0.75           C  
ATOM    447  OD1 ASP A  56       7.364  35.629 109.321  1.00  0.75           O  
ATOM    448  OD2 ASP A  56       5.971  34.886 110.877  1.00  0.75           O  
ATOM    449  N   VAL A  57       5.264  33.793 106.737  1.00  0.73           N  
ATOM    450  CA  VAL A  57       5.357  34.114 105.311  1.00  0.73           C  
ATOM    451  C   VAL A  57       5.634  35.578 105.073  1.00  0.73           C  
ATOM    452  O   VAL A  57       5.149  36.473 105.755  1.00  0.73           O  
ATOM    453  CB  VAL A  57       4.182  33.671 104.467  1.00  0.73           C  
ATOM    454  CG1 VAL A  57       2.933  34.482 104.830  1.00  0.73           C  
ATOM    455  CG2 VAL A  57       4.482  33.815 102.957  1.00  0.73           C  
ATOM    456  N   GLY A  58       6.504  35.865 104.095  1.00  0.69           N  
ATOM    457  CA  GLY A  58       7.046  37.180 103.986  1.00  0.69           C  
ATOM    458  C   GLY A  58       7.705  37.409 102.690  1.00  0.69           C  
ATOM    459  O   GLY A  58       7.772  36.520 101.847  1.00  0.69           O  
ATOM    460  N   THR A  59       8.237  38.635 102.472  1.00  0.43           N  
ATOM    461  CA  THR A  59       8.882  39.045 101.206  1.00  0.43           C  
ATOM    462  C   THR A  59      10.186  38.280 101.063  1.00  0.43           C  
ATOM    463  O   THR A  59      10.786  38.146 100.003  1.00  0.43           O  
ATOM    464  CB  THR A  59       9.153  40.554 101.118  1.00  0.43           C  
ATOM    465  OG1 THR A  59       9.629  41.028 102.353  1.00  0.43           O  
ATOM    466  CG2 THR A  59       7.880  41.372 100.898  1.00  0.43           C  
ATOM    467  N   ASN A  60      10.581  37.679 102.184  1.00  0.48           N  
ATOM    468  CA  ASN A  60      11.689  36.826 102.412  1.00  0.48           C  
ATOM    469  C   ASN A  60      11.426  35.319 102.263  1.00  0.48           C  
ATOM    470  O   ASN A  60      12.287  34.573 102.710  1.00  0.48           O  
ATOM    471  CB  ASN A  60      12.036  37.118 103.888  1.00  0.48           C  
ATOM    472  CG  ASN A  60      13.409  36.619 104.186  1.00  0.48           C  
ATOM    473  OD1 ASN A  60      14.283  37.034 103.453  1.00  0.48           O  
ATOM    474  ND2 ASN A  60      13.620  35.717 105.166  1.00  0.48           N  
ATOM    475  N   ILE A  61      10.287  34.837 101.675  1.00  0.62           N  
ATOM    476  CA  ILE A  61       9.918  33.407 101.470  1.00  0.62           C  
ATOM    477  C   ILE A  61       8.922  32.970 102.581  1.00  0.62           C  
ATOM    478  O   ILE A  61       8.386  33.772 103.340  1.00  0.62           O  
ATOM    479  CB  ILE A  61      11.133  32.427 101.264  1.00  0.62           C  
ATOM    480  CG1 ILE A  61      12.154  32.808 100.171  1.00  0.62           C  
ATOM    481  CG2 ILE A  61      10.941  30.889 101.261  1.00  0.62           C  
ATOM    482  CD1 ILE A  61      13.588  32.406 100.566  1.00  0.62           C  
ATOM    483  N   VAL A  62       8.621  31.661 102.666  1.00  0.71           N  
ATOM    484  CA  VAL A  62       7.857  30.924 103.653  1.00  0.71           C  
ATOM    485  C   VAL A  62       8.828  30.144 104.555  1.00  0.71           C  
ATOM    486  O   VAL A  62       9.467  29.191 104.102  1.00  0.71           O  
ATOM    487  CB  VAL A  62       6.999  29.875 102.947  1.00  0.71           C  
ATOM    488  CG1 VAL A  62       5.977  29.309 103.942  1.00  0.71           C  
ATOM    489  CG2 VAL A  62       6.289  30.467 101.713  1.00  0.71           C  
ATOM    490  N   TRP A  63       9.014  30.535 105.835  1.00  0.71           N  
ATOM    491  CA  TRP A  63      10.041  29.955 106.707  1.00  0.71           C  
ATOM    492  C   TRP A  63       9.401  29.442 107.975  1.00  0.71           C  
ATOM    493  O   TRP A  63       8.412  29.983 108.458  1.00  0.71           O  
ATOM    494  CB  TRP A  63      11.165  30.953 107.138  1.00  0.71           C  
ATOM    495  CG  TRP A  63      12.062  31.469 106.013  1.00  0.71           C  
ATOM    496  CD1 TRP A  63      11.758  31.627 104.699  1.00  0.71           C  
ATOM    497  CD2 TRP A  63      13.440  31.864 106.118  1.00  0.71           C  
ATOM    498  NE1 TRP A  63      12.866  31.960 103.988  1.00  0.71           N  
ATOM    499  CE2 TRP A  63      13.903  32.091 104.806  1.00  0.71           C  
ATOM    500  CE3 TRP A  63      14.307  31.959 107.185  1.00  0.71           C  
ATOM    501  CZ2 TRP A  63      15.208  32.402 104.526  1.00  0.71           C  
ATOM    502  CZ3 TRP A  63      15.659  32.188 106.889  1.00  0.71           C  
ATOM    503  CH2 TRP A  63      16.103  32.460 105.589  1.00  0.71           C  
ATOM    504  N   GLY A  64       9.949  28.371 108.569  1.00  0.85           N  
ATOM    505  CA  GLY A  64       9.478  27.922 109.868  1.00  0.85           C  
ATOM    506  C   GLY A  64      10.563  27.300 110.681  1.00  0.85           C  
ATOM    507  O   GLY A  64      11.695  27.146 110.229  1.00  0.85           O  
ATOM    508  N   VAL A  65      10.212  26.889 111.910  1.00  0.83           N  
ATOM    509  CA  VAL A  65      11.101  26.180 112.818  1.00  0.83           C  
ATOM    510  C   VAL A  65      10.329  25.047 113.464  1.00  0.83           C  
ATOM    511  O   VAL A  65       9.135  25.175 113.737  1.00  0.83           O  
ATOM    512  CB  VAL A  65      11.712  27.050 113.915  1.00  0.83           C  
ATOM    513  CG1 VAL A  65      12.701  28.047 113.289  1.00  0.83           C  
ATOM    514  CG2 VAL A  65      10.635  27.817 114.702  1.00  0.83           C  
ATOM    515  N   ASN A  66      10.970  23.883 113.702  1.00  0.77           N  
ATOM    516  CA  ASN A  66      10.304  22.721 114.284  1.00  0.77           C  
ATOM    517  C   ASN A  66      10.461  22.647 115.799  1.00  0.77           C  
ATOM    518  O   ASN A  66      10.941  23.568 116.454  1.00  0.77           O  
ATOM    519  CB  ASN A  66      10.652  21.388 113.551  1.00  0.77           C  
ATOM    520  CG  ASN A  66      12.060  20.863 113.818  1.00  0.77           C  
ATOM    521  OD1 ASN A  66      12.827  21.397 114.617  1.00  0.77           O  
ATOM    522  ND2 ASN A  66      12.421  19.751 113.142  1.00  0.77           N  
ATOM    523  N   SER A  67      10.043  21.528 116.417  1.00  0.75           N  
ATOM    524  CA  SER A  67      10.173  21.296 117.851  1.00  0.75           C  
ATOM    525  C   SER A  67      11.599  21.280 118.386  1.00  0.75           C  
ATOM    526  O   SER A  67      11.815  21.625 119.545  1.00  0.75           O  
ATOM    527  CB  SER A  67       9.463  19.989 118.286  1.00  0.75           C  
ATOM    528  OG  SER A  67       9.991  18.860 117.590  1.00  0.75           O  
ATOM    529  N   ALA A  68      12.595  20.925 117.549  1.00  0.78           N  
ATOM    530  CA  ALA A  68      13.988  20.802 117.925  1.00  0.78           C  
ATOM    531  C   ALA A  68      14.782  22.086 117.694  1.00  0.78           C  
ATOM    532  O   ALA A  68      15.989  22.111 117.922  1.00  0.78           O  
ATOM    533  CB  ALA A  68      14.618  19.688 117.057  1.00  0.78           C  
ATOM    534  N   ASP A  69      14.105  23.158 117.221  1.00  0.76           N  
ATOM    535  CA  ASP A  69      14.645  24.468 116.882  1.00  0.76           C  
ATOM    536  C   ASP A  69      15.403  24.473 115.553  1.00  0.76           C  
ATOM    537  O   ASP A  69      15.951  25.498 115.145  1.00  0.76           O  
ATOM    538  CB  ASP A  69      15.442  25.161 118.037  1.00  0.76           C  
ATOM    539  CG  ASP A  69      14.552  25.588 119.192  1.00  0.76           C  
ATOM    540  OD1 ASP A  69      13.324  25.780 118.977  1.00  0.76           O  
ATOM    541  OD2 ASP A  69      15.072  25.795 120.320  1.00  0.76           O  
ATOM    542  N   ASP A  70      15.378  23.358 114.783  1.00  0.76           N  
ATOM    543  CA  ASP A  70      15.822  23.344 113.403  1.00  0.76           C  
ATOM    544  C   ASP A  70      14.958  24.238 112.540  1.00  0.76           C  
ATOM    545  O   ASP A  70      13.740  24.340 112.700  1.00  0.76           O  
ATOM    546  CB  ASP A  70      15.795  21.948 112.742  1.00  0.76           C  
ATOM    547  CG  ASP A  70      16.921  21.061 113.211  1.00  0.76           C  
ATOM    548  OD1 ASP A  70      18.071  21.552 113.324  1.00  0.76           O  
ATOM    549  OD2 ASP A  70      16.640  19.839 113.322  1.00  0.76           O  
ATOM    550  N   ILE A  71      15.601  24.897 111.574  1.00  0.79           N  
ATOM    551  CA  ILE A  71      14.997  25.915 110.760  1.00  0.79           C  
ATOM    552  C   ILE A  71      14.773  25.341 109.366  1.00  0.79           C  
ATOM    553  O   ILE A  71      15.606  24.609 108.831  1.00  0.79           O  
ATOM    554  CB  ILE A  71      15.915  27.127 110.703  1.00  0.79           C  
ATOM    555  CG1 ILE A  71      16.424  27.622 112.072  1.00  0.79           C  
ATOM    556  CG2 ILE A  71      15.197  28.258 109.954  1.00  0.79           C  
ATOM    557  CD1 ILE A  71      17.656  28.517 111.895  1.00  0.79           C  
ATOM    558  N   TYR A  72      13.615  25.639 108.744  1.00  0.78           N  
ATOM    559  CA  TYR A  72      13.239  25.059 107.470  1.00  0.78           C  
ATOM    560  C   TYR A  72      12.669  26.114 106.568  1.00  0.78           C  
ATOM    561  O   TYR A  72      11.870  26.947 106.997  1.00  0.78           O  
ATOM    562  CB  TYR A  72      12.113  23.999 107.595  1.00  0.78           C  
ATOM    563  CG  TYR A  72      12.608  22.804 108.337  1.00  0.78           C  
ATOM    564  CD1 TYR A  72      13.125  21.703 107.639  1.00  0.78           C  
ATOM    565  CD2 TYR A  72      12.603  22.789 109.738  1.00  0.78           C  
ATOM    566  CE1 TYR A  72      13.651  20.607 108.339  1.00  0.78           C  
ATOM    567  CE2 TYR A  72      13.172  21.718 110.432  1.00  0.78           C  
ATOM    568  CZ  TYR A  72      13.696  20.622 109.738  1.00  0.78           C  
ATOM    569  OH  TYR A  72      14.254  19.522 110.425  1.00  0.78           O  
ATOM    570  N   TYR A  73      13.034  26.076 105.272  1.00  0.68           N  
ATOM    571  CA  TYR A  73      12.459  26.953 104.266  1.00  0.68           C  
ATOM    572  C   TYR A  73      11.804  26.066 103.274  1.00  0.68           C  
ATOM    573  O   TYR A  73      12.328  25.034 102.870  1.00  0.68           O  
ATOM    574  CB  TYR A  73      13.443  27.856 103.460  1.00  0.68           C  
ATOM    575  CG  TYR A  73      14.409  28.536 104.366  1.00  0.68           C  
ATOM    576  CD1 TYR A  73      14.051  28.870 105.673  1.00  0.68           C  
ATOM    577  CD2 TYR A  73      15.728  28.763 103.949  1.00  0.68           C  
ATOM    578  CE1 TYR A  73      15.027  29.179 106.608  1.00  0.68           C  
ATOM    579  CE2 TYR A  73      16.689  29.228 104.859  1.00  0.68           C  
ATOM    580  CZ  TYR A  73      16.347  29.374 106.211  1.00  0.68           C  
ATOM    581  OH  TYR A  73      17.283  29.753 107.192  1.00  0.68           O  
ATOM    582  N   ARG A  74      10.603  26.443 102.844  1.00  0.65           N  
ATOM    583  CA  ARG A  74       9.993  25.876 101.670  1.00  0.65           C  
ATOM    584  C   ARG A  74      10.842  26.279 100.488  1.00  0.65           C  
ATOM    585  O   ARG A  74      11.378  27.375 100.567  1.00  0.65           O  
ATOM    586  CB  ARG A  74       8.577  26.461 101.593  1.00  0.65           C  
ATOM    587  CG  ARG A  74       7.649  25.814 100.569  1.00  0.65           C  
ATOM    588  CD  ARG A  74       6.224  26.324 100.761  1.00  0.65           C  
ATOM    589  NE  ARG A  74       5.388  25.732  99.678  1.00  0.65           N  
ATOM    590  CZ  ARG A  74       4.770  24.550  99.729  1.00  0.65           C  
ATOM    591  NH1 ARG A  74       4.279  24.022  98.617  1.00  0.65           N  
ATOM    592  NH2 ARG A  74       4.630  23.878 100.862  1.00  0.65           N  
ATOM    593  N   ILE A  75      11.036  25.447  99.439  1.00  0.59           N  
ATOM    594  CA  ILE A  75      11.754  25.788  98.211  1.00  0.59           C  
ATOM    595  C   ILE A  75      11.494  24.723  97.176  1.00  0.59           C  
ATOM    596  O   ILE A  75      11.340  23.549  97.495  1.00  0.59           O  
ATOM    597  CB  ILE A  75      13.255  26.034  98.415  1.00  0.59           C  
ATOM    598  CG1 ILE A  75      13.986  26.619  97.186  1.00  0.59           C  
ATOM    599  CG2 ILE A  75      13.914  24.741  98.904  1.00  0.59           C  
ATOM    600  CD1 ILE A  75      15.376  27.174  97.529  1.00  0.59           C  
ATOM    601  N   GLY A  76      11.439  25.091  95.875  1.00  0.39           N  
ATOM    602  CA  GLY A  76      11.516  24.131  94.779  1.00  0.39           C  
ATOM    603  C   GLY A  76      12.858  23.468  94.773  1.00  0.39           C  
ATOM    604  O   GLY A  76      13.816  24.135  94.433  1.00  0.39           O  
ATOM    605  N   CYS A  77      12.984  22.187  95.161  1.00  0.45           N  
ATOM    606  CA  CYS A  77      14.270  21.578  95.444  1.00  0.45           C  
ATOM    607  C   CYS A  77      14.641  20.511  94.413  1.00  0.45           C  
ATOM    608  O   CYS A  77      13.825  19.714  93.943  1.00  0.45           O  
ATOM    609  CB  CYS A  77      14.282  21.010  96.896  1.00  0.45           C  
ATOM    610  SG  CYS A  77      15.800  20.126  97.423  1.00  0.45           S  
ATOM    611  N   SER A  78      15.937  20.497  94.043  1.00  0.35           N  
ATOM    612  CA  SER A  78      16.572  19.517  93.184  1.00  0.35           C  
ATOM    613  C   SER A  78      17.684  18.875  93.985  1.00  0.35           C  
ATOM    614  O   SER A  78      18.632  19.539  94.393  1.00  0.35           O  
ATOM    615  CB  SER A  78      17.204  20.196  91.944  1.00  0.35           C  
ATOM    616  OG  SER A  78      17.692  19.252  90.993  1.00  0.35           O  
ATOM    617  N   GLN A  79      17.583  17.565  94.266  1.00  0.39           N  
ATOM    618  CA  GLN A  79      18.427  16.894  95.238  1.00  0.39           C  
ATOM    619  C   GLN A  79      19.687  16.134  94.763  1.00  0.39           C  
ATOM    620  O   GLN A  79      20.466  15.703  95.602  1.00  0.39           O  
ATOM    621  CB  GLN A  79      17.543  15.825  95.941  1.00  0.39           C  
ATOM    622  CG  GLN A  79      16.343  16.395  96.733  1.00  0.39           C  
ATOM    623  CD  GLN A  79      15.502  15.249  97.294  1.00  0.39           C  
ATOM    624  OE1 GLN A  79      15.627  14.084  96.922  1.00  0.39           O  
ATOM    625  NE2 GLN A  79      14.586  15.575  98.234  1.00  0.39           N  
ATOM    626  N   LYS A  80      20.027  15.862  93.479  1.00  0.46           N  
ATOM    627  CA  LYS A  80      19.654  16.454  92.206  1.00  0.46           C  
ATOM    628  C   LYS A  80      18.407  15.833  91.589  1.00  0.46           C  
ATOM    629  O   LYS A  80      18.032  16.163  90.468  1.00  0.46           O  
ATOM    630  CB  LYS A  80      20.806  16.280  91.167  1.00  0.46           C  
ATOM    631  CG  LYS A  80      22.164  16.884  91.586  1.00  0.46           C  
ATOM    632  CD  LYS A  80      23.163  16.996  90.402  1.00  0.46           C  
ATOM    633  CE  LYS A  80      24.256  18.080  90.567  1.00  0.46           C  
ATOM    634  NZ  LYS A  80      25.086  18.275  89.340  1.00  0.46           N  
ATOM    635  N   ASN A  81      17.713  14.928  92.315  1.00  0.38           N  
ATOM    636  CA  ASN A  81      16.385  14.474  91.938  1.00  0.38           C  
ATOM    637  C   ASN A  81      15.331  15.544  92.289  1.00  0.38           C  
ATOM    638  O   ASN A  81      15.364  16.087  93.395  1.00  0.38           O  
ATOM    639  CB  ASN A  81      16.024  13.122  92.602  1.00  0.38           C  
ATOM    640  CG  ASN A  81      14.728  12.530  92.036  1.00  0.38           C  
ATOM    641  OD1 ASN A  81      13.672  12.686  92.645  1.00  0.38           O  
ATOM    642  ND2 ASN A  81      14.797  11.857  90.865  1.00  0.38           N  
ATOM    643  N   PRO A  82      14.441  15.948  91.411  1.00  0.47           N  
ATOM    644  CA  PRO A  82      13.374  16.882  91.720  1.00  0.47           C  
ATOM    645  C   PRO A  82      12.408  16.440  92.787  1.00  0.47           C  
ATOM    646  O   PRO A  82      11.625  15.528  92.580  1.00  0.47           O  
ATOM    647  CB  PRO A  82      12.640  16.986  90.388  1.00  0.47           C  
ATOM    648  CG  PRO A  82      13.727  16.815  89.355  1.00  0.47           C  
ATOM    649  CD  PRO A  82      14.592  15.741  89.987  1.00  0.47           C  
ATOM    650  N   SER A  83      12.322  17.173  93.898  1.00  0.36           N  
ATOM    651  CA  SER A  83      11.343  16.864  94.917  1.00  0.36           C  
ATOM    652  C   SER A  83      10.253  17.866  94.827  1.00  0.36           C  
ATOM    653  O   SER A  83       9.273  17.761  95.556  1.00  0.36           O  
ATOM    654  CB  SER A  83      11.910  16.862  96.357  1.00  0.36           C  
ATOM    655  OG  SER A  83      12.441  18.122  96.769  1.00  0.36           O  
ATOM    656  N   GLY A  84      10.386  18.826  93.872  1.00  0.43           N  
ATOM    657  CA  GLY A  84       9.545  20.008  93.708  1.00  0.43           C  
ATOM    658  C   GLY A  84       9.531  20.946  94.895  1.00  0.43           C  
ATOM    659  O   GLY A  84      10.515  21.051  95.607  1.00  0.43           O  
ATOM    660  N   VAL A  85       8.432  21.696  95.138  1.00  0.42           N  
ATOM    661  CA  VAL A  85       8.356  22.639  96.265  1.00  0.42           C  
ATOM    662  C   VAL A  85       8.193  21.941  97.581  1.00  0.42           C  
ATOM    663  O   VAL A  85       7.118  21.474  97.943  1.00  0.42           O  
ATOM    664  CB  VAL A  85       7.273  23.689  96.136  1.00  0.42           C  
ATOM    665  CG1 VAL A  85       7.298  24.705  97.291  1.00  0.42           C  
ATOM    666  CG2 VAL A  85       7.575  24.505  94.888  1.00  0.42           C  
ATOM    667  N   ALA A  86       9.277  21.905  98.354  1.00  0.61           N  
ATOM    668  CA  ALA A  86       9.378  21.082  99.513  1.00  0.61           C  
ATOM    669  C   ALA A  86      10.110  21.853 100.589  1.00  0.61           C  
ATOM    670  O   ALA A  86      10.895  22.752 100.313  1.00  0.61           O  
ATOM    671  CB  ALA A  86      10.114  19.783  99.132  1.00  0.61           C  
ATOM    672  N   TRP A  87       9.854  21.554 101.880  1.00  0.70           N  
ATOM    673  CA  TRP A  87      10.708  22.069 102.943  1.00  0.70           C  
ATOM    674  C   TRP A  87      12.118  21.487 102.881  1.00  0.70           C  
ATOM    675  O   TRP A  87      12.281  20.262 102.841  1.00  0.70           O  
ATOM    676  CB  TRP A  87      10.145  21.833 104.373  1.00  0.70           C  
ATOM    677  CG  TRP A  87       8.778  22.441 104.629  1.00  0.70           C  
ATOM    678  CD1 TRP A  87       7.569  21.813 104.599  1.00  0.70           C  
ATOM    679  CD2 TRP A  87       8.509  23.808 105.000  1.00  0.70           C  
ATOM    680  NE1 TRP A  87       6.551  22.715 104.811  1.00  0.70           N  
ATOM    681  CE2 TRP A  87       7.108  23.949 105.069  1.00  0.70           C  
ATOM    682  CE3 TRP A  87       9.347  24.880 105.281  1.00  0.70           C  
ATOM    683  CZ2 TRP A  87       6.531  25.172 105.394  1.00  0.70           C  
ATOM    684  CZ3 TRP A  87       8.768  26.105 105.645  1.00  0.70           C  
ATOM    685  CH2 TRP A  87       7.376  26.247 105.706  1.00  0.70           C  
ATOM    686  N   VAL A  88      13.139  22.368 102.900  1.00  0.70           N  
ATOM    687  CA  VAL A  88      14.549  22.032 102.997  1.00  0.70           C  
ATOM    688  C   VAL A  88      15.063  22.535 104.323  1.00  0.70           C  
ATOM    689  O   VAL A  88      14.634  23.570 104.834  1.00  0.70           O  
ATOM    690  CB  VAL A  88      15.443  22.582 101.878  1.00  0.70           C  
ATOM    691  CG1 VAL A  88      14.942  22.018 100.536  1.00  0.70           C  
ATOM    692  CG2 VAL A  88      15.513  24.127 101.865  1.00  0.70           C  
ATOM    693  N   GLN A  89      15.989  21.778 104.938  1.00  0.72           N  
ATOM    694  CA  GLN A  89      16.655  22.191 106.153  1.00  0.72           C  
ATOM    695  C   GLN A  89      17.866  23.040 105.824  1.00  0.72           C  
ATOM    696  O   GLN A  89      18.446  22.967 104.743  1.00  0.72           O  
ATOM    697  CB  GLN A  89      17.060  20.980 107.026  1.00  0.72           C  
ATOM    698  CG  GLN A  89      17.484  21.370 108.465  1.00  0.72           C  
ATOM    699  CD  GLN A  89      17.837  20.153 109.317  1.00  0.72           C  
ATOM    700  OE1 GLN A  89      17.512  19.014 108.981  1.00  0.72           O  
ATOM    701  NE2 GLN A  89      18.520  20.411 110.455  1.00  0.72           N  
ATOM    702  N   VAL A  90      18.220  23.928 106.756  1.00  0.71           N  
ATOM    703  CA  VAL A  90      19.193  24.973 106.601  1.00  0.71           C  
ATOM    704  C   VAL A  90      20.066  24.920 107.832  1.00  0.71           C  
ATOM    705  O   VAL A  90      19.757  24.238 108.806  1.00  0.71           O  
ATOM    706  CB  VAL A  90      18.505  26.337 106.552  1.00  0.71           C  
ATOM    707  CG1 VAL A  90      17.271  26.298 105.628  1.00  0.71           C  
ATOM    708  CG2 VAL A  90      18.032  26.727 107.959  1.00  0.71           C  
ATOM    709  N   GLU A  91      21.181  25.659 107.852  1.00  0.70           N  
ATOM    710  CA  GLU A  91      22.036  25.673 109.014  1.00  0.70           C  
ATOM    711  C   GLU A  91      21.584  26.710 110.039  1.00  0.70           C  
ATOM    712  O   GLU A  91      21.209  27.830 109.688  1.00  0.70           O  
ATOM    713  CB  GLU A  91      23.483  25.947 108.568  1.00  0.70           C  
ATOM    714  CG  GLU A  91      24.000  24.892 107.558  1.00  0.70           C  
ATOM    715  CD  GLU A  91      25.413  25.186 107.066  1.00  0.70           C  
ATOM    716  OE1 GLU A  91      25.935  26.291 107.357  1.00  0.70           O  
ATOM    717  OE2 GLU A  91      25.963  24.299 106.368  1.00  0.70           O  
ATOM    718  N   GLY A  92      21.606  26.351 111.343  1.00  0.78           N  
ATOM    719  CA  GLY A  92      21.275  27.245 112.453  1.00  0.78           C  
ATOM    720  C   GLY A  92      20.146  26.727 113.302  1.00  0.78           C  
ATOM    721  O   GLY A  92      19.411  25.838 112.893  1.00  0.78           O  
ATOM    722  N   ALA A  93      19.973  27.295 114.515  1.00  0.79           N  
ATOM    723  CA  ALA A  93      18.901  26.926 115.423  1.00  0.79           C  
ATOM    724  C   ALA A  93      18.155  28.163 115.912  1.00  0.79           C  
ATOM    725  O   ALA A  93      18.766  29.113 116.406  1.00  0.79           O  
ATOM    726  CB  ALA A  93      19.457  26.159 116.640  1.00  0.79           C  
ATOM    727  N   LEU A  94      16.813  28.177 115.787  1.00  0.78           N  
ATOM    728  CA  LEU A  94      15.966  29.293 116.170  1.00  0.78           C  
ATOM    729  C   LEU A  94      14.654  28.757 116.722  1.00  0.78           C  
ATOM    730  O   LEU A  94      14.107  27.784 116.217  1.00  0.78           O  
ATOM    731  CB  LEU A  94      15.596  30.214 114.975  1.00  0.78           C  
ATOM    732  CG  LEU A  94      16.757  30.986 114.315  1.00  0.78           C  
ATOM    733  CD1 LEU A  94      16.258  31.650 113.023  1.00  0.78           C  
ATOM    734  CD2 LEU A  94      17.393  32.027 115.241  1.00  0.78           C  
ATOM    735  N   LYS A  95      14.078  29.403 117.756  1.00  0.77           N  
ATOM    736  CA  LYS A  95      12.804  28.973 118.316  1.00  0.77           C  
ATOM    737  C   LYS A  95      11.644  29.767 117.755  1.00  0.77           C  
ATOM    738  O   LYS A  95      10.478  29.442 117.967  1.00  0.77           O  
ATOM    739  CB  LYS A  95      12.771  29.132 119.859  1.00  0.77           C  
ATOM    740  CG  LYS A  95      12.794  30.583 120.378  1.00  0.77           C  
ATOM    741  CD  LYS A  95      12.585  30.664 121.900  1.00  0.77           C  
ATOM    742  CE  LYS A  95      12.710  32.099 122.436  1.00  0.77           C  
ATOM    743  NZ  LYS A  95      12.713  32.117 123.911  1.00  0.77           N  
ATOM    744  N   HIS A  96      11.944  30.835 117.006  1.00  0.76           N  
ATOM    745  CA  HIS A  96      10.956  31.641 116.339  1.00  0.76           C  
ATOM    746  C   HIS A  96      11.668  32.260 115.164  1.00  0.76           C  
ATOM    747  O   HIS A  96      12.859  32.564 115.247  1.00  0.76           O  
ATOM    748  CB  HIS A  96      10.393  32.744 117.268  1.00  0.76           C  
ATOM    749  CG  HIS A  96       9.635  33.802 116.538  1.00  0.76           C  
ATOM    750  ND1 HIS A  96       8.408  33.503 115.996  1.00  0.76           N  
ATOM    751  CD2 HIS A  96      10.050  35.021 116.118  1.00  0.76           C  
ATOM    752  CE1 HIS A  96       8.088  34.545 115.255  1.00  0.76           C  
ATOM    753  NE2 HIS A  96       9.050  35.496 115.299  1.00  0.76           N  
ATOM    754  N   VAL A  97      10.960  32.476 114.046  1.00  0.78           N  
ATOM    755  CA  VAL A  97      11.565  32.986 112.836  1.00  0.78           C  
ATOM    756  C   VAL A  97      10.532  33.827 112.114  1.00  0.78           C  
ATOM    757  O   VAL A  97       9.343  33.529 112.160  1.00  0.78           O  
ATOM    758  CB  VAL A  97      12.139  31.866 111.962  1.00  0.78           C  
ATOM    759  CG1 VAL A  97      11.045  30.967 111.350  1.00  0.78           C  
ATOM    760  CG2 VAL A  97      13.053  32.451 110.875  1.00  0.78           C  
ATOM    761  N   SER A  98      10.971  34.935 111.486  1.00  0.77           N  
ATOM    762  CA  SER A  98      10.134  35.893 110.781  1.00  0.77           C  
ATOM    763  C   SER A  98      10.718  36.240 109.436  1.00  0.77           C  
ATOM    764  O   SER A  98      11.929  36.415 109.279  1.00  0.77           O  
ATOM    765  CB  SER A  98       9.933  37.214 111.572  1.00  0.77           C  
ATOM    766  OG  SER A  98       9.145  38.206 110.892  1.00  0.77           O  
ATOM    767  N   VAL A  99       9.838  36.316 108.427  1.00  0.71           N  
ATOM    768  CA  VAL A  99      10.169  36.568 107.043  1.00  0.71           C  
ATOM    769  C   VAL A  99       9.507  37.811 106.496  1.00  0.71           C  
ATOM    770  O   VAL A  99       9.666  38.145 105.326  1.00  0.71           O  
ATOM    771  CB  VAL A  99       9.757  35.404 106.170  1.00  0.71           C  
ATOM    772  CG1 VAL A  99      10.694  34.238 106.407  1.00  0.71           C  
ATOM    773  CG2 VAL A  99       8.396  34.893 106.576  1.00  0.71           C  
ATOM    774  N   SER A 100       8.815  38.614 107.306  1.00  0.65           N  
ATOM    775  CA  SER A 100       8.238  39.866 106.833  1.00  0.65           C  
ATOM    776  C   SER A 100       9.166  41.047 106.461  1.00  0.65           C  
ATOM    777  O   SER A 100       8.607  41.982 105.886  1.00  0.65           O  
ATOM    778  CB  SER A 100       7.185  40.368 107.844  1.00  0.65           C  
ATOM    779  OG  SER A 100       6.109  39.441 107.918  1.00  0.65           O  
ATOM    780  N   PRO A 101      10.487  41.216 106.679  1.00  0.46           N  
ATOM    781  CA  PRO A 101      11.211  42.370 106.162  1.00  0.46           C  
ATOM    782  C   PRO A 101      11.673  42.149 104.767  1.00  0.46           C  
ATOM    783  O   PRO A 101      11.548  41.063 104.217  1.00  0.46           O  
ATOM    784  CB  PRO A 101      12.502  42.375 106.961  1.00  0.46           C  
ATOM    785  CG  PRO A 101      12.778  40.892 107.106  1.00  0.46           C  
ATOM    786  CD  PRO A 101      11.431  40.193 107.096  1.00  0.46           C  
ATOM    787  N   PHE A 102      12.331  43.169 104.213  1.00  0.45           N  
ATOM    788  CA  PHE A 102      12.819  43.180 102.865  1.00  0.45           C  
ATOM    789  C   PHE A 102      13.932  42.174 102.567  1.00  0.45           C  
ATOM    790  O   PHE A 102      15.108  42.510 102.507  1.00  0.45           O  
ATOM    791  CB  PHE A 102      13.267  44.644 102.576  1.00  0.45           C  
ATOM    792  CG  PHE A 102      12.953  45.187 101.208  1.00  0.45           C  
ATOM    793  CD1 PHE A 102      12.037  44.599 100.317  1.00  0.45           C  
ATOM    794  CD2 PHE A 102      13.538  46.413 100.849  1.00  0.45           C  
ATOM    795  CE1 PHE A 102      11.716  45.223  99.113  1.00  0.45           C  
ATOM    796  CE2 PHE A 102      13.227  47.036  99.634  1.00  0.45           C  
ATOM    797  CZ  PHE A 102      12.309  46.438  98.766  1.00  0.45           C  
ATOM    798  N   GLY A 103      13.584  40.888 102.364  1.00  0.60           N  
ATOM    799  CA  GLY A 103      14.510  39.887 101.844  1.00  0.60           C  
ATOM    800  C   GLY A 103      15.550  39.406 102.807  1.00  0.60           C  
ATOM    801  O   GLY A 103      16.539  38.825 102.389  1.00  0.60           O  
ATOM    802  N   SER A 104      15.340  39.600 104.117  1.00  0.64           N  
ATOM    803  CA  SER A 104      16.236  39.072 105.134  1.00  0.64           C  
ATOM    804  C   SER A 104      15.481  38.251 106.156  1.00  0.64           C  
ATOM    805  O   SER A 104      14.287  38.429 106.351  1.00  0.64           O  
ATOM    806  CB  SER A 104      16.914  40.220 105.893  1.00  0.64           C  
ATOM    807  OG  SER A 104      17.813  40.899 105.027  1.00  0.64           O  
ATOM    808  N   VAL A 105      16.131  37.319 106.878  1.00  0.72           N  
ATOM    809  CA  VAL A 105      15.434  36.530 107.906  1.00  0.72           C  
ATOM    810  C   VAL A 105      15.765  37.031 109.274  1.00  0.72           C  
ATOM    811  O   VAL A 105      16.896  37.429 109.543  1.00  0.72           O  
ATOM    812  CB  VAL A 105      15.737  35.045 107.898  1.00  0.72           C  
ATOM    813  CG1 VAL A 105      17.225  34.841 107.661  1.00  0.72           C  
ATOM    814  CG2 VAL A 105      15.312  34.327 109.206  1.00  0.72           C  
ATOM    815  N   TRP A 106      14.751  37.048 110.173  1.00  0.73           N  
ATOM    816  CA  TRP A 106      14.924  37.534 111.513  1.00  0.73           C  
ATOM    817  C   TRP A 106      14.389  36.535 112.517  1.00  0.73           C  
ATOM    818  O   TRP A 106      13.253  36.087 112.417  1.00  0.73           O  
ATOM    819  CB  TRP A 106      14.346  38.967 111.698  1.00  0.73           C  
ATOM    820  CG  TRP A 106      14.938  40.003 110.712  1.00  0.73           C  
ATOM    821  CD1 TRP A 106      14.957  39.906 109.363  1.00  0.73           C  
ATOM    822  CD2 TRP A 106      15.650  41.232 110.982  1.00  0.73           C  
ATOM    823  NE1 TRP A 106      15.628  40.942 108.775  1.00  0.73           N  
ATOM    824  CE2 TRP A 106      16.061  41.762 109.755  1.00  0.73           C  
ATOM    825  CE3 TRP A 106      15.936  41.905 112.151  1.00  0.73           C  
ATOM    826  CZ2 TRP A 106      16.760  42.948 109.652  1.00  0.73           C  
ATOM    827  CZ3 TRP A 106      16.677  43.099 112.065  1.00  0.73           C  
ATOM    828  CH2 TRP A 106      17.074  43.630 110.837  1.00  0.73           C  
ATOM    829  N   GLY A 107      15.195  36.106 113.509  1.00  0.84           N  
ATOM    830  CA  GLY A 107      14.727  35.119 114.475  1.00  0.84           C  
ATOM    831  C   GLY A 107      15.437  35.212 115.792  1.00  0.84           C  
ATOM    832  O   GLY A 107      16.384  35.978 115.961  1.00  0.84           O  
ATOM    833  N   VAL A 108      14.995  34.401 116.768  1.00  0.84           N  
ATOM    834  CA  VAL A 108      15.628  34.307 118.076  1.00  0.84           C  
ATOM    835  C   VAL A 108      15.802  32.847 118.418  1.00  0.84           C  
ATOM    836  O   VAL A 108      15.005  32.003 118.008  1.00  0.84           O  
ATOM    837  CB  VAL A 108      14.861  34.977 119.212  1.00  0.84           C  
ATOM    838  CG1 VAL A 108      14.861  36.499 118.998  1.00  0.84           C  
ATOM    839  CG2 VAL A 108      13.418  34.448 119.299  1.00  0.84           C  
ATOM    840  N   ASN A 109      16.863  32.490 119.166  1.00  0.79           N  
ATOM    841  CA  ASN A 109      17.107  31.117 119.577  1.00  0.79           C  
ATOM    842  C   ASN A 109      16.569  30.809 120.968  1.00  0.79           C  
ATOM    843  O   ASN A 109      15.865  31.600 121.590  1.00  0.79           O  
ATOM    844  CB  ASN A 109      18.574  30.664 119.325  1.00  0.79           C  
ATOM    845  CG  ASN A 109      19.610  31.175 120.320  1.00  0.79           C  
ATOM    846  OD1 ASN A 109      19.351  31.775 121.362  1.00  0.79           O  
ATOM    847  ND2 ASN A 109      20.893  30.871 120.012  1.00  0.79           N  
ATOM    848  N   SER A 110      16.878  29.611 121.493  1.00  0.77           N  
ATOM    849  CA  SER A 110      16.404  29.127 122.781  1.00  0.77           C  
ATOM    850  C   SER A 110      16.894  29.920 123.983  1.00  0.77           C  
ATOM    851  O   SER A 110      16.233  29.936 125.016  1.00  0.77           O  
ATOM    852  CB  SER A 110      16.761  27.633 122.974  1.00  0.77           C  
ATOM    853  OG  SER A 110      18.156  27.405 122.761  1.00  0.77           O  
ATOM    854  N   ASN A 111      18.022  30.646 123.844  1.00  0.77           N  
ATOM    855  CA  ASN A 111      18.616  31.461 124.891  1.00  0.77           C  
ATOM    856  C   ASN A 111      18.255  32.935 124.737  1.00  0.77           C  
ATOM    857  O   ASN A 111      18.905  33.790 125.337  1.00  0.77           O  
ATOM    858  CB  ASN A 111      20.165  31.376 124.816  1.00  0.77           C  
ATOM    859  CG  ASN A 111      20.640  29.968 125.141  1.00  0.77           C  
ATOM    860  OD1 ASN A 111      20.200  29.326 126.091  1.00  0.77           O  
ATOM    861  ND2 ASN A 111      21.622  29.467 124.355  1.00  0.77           N  
ATOM    862  N   ASP A 112      17.266  33.255 123.871  1.00  0.79           N  
ATOM    863  CA  ASP A 112      16.780  34.598 123.573  1.00  0.79           C  
ATOM    864  C   ASP A 112      17.796  35.427 122.784  1.00  0.79           C  
ATOM    865  O   ASP A 112      17.679  36.643 122.626  1.00  0.79           O  
ATOM    866  CB  ASP A 112      16.252  35.355 124.829  1.00  0.79           C  
ATOM    867  CG  ASP A 112      15.053  34.669 125.460  1.00  0.79           C  
ATOM    868  OD1 ASP A 112      14.285  33.990 124.720  1.00  0.79           O  
ATOM    869  OD2 ASP A 112      14.872  34.806 126.700  1.00  0.79           O  
ATOM    870  N   ALA A 113      18.823  34.773 122.202  1.00  0.84           N  
ATOM    871  CA  ALA A 113      19.794  35.439 121.372  1.00  0.84           C  
ATOM    872  C   ALA A 113      19.259  35.630 119.966  1.00  0.84           C  
ATOM    873  O   ALA A 113      18.552  34.787 119.418  1.00  0.84           O  
ATOM    874  CB  ALA A 113      21.127  34.668 121.350  1.00  0.84           C  
ATOM    875  N   ILE A 114      19.594  36.782 119.371  1.00  0.80           N  
ATOM    876  CA  ILE A 114      18.891  37.344 118.243  1.00  0.80           C  
ATOM    877  C   ILE A 114      19.758  37.247 116.991  1.00  0.80           C  
ATOM    878  O   ILE A 114      20.905  37.696 116.995  1.00  0.80           O  
ATOM    879  CB  ILE A 114      18.601  38.811 118.545  1.00  0.80           C  
ATOM    880  CG1 ILE A 114      18.000  39.082 119.945  1.00  0.80           C  
ATOM    881  CG2 ILE A 114      17.636  39.306 117.471  1.00  0.80           C  
ATOM    882  CD1 ILE A 114      18.080  40.568 120.318  1.00  0.80           C  
ATOM    883  N   TYR A 115      19.255  36.643 115.890  1.00  0.76           N  
ATOM    884  CA  TYR A 115      20.099  36.348 114.727  1.00  0.76           C  
ATOM    885  C   TYR A 115      19.430  36.648 113.427  1.00  0.76           C  
ATOM    886  O   TYR A 115      18.342  36.130 113.170  1.00  0.76           O  
ATOM    887  CB  TYR A 115      20.421  34.849 114.553  1.00  0.76           C  
ATOM    888  CG  TYR A 115      21.290  34.415 115.669  1.00  0.76           C  
ATOM    889  CD1 TYR A 115      22.684  34.526 115.570  1.00  0.76           C  
ATOM    890  CD2 TYR A 115      20.711  33.927 116.844  1.00  0.76           C  
ATOM    891  CE1 TYR A 115      23.494  34.143 116.648  1.00  0.76           C  
ATOM    892  CE2 TYR A 115      21.520  33.569 117.924  1.00  0.76           C  
ATOM    893  CZ  TYR A 115      22.911  33.685 117.834  1.00  0.76           C  
ATOM    894  OH  TYR A 115      23.713  33.337 118.941  1.00  0.76           O  
ATOM    895  N   PHE A 116      20.102  37.441 112.559  1.00  0.72           N  
ATOM    896  CA  PHE A 116      19.562  37.950 111.314  1.00  0.72           C  
ATOM    897  C   PHE A 116      20.474  37.571 110.148  1.00  0.72           C  
ATOM    898  O   PHE A 116      21.654  37.297 110.324  1.00  0.72           O  
ATOM    899  CB  PHE A 116      19.359  39.489 111.396  1.00  0.72           C  
ATOM    900  CG  PHE A 116      18.637  39.919 112.652  1.00  0.72           C  
ATOM    901  CD1 PHE A 116      17.572  39.196 113.192  1.00  0.72           C  
ATOM    902  CD2 PHE A 116      18.949  41.129 113.278  1.00  0.72           C  
ATOM    903  CE1 PHE A 116      16.855  39.612 114.301  1.00  0.72           C  
ATOM    904  CE2 PHE A 116      18.188  41.598 114.364  1.00  0.72           C  
ATOM    905  CZ  PHE A 116      17.142  40.841 114.876  1.00  0.72           C  
ATOM    906  N   ARG A 117      19.959  37.479 108.909  1.00  0.59           N  
ATOM    907  CA  ARG A 117      20.775  37.093 107.757  1.00  0.59           C  
ATOM    908  C   ARG A 117      20.363  37.961 106.600  1.00  0.59           C  
ATOM    909  O   ARG A 117      19.168  38.088 106.339  1.00  0.59           O  
ATOM    910  CB  ARG A 117      20.488  35.625 107.338  1.00  0.59           C  
ATOM    911  CG  ARG A 117      21.117  35.042 106.052  1.00  0.59           C  
ATOM    912  CD  ARG A 117      20.237  33.964 105.384  1.00  0.59           C  
ATOM    913  NE  ARG A 117      20.046  32.869 106.386  1.00  0.59           N  
ATOM    914  CZ  ARG A 117      19.821  31.589 106.064  1.00  0.59           C  
ATOM    915  NH1 ARG A 117      20.080  30.640 106.962  1.00  0.59           N  
ATOM    916  NH2 ARG A 117      19.379  31.244 104.860  1.00  0.59           N  
ATOM    917  N   GLU A 118      21.338  38.552 105.886  1.00  0.52           N  
ATOM    918  CA  GLU A 118      21.124  39.437 104.761  1.00  0.52           C  
ATOM    919  C   GLU A 118      20.546  38.802 103.507  1.00  0.52           C  
ATOM    920  O   GLU A 118      20.468  37.577 103.353  1.00  0.52           O  
ATOM    921  CB  GLU A 118      22.431  40.160 104.391  1.00  0.52           C  
ATOM    922  CG  GLU A 118      23.546  39.233 103.864  1.00  0.52           C  
ATOM    923  CD  GLU A 118      24.710  40.048 103.322  1.00  0.52           C  
ATOM    924  OE1 GLU A 118      25.113  39.765 102.162  1.00  0.52           O  
ATOM    925  OE2 GLU A 118      25.178  40.957 104.054  1.00  0.52           O  
ATOM    926  N   GLY A 119      20.117  39.661 102.562  1.00  0.50           N  
ATOM    927  CA  GLY A 119      19.371  39.252 101.388  1.00  0.50           C  
ATOM    928  C   GLY A 119      20.133  38.576 100.293  1.00  0.50           C  
ATOM    929  O   GLY A 119      19.607  37.665  99.662  1.00  0.50           O  
ATOM    930  N   ALA A 120      21.401  38.957 100.049  1.00  0.47           N  
ATOM    931  CA  ALA A 120      22.246  38.227  99.119  1.00  0.47           C  
ATOM    932  C   ALA A 120      22.518  36.808  99.614  1.00  0.47           C  
ATOM    933  O   ALA A 120      22.267  35.816  98.940  1.00  0.47           O  
ATOM    934  CB  ALA A 120      23.571  38.985  98.902  1.00  0.47           C  
ATOM    935  N   SER A 121      22.899  36.676 100.899  1.00  0.54           N  
ATOM    936  CA  SER A 121      23.096  35.404 101.571  1.00  0.54           C  
ATOM    937  C   SER A 121      21.867  34.536 101.565  1.00  0.54           C  
ATOM    938  O   SER A 121      21.927  33.334 101.361  1.00  0.54           O  
ATOM    939  CB  SER A 121      23.529  35.624 103.036  1.00  0.54           C  
ATOM    940  OG  SER A 121      24.828  36.201 103.021  1.00  0.54           O  
ATOM    941  N   LEU A 122      20.678  35.097 101.769  1.00  0.54           N  
ATOM    942  CA  LEU A 122      19.469  34.316 101.654  1.00  0.54           C  
ATOM    943  C   LEU A 122      19.126  33.684 100.312  1.00  0.54           C  
ATOM    944  O   LEU A 122      18.702  32.530 100.262  1.00  0.54           O  
ATOM    945  CB  LEU A 122      18.332  35.251 102.001  1.00  0.54           C  
ATOM    946  CG  LEU A 122      16.955  34.602 101.891  1.00  0.54           C  
ATOM    947  CD1 LEU A 122      16.241  35.062 103.124  1.00  0.54           C  
ATOM    948  CD2 LEU A 122      16.155  35.030 100.649  1.00  0.54           C  
ATOM    949  N   CYS A 123      19.246  34.448  99.217  1.00  0.46           N  
ATOM    950  CA  CYS A 123      18.924  34.003  97.875  1.00  0.46           C  
ATOM    951  C   CYS A 123      19.917  32.968  97.379  1.00  0.46           C  
ATOM    952  O   CYS A 123      19.548  31.982  96.741  1.00  0.46           O  
ATOM    953  CB  CYS A 123      18.876  35.229  96.925  1.00  0.46           C  
ATOM    954  SG  CYS A 123      17.442  36.305  97.291  1.00  0.46           S  
ATOM    955  N   ASP A 124      21.202  33.190  97.700  1.00  0.38           N  
ATOM    956  CA  ASP A 124      22.320  32.394  97.265  1.00  0.38           C  
ATOM    957  C   ASP A 124      22.665  31.237  98.221  1.00  0.38           C  
ATOM    958  O   ASP A 124      22.144  31.126  99.333  1.00  0.38           O  
ATOM    959  CB  ASP A 124      23.548  33.333  97.118  1.00  0.38           C  
ATOM    960  CG  ASP A 124      23.316  34.303  95.973  1.00  0.38           C  
ATOM    961  OD1 ASP A 124      22.921  33.811  94.886  1.00  0.38           O  
ATOM    962  OD2 ASP A 124      23.589  35.515  96.158  1.00  0.38           O  
ATOM    963  N   PRO A 125      23.599  30.349  97.864  1.00  0.38           N  
ATOM    964  CA  PRO A 125      24.164  29.361  98.785  1.00  0.38           C  
ATOM    965  C   PRO A 125      24.956  29.926  99.957  1.00  0.38           C  
ATOM    966  O   PRO A 125      25.419  29.152 100.787  1.00  0.38           O  
ATOM    967  CB  PRO A 125      25.088  28.515  97.894  1.00  0.38           C  
ATOM    968  CG  PRO A 125      24.450  28.600  96.508  1.00  0.38           C  
ATOM    969  CD  PRO A 125      23.911  30.030  96.467  1.00  0.38           C  
ATOM    970  N   ALA A 126      25.141  31.255 100.074  1.00  0.51           N  
ATOM    971  CA  ALA A 126      25.935  31.868 101.121  1.00  0.51           C  
ATOM    972  C   ALA A 126      25.108  32.113 102.386  1.00  0.51           C  
ATOM    973  O   ALA A 126      25.508  32.827 103.301  1.00  0.51           O  
ATOM    974  CB  ALA A 126      26.526  33.189 100.581  1.00  0.51           C  
ATOM    975  N   GLY A 127      23.932  31.456 102.501  1.00  0.58           N  
ATOM    976  CA  GLY A 127      22.932  31.680 103.541  1.00  0.58           C  
ATOM    977  C   GLY A 127      23.324  31.337 104.933  1.00  0.58           C  
ATOM    978  O   GLY A 127      22.645  31.695 105.884  1.00  0.58           O  
ATOM    979  N   SER A 128      24.439  30.651 105.127  1.00  0.62           N  
ATOM    980  CA  SER A 128      24.877  30.251 106.445  1.00  0.62           C  
ATOM    981  C   SER A 128      25.391  31.387 107.307  1.00  0.62           C  
ATOM    982  O   SER A 128      25.432  31.247 108.529  1.00  0.62           O  
ATOM    983  CB  SER A 128      25.943  29.146 106.351  1.00  0.62           C  
ATOM    984  OG  SER A 128      26.996  29.505 105.456  1.00  0.62           O  
ATOM    985  N   ASP A 129      25.735  32.557 106.720  1.00  0.62           N  
ATOM    986  CA  ASP A 129      26.157  33.712 107.487  1.00  0.62           C  
ATOM    987  C   ASP A 129      24.997  34.349 108.273  1.00  0.62           C  
ATOM    988  O   ASP A 129      24.186  35.129 107.765  1.00  0.62           O  
ATOM    989  CB  ASP A 129      26.896  34.725 106.572  1.00  0.62           C  
ATOM    990  CG  ASP A 129      27.837  35.626 107.359  1.00  0.62           C  
ATOM    991  OD1 ASP A 129      27.882  35.502 108.610  1.00  0.62           O  
ATOM    992  OD2 ASP A 129      28.543  36.429 106.701  1.00  0.62           O  
ATOM    993  N   TRP A 130      24.879  33.965 109.559  1.00  0.70           N  
ATOM    994  CA  TRP A 130      23.963  34.543 110.514  1.00  0.70           C  
ATOM    995  C   TRP A 130      24.654  35.588 111.365  1.00  0.70           C  
ATOM    996  O   TRP A 130      25.590  35.317 112.114  1.00  0.70           O  
ATOM    997  CB  TRP A 130      23.413  33.491 111.507  1.00  0.70           C  
ATOM    998  CG  TRP A 130      22.490  32.453 110.913  1.00  0.70           C  
ATOM    999  CD1 TRP A 130      22.751  31.142 110.634  1.00  0.70           C  
ATOM   1000  CD2 TRP A 130      21.090  32.657 110.654  1.00  0.70           C  
ATOM   1001  NE1 TRP A 130      21.598  30.506 110.221  1.00  0.70           N  
ATOM   1002  CE2 TRP A 130      20.565  31.410 110.255  1.00  0.70           C  
ATOM   1003  CE3 TRP A 130      20.273  33.781 110.768  1.00  0.70           C  
ATOM   1004  CZ2 TRP A 130      19.217  31.261 109.979  1.00  0.70           C  
ATOM   1005  CZ3 TRP A 130      18.909  33.633 110.475  1.00  0.70           C  
ATOM   1006  CH2 TRP A 130      18.389  32.387 110.089  1.00  0.70           C  
ATOM   1007  N   LEU A 131      24.133  36.816 111.331  1.00  0.72           N  
ATOM   1008  CA  LEU A 131      24.632  37.922 112.096  1.00  0.72           C  
ATOM   1009  C   LEU A 131      23.940  37.981 113.441  1.00  0.72           C  
ATOM   1010  O   LEU A 131      22.715  38.025 113.526  1.00  0.72           O  
ATOM   1011  CB  LEU A 131      24.334  39.238 111.354  1.00  0.72           C  
ATOM   1012  CG  LEU A 131      24.925  39.334 109.934  1.00  0.72           C  
ATOM   1013  CD1 LEU A 131      24.479  40.649 109.299  1.00  0.72           C  
ATOM   1014  CD2 LEU A 131      26.455  39.250 109.904  1.00  0.72           C  
ATOM   1015  N   LYS A 132      24.706  37.991 114.544  1.00  0.74           N  
ATOM   1016  CA  LYS A 132      24.138  38.090 115.872  1.00  0.74           C  
ATOM   1017  C   LYS A 132      24.000  39.527 116.314  1.00  0.74           C  
ATOM   1018  O   LYS A 132      24.953  40.298 116.272  1.00  0.74           O  
ATOM   1019  CB  LYS A 132      25.017  37.378 116.922  1.00  0.74           C  
ATOM   1020  CG  LYS A 132      24.373  37.366 118.319  1.00  0.74           C  
ATOM   1021  CD  LYS A 132      25.223  36.636 119.361  1.00  0.74           C  
ATOM   1022  CE  LYS A 132      24.621  36.781 120.758  1.00  0.74           C  
ATOM   1023  NZ  LYS A 132      25.436  36.034 121.736  1.00  0.74           N  
ATOM   1024  N   VAL A 133      22.810  39.909 116.800  1.00  0.72           N  
ATOM   1025  CA  VAL A 133      22.571  41.243 117.310  1.00  0.72           C  
ATOM   1026  C   VAL A 133      22.796  41.359 118.802  1.00  0.72           C  
ATOM   1027  O   VAL A 133      22.494  40.462 119.589  1.00  0.72           O  
ATOM   1028  CB  VAL A 133      21.177  41.699 116.950  1.00  0.72           C  
ATOM   1029  CG1 VAL A 133      20.849  43.088 117.494  1.00  0.72           C  
ATOM   1030  CG2 VAL A 133      21.143  41.802 115.432  1.00  0.72           C  
ATOM   1031  N   SER A 134      23.345  42.514 119.231  1.00  0.70           N  
ATOM   1032  CA  SER A 134      23.463  42.906 120.628  1.00  0.70           C  
ATOM   1033  C   SER A 134      22.117  43.032 121.335  1.00  0.70           C  
ATOM   1034  O   SER A 134      21.395  44.002 121.131  1.00  0.70           O  
ATOM   1035  CB  SER A 134      24.191  44.273 120.739  1.00  0.70           C  
ATOM   1036  OG  SER A 134      24.592  44.544 122.082  1.00  0.70           O  
ATOM   1037  N   GLY A 135      21.727  42.056 122.183  1.00  0.78           N  
ATOM   1038  CA  GLY A 135      20.476  42.130 122.931  1.00  0.78           C  
ATOM   1039  C   GLY A 135      19.898  40.776 123.235  1.00  0.78           C  
ATOM   1040  O   GLY A 135      20.492  39.745 122.932  1.00  0.78           O  
ATOM   1041  N   SER A 136      18.709  40.768 123.870  1.00  0.79           N  
ATOM   1042  CA  SER A 136      17.964  39.567 124.240  1.00  0.79           C  
ATOM   1043  C   SER A 136      16.493  39.792 123.926  1.00  0.79           C  
ATOM   1044  O   SER A 136      15.918  40.794 124.356  1.00  0.79           O  
ATOM   1045  CB  SER A 136      18.134  39.261 125.761  1.00  0.79           C  
ATOM   1046  OG  SER A 136      17.264  38.249 126.277  1.00  0.79           O  
ATOM   1047  N   LEU A 137      15.859  38.880 123.156  1.00  0.81           N  
ATOM   1048  CA  LEU A 137      14.457  38.967 122.774  1.00  0.81           C  
ATOM   1049  C   LEU A 137      13.845  37.574 122.680  1.00  0.81           C  
ATOM   1050  O   LEU A 137      14.483  36.623 122.242  1.00  0.81           O  
ATOM   1051  CB  LEU A 137      14.236  39.651 121.396  1.00  0.81           C  
ATOM   1052  CG  LEU A 137      14.618  41.143 121.319  1.00  0.81           C  
ATOM   1053  CD1 LEU A 137      14.571  41.611 119.864  1.00  0.81           C  
ATOM   1054  CD2 LEU A 137      13.710  42.042 122.163  1.00  0.81           C  
ATOM   1055  N   SER A 138      12.557  37.422 123.054  1.00  0.80           N  
ATOM   1056  CA  SER A 138      11.864  36.137 123.014  1.00  0.80           C  
ATOM   1057  C   SER A 138      11.061  35.992 121.746  1.00  0.80           C  
ATOM   1058  O   SER A 138      10.678  34.885 121.370  1.00  0.80           O  
ATOM   1059  CB  SER A 138      10.821  35.955 124.148  1.00  0.80           C  
ATOM   1060  OG  SER A 138      11.467  35.917 125.413  1.00  0.80           O  
ATOM   1061  N   GLN A 139      10.817  37.105 121.033  1.00  0.75           N  
ATOM   1062  CA  GLN A 139      10.186  37.092 119.733  1.00  0.75           C  
ATOM   1063  C   GLN A 139      10.645  38.314 118.978  1.00  0.75           C  
ATOM   1064  O   GLN A 139      10.975  39.341 119.569  1.00  0.75           O  
ATOM   1065  CB  GLN A 139       8.641  37.046 119.842  1.00  0.75           C  
ATOM   1066  CG  GLN A 139       7.874  36.755 118.523  1.00  0.75           C  
ATOM   1067  CD  GLN A 139       7.373  38.002 117.811  1.00  0.75           C  
ATOM   1068  OE1 GLN A 139       7.446  39.113 118.321  1.00  0.75           O  
ATOM   1069  NE2 GLN A 139       6.770  37.795 116.622  1.00  0.75           N  
ATOM   1070  N   ILE A 140      10.711  38.209 117.641  1.00  0.77           N  
ATOM   1071  CA  ILE A 140      11.204  39.253 116.781  1.00  0.77           C  
ATOM   1072  C   ILE A 140      10.430  39.176 115.481  1.00  0.77           C  
ATOM   1073  O   ILE A 140      10.144  38.096 114.966  1.00  0.77           O  
ATOM   1074  CB  ILE A 140      12.710  39.107 116.555  1.00  0.77           C  
ATOM   1075  CG1 ILE A 140      13.321  40.217 115.682  1.00  0.77           C  
ATOM   1076  CG2 ILE A 140      13.046  37.739 115.939  1.00  0.77           C  
ATOM   1077  CD1 ILE A 140      13.271  41.582 116.352  1.00  0.77           C  
ATOM   1078  N   SER A 141      10.030  40.319 114.913  1.00  0.79           N  
ATOM   1079  CA  SER A 141       9.321  40.347 113.651  1.00  0.79           C  
ATOM   1080  C   SER A 141       9.713  41.598 112.923  1.00  0.79           C  
ATOM   1081  O   SER A 141      10.087  42.602 113.523  1.00  0.79           O  
ATOM   1082  CB  SER A 141       7.790  40.307 113.835  1.00  0.79           C  
ATOM   1083  OG  SER A 141       7.084  40.270 112.587  1.00  0.79           O  
ATOM   1084  N   ALA A 142       9.699  41.572 111.592  1.00  0.72           N  
ATOM   1085  CA  ALA A 142      10.433  42.548 110.835  1.00  0.72           C  
ATOM   1086  C   ALA A 142       9.607  43.109 109.702  1.00  0.72           C  
ATOM   1087  O   ALA A 142       8.665  42.487 109.251  1.00  0.72           O  
ATOM   1088  CB  ALA A 142      11.689  41.823 110.349  1.00  0.72           C  
ATOM   1089  N   GLY A 143       9.888  44.336 109.235  1.00  0.62           N  
ATOM   1090  CA  GLY A 143       9.121  44.931 108.148  1.00  0.62           C  
ATOM   1091  C   GLY A 143      10.027  45.674 107.225  1.00  0.62           C  
ATOM   1092  O   GLY A 143      11.239  45.476 107.220  1.00  0.62           O  
ATOM   1093  N   TYR A 144       9.452  46.576 106.409  1.00  0.38           N  
ATOM   1094  CA  TYR A 144      10.115  47.214 105.283  1.00  0.38           C  
ATOM   1095  C   TYR A 144      11.433  47.928 105.611  1.00  0.38           C  
ATOM   1096  O   TYR A 144      12.424  47.753 104.908  1.00  0.38           O  
ATOM   1097  CB  TYR A 144       9.092  48.205 104.650  1.00  0.38           C  
ATOM   1098  CG  TYR A 144       9.587  48.857 103.384  1.00  0.38           C  
ATOM   1099  CD1 TYR A 144       9.973  50.208 103.395  1.00  0.38           C  
ATOM   1100  CD2 TYR A 144       9.669  48.134 102.181  1.00  0.38           C  
ATOM   1101  CE1 TYR A 144      10.433  50.826 102.225  1.00  0.38           C  
ATOM   1102  CE2 TYR A 144      10.124  48.754 101.007  1.00  0.38           C  
ATOM   1103  CZ  TYR A 144      10.505  50.100 101.034  1.00  0.38           C  
ATOM   1104  OH  TYR A 144      10.958  50.744  99.871  1.00  0.38           O  
ATOM   1105  N   ALA A 145      11.472  48.717 106.702  1.00  0.60           N  
ATOM   1106  CA  ALA A 145      12.640  49.504 107.054  1.00  0.60           C  
ATOM   1107  C   ALA A 145      13.047  49.304 108.504  1.00  0.60           C  
ATOM   1108  O   ALA A 145      13.849  50.052 109.064  1.00  0.60           O  
ATOM   1109  CB  ALA A 145      12.318  50.993 106.821  1.00  0.60           C  
ATOM   1110  N   GLY A 146      12.507  48.274 109.181  1.00  0.66           N  
ATOM   1111  CA  GLY A 146      12.678  48.213 110.622  1.00  0.66           C  
ATOM   1112  C   GLY A 146      12.099  46.996 111.223  1.00  0.66           C  
ATOM   1113  O   GLY A 146      11.225  46.374 110.626  1.00  0.66           O  
ATOM   1114  N   VAL A 147      12.561  46.615 112.433  1.00  0.73           N  
ATOM   1115  CA  VAL A 147      12.080  45.406 113.094  1.00  0.73           C  
ATOM   1116  C   VAL A 147      11.702  45.628 114.535  1.00  0.73           C  
ATOM   1117  O   VAL A 147      12.285  46.453 115.233  1.00  0.73           O  
ATOM   1118  CB  VAL A 147      13.028  44.219 112.996  1.00  0.73           C  
ATOM   1119  CG1 VAL A 147      13.614  44.231 111.588  1.00  0.73           C  
ATOM   1120  CG2 VAL A 147      14.214  44.286 113.964  1.00  0.73           C  
ATOM   1121  N   TRP A 148      10.702  44.875 115.020  1.00  0.73           N  
ATOM   1122  CA  TRP A 148      10.156  45.014 116.353  1.00  0.73           C  
ATOM   1123  C   TRP A 148      10.236  43.687 117.073  1.00  0.73           C  
ATOM   1124  O   TRP A 148       9.973  42.636 116.494  1.00  0.73           O  
ATOM   1125  CB  TRP A 148       8.663  45.424 116.316  1.00  0.73           C  
ATOM   1126  CG  TRP A 148       8.405  46.837 115.830  1.00  0.73           C  
ATOM   1127  CD1 TRP A 148       8.514  47.350 114.565  1.00  0.73           C  
ATOM   1128  CD2 TRP A 148       7.953  47.917 116.670  1.00  0.73           C  
ATOM   1129  NE1 TRP A 148       8.197  48.692 114.569  1.00  0.73           N  
ATOM   1130  CE2 TRP A 148       7.834  49.054 115.846  1.00  0.73           C  
ATOM   1131  CE3 TRP A 148       7.645  47.978 118.029  1.00  0.73           C  
ATOM   1132  CZ2 TRP A 148       7.399  50.266 116.364  1.00  0.73           C  
ATOM   1133  CZ3 TRP A 148       7.202  49.204 118.552  1.00  0.73           C  
ATOM   1134  CH2 TRP A 148       7.082  50.333 117.730  1.00  0.73           C  
ATOM   1135  N   GLY A 149      10.600  43.684 118.367  1.00  0.84           N  
ATOM   1136  CA  GLY A 149      10.557  42.460 119.153  1.00  0.84           C  
ATOM   1137  C   GLY A 149      10.202  42.721 120.579  1.00  0.84           C  
ATOM   1138  O   GLY A 149      10.077  43.866 121.008  1.00  0.84           O  
ATOM   1139  N   VAL A 150      10.060  41.640 121.363  1.00  0.82           N  
ATOM   1140  CA  VAL A 150       9.771  41.718 122.786  1.00  0.82           C  
ATOM   1141  C   VAL A 150      10.688  40.782 123.539  1.00  0.82           C  
ATOM   1142  O   VAL A 150      11.055  39.715 123.047  1.00  0.82           O  
ATOM   1143  CB  VAL A 150       8.330  41.392 123.160  1.00  0.82           C  
ATOM   1144  CG1 VAL A 150       7.391  42.434 122.534  1.00  0.82           C  
ATOM   1145  CG2 VAL A 150       7.931  39.979 122.700  1.00  0.82           C  
ATOM   1146  N   ASN A 151      11.122  41.168 124.754  1.00  0.78           N  
ATOM   1147  CA  ASN A 151      11.944  40.318 125.602  1.00  0.78           C  
ATOM   1148  C   ASN A 151      11.117  39.440 126.537  1.00  0.78           C  
ATOM   1149  O   ASN A 151       9.893  39.511 126.581  1.00  0.78           O  
ATOM   1150  CB  ASN A 151      13.091  41.107 126.304  1.00  0.78           C  
ATOM   1151  CG  ASN A 151      12.645  42.002 127.456  1.00  0.78           C  
ATOM   1152  OD1 ASN A 151      11.532  41.940 127.974  1.00  0.78           O  
ATOM   1153  ND2 ASN A 151      13.577  42.855 127.937  1.00  0.78           N  
ATOM   1154  N   LYS A 152      11.783  38.587 127.340  1.00  0.75           N  
ATOM   1155  CA  LYS A 152      11.139  37.693 128.290  1.00  0.75           C  
ATOM   1156  C   LYS A 152      10.388  38.361 129.443  1.00  0.75           C  
ATOM   1157  O   LYS A 152       9.652  37.711 130.182  1.00  0.75           O  
ATOM   1158  CB  LYS A 152      12.200  36.744 128.901  1.00  0.75           C  
ATOM   1159  CG  LYS A 152      13.185  37.432 129.862  1.00  0.75           C  
ATOM   1160  CD  LYS A 152      14.209  36.443 130.429  1.00  0.75           C  
ATOM   1161  CE  LYS A 152      15.143  37.102 131.441  1.00  0.75           C  
ATOM   1162  NZ  LYS A 152      16.126  36.106 131.913  1.00  0.75           N  
ATOM   1163  N   ASN A 153      10.565  39.681 129.642  1.00  0.75           N  
ATOM   1164  CA  ASN A 153       9.860  40.433 130.658  1.00  0.75           C  
ATOM   1165  C   ASN A 153       8.783  41.291 130.040  1.00  0.75           C  
ATOM   1166  O   ASN A 153       8.140  42.056 130.757  1.00  0.75           O  
ATOM   1167  CB  ASN A 153      10.837  41.349 131.432  1.00  0.75           C  
ATOM   1168  CG  ASN A 153      11.756  40.497 132.292  1.00  0.75           C  
ATOM   1169  OD1 ASN A 153      12.979  40.470 132.146  1.00  0.75           O  
ATOM   1170  ND2 ASN A 153      11.149  39.758 133.251  1.00  0.75           N  
ATOM   1171  N   ASN A 154       8.561  41.135 128.716  1.00  0.75           N  
ATOM   1172  CA  ASN A 154       7.467  41.699 127.949  1.00  0.75           C  
ATOM   1173  C   ASN A 154       7.699  43.145 127.545  1.00  0.75           C  
ATOM   1174  O   ASN A 154       6.800  43.832 127.062  1.00  0.75           O  
ATOM   1175  CB  ASN A 154       6.104  41.498 128.649  1.00  0.75           C  
ATOM   1176  CG  ASN A 154       5.835  40.004 128.788  1.00  0.75           C  
ATOM   1177  OD1 ASN A 154       6.314  39.140 128.058  1.00  0.75           O  
ATOM   1178  ND2 ASN A 154       5.028  39.661 129.816  1.00  0.75           N  
ATOM   1179  N   ASP A 155       8.947  43.625 127.679  1.00  0.78           N  
ATOM   1180  CA  ASP A 155       9.374  44.934 127.257  1.00  0.78           C  
ATOM   1181  C   ASP A 155       9.600  44.931 125.735  1.00  0.78           C  
ATOM   1182  O   ASP A 155      10.156  43.985 125.174  1.00  0.78           O  
ATOM   1183  CB  ASP A 155      10.685  45.327 128.009  1.00  0.78           C  
ATOM   1184  CG  ASP A 155      10.511  45.600 129.499  1.00  0.78           C  
ATOM   1185  OD1 ASP A 155       9.974  44.766 130.268  1.00  0.78           O  
ATOM   1186  OD2 ASP A 155      10.934  46.707 129.938  1.00  0.78           O  
ATOM   1187  N   VAL A 156       9.158  45.994 125.033  1.00  0.81           N  
ATOM   1188  CA  VAL A 156       9.142  46.089 123.580  1.00  0.81           C  
ATOM   1189  C   VAL A 156      10.291  46.928 123.050  1.00  0.81           C  
ATOM   1190  O   VAL A 156      10.649  47.975 123.591  1.00  0.81           O  
ATOM   1191  CB  VAL A 156       7.796  46.625 123.091  1.00  0.81           C  
ATOM   1192  CG1 VAL A 156       7.429  47.921 123.819  1.00  0.81           C  
ATOM   1193  CG2 VAL A 156       7.754  46.860 121.564  1.00  0.81           C  
ATOM   1194  N   TYR A 157      10.926  46.451 121.963  1.00  0.78           N  
ATOM   1195  CA  TYR A 157      12.090  47.083 121.381  1.00  0.78           C  
ATOM   1196  C   TYR A 157      11.925  47.221 119.885  1.00  0.78           C  
ATOM   1197  O   TYR A 157      11.405  46.334 119.210  1.00  0.78           O  
ATOM   1198  CB  TYR A 157      13.384  46.264 121.634  1.00  0.78           C  
ATOM   1199  CG  TYR A 157      13.680  46.227 123.103  1.00  0.78           C  
ATOM   1200  CD1 TYR A 157      14.463  47.227 123.703  1.00  0.78           C  
ATOM   1201  CD2 TYR A 157      13.112  45.230 123.912  1.00  0.78           C  
ATOM   1202  CE1 TYR A 157      14.640  47.251 125.094  1.00  0.78           C  
ATOM   1203  CE2 TYR A 157      13.268  45.267 125.301  1.00  0.78           C  
ATOM   1204  CZ  TYR A 157      14.017  46.288 125.895  1.00  0.78           C  
ATOM   1205  OH  TYR A 157      14.105  46.366 127.299  1.00  0.78           O  
ATOM   1206  N   TYR A 158      12.404  48.349 119.334  1.00  0.75           N  
ATOM   1207  CA  TYR A 158      12.451  48.617 117.914  1.00  0.75           C  
ATOM   1208  C   TYR A 158      13.907  48.756 117.476  1.00  0.75           C  
ATOM   1209  O   TYR A 158      14.746  49.342 118.160  1.00  0.75           O  
ATOM   1210  CB  TYR A 158      11.645  49.909 117.578  1.00  0.75           C  
ATOM   1211  CG  TYR A 158      11.736  50.276 116.121  1.00  0.75           C  
ATOM   1212  CD1 TYR A 158      11.273  49.386 115.146  1.00  0.75           C  
ATOM   1213  CD2 TYR A 158      12.361  51.462 115.712  1.00  0.75           C  
ATOM   1214  CE1 TYR A 158      11.438  49.663 113.782  1.00  0.75           C  
ATOM   1215  CE2 TYR A 158      12.523  51.743 114.352  1.00  0.75           C  
ATOM   1216  CZ  TYR A 158      12.094  50.833 113.386  1.00  0.75           C  
ATOM   1217  OH  TYR A 158      12.344  51.113 112.025  1.00  0.75           O  
ATOM   1218  N   ARG A 159      14.236  48.211 116.294  1.00  0.64           N  
ATOM   1219  CA  ARG A 159      15.508  48.413 115.638  1.00  0.64           C  
ATOM   1220  C   ARG A 159      15.294  49.172 114.352  1.00  0.64           C  
ATOM   1221  O   ARG A 159      14.611  48.712 113.435  1.00  0.64           O  
ATOM   1222  CB  ARG A 159      16.156  47.064 115.287  1.00  0.64           C  
ATOM   1223  CG  ARG A 159      17.467  47.103 114.481  1.00  0.64           C  
ATOM   1224  CD  ARG A 159      18.580  47.921 115.128  1.00  0.64           C  
ATOM   1225  NE  ARG A 159      18.834  47.331 116.480  1.00  0.64           N  
ATOM   1226  CZ  ARG A 159      19.807  46.454 116.738  1.00  0.64           C  
ATOM   1227  NH1 ARG A 159      20.225  46.304 117.990  1.00  0.64           N  
ATOM   1228  NH2 ARG A 159      20.439  45.804 115.776  1.00  0.64           N  
ATOM   1229  N   ASN A 160      15.902  50.369 114.273  1.00  0.55           N  
ATOM   1230  CA  ASN A 160      15.770  51.264 113.150  1.00  0.55           C  
ATOM   1231  C   ASN A 160      16.888  51.071 112.142  1.00  0.55           C  
ATOM   1232  O   ASN A 160      17.949  50.541 112.462  1.00  0.55           O  
ATOM   1233  CB  ASN A 160      15.786  52.734 113.660  1.00  0.55           C  
ATOM   1234  CG  ASN A 160      15.129  53.649 112.635  1.00  0.55           C  
ATOM   1235  OD1 ASN A 160      14.373  53.178 111.784  1.00  0.55           O  
ATOM   1236  ND2 ASN A 160      15.394  54.969 112.712  1.00  0.55           N  
ATOM   1237  N   GLY A 161      16.669  51.539 110.893  1.00  0.56           N  
ATOM   1238  CA  GLY A 161      17.705  51.569 109.864  1.00  0.56           C  
ATOM   1239  C   GLY A 161      17.932  50.252 109.189  1.00  0.56           C  
ATOM   1240  O   GLY A 161      18.944  50.027 108.531  1.00  0.56           O  
ATOM   1241  N   THR A 162      16.989  49.322 109.352  1.00  0.57           N  
ATOM   1242  CA  THR A 162      17.052  48.010 108.745  1.00  0.57           C  
ATOM   1243  C   THR A 162      16.904  48.069 107.244  1.00  0.57           C  
ATOM   1244  O   THR A 162      15.912  48.544 106.704  1.00  0.57           O  
ATOM   1245  CB  THR A 162      15.971  47.105 109.300  1.00  0.57           C  
ATOM   1246  OG1 THR A 162      16.286  46.776 110.644  1.00  0.57           O  
ATOM   1247  CG2 THR A 162      15.811  45.803 108.504  1.00  0.57           C  
ATOM   1248  N   SER A 163      17.892  47.536 106.518  1.00  0.52           N  
ATOM   1249  CA  SER A 163      17.821  47.348 105.087  1.00  0.52           C  
ATOM   1250  C   SER A 163      18.284  45.930 104.886  1.00  0.52           C  
ATOM   1251  O   SER A 163      19.142  45.447 105.626  1.00  0.52           O  
ATOM   1252  CB  SER A 163      18.735  48.339 104.325  1.00  0.52           C  
ATOM   1253  OG  SER A 163      18.874  48.018 102.937  1.00  0.52           O  
ATOM   1254  N   GLY A 164      17.683  45.211 103.915  1.00  0.52           N  
ATOM   1255  CA  GLY A 164      17.979  43.805 103.669  1.00  0.52           C  
ATOM   1256  C   GLY A 164      19.237  43.563 102.893  1.00  0.52           C  
ATOM   1257  O   GLY A 164      19.936  42.575 103.104  1.00  0.52           O  
ATOM   1258  N   ASP A 165      19.547  44.497 101.982  1.00  0.43           N  
ATOM   1259  CA  ASP A 165      20.803  44.596 101.273  1.00  0.43           C  
ATOM   1260  C   ASP A 165      21.947  44.982 102.220  1.00  0.43           C  
ATOM   1261  O   ASP A 165      23.023  44.395 102.232  1.00  0.43           O  
ATOM   1262  CB  ASP A 165      20.555  45.588 100.111  1.00  0.43           C  
ATOM   1263  CG  ASP A 165      21.747  45.672  99.180  1.00  0.43           C  
ATOM   1264  OD1 ASP A 165      22.144  46.820  98.860  1.00  0.43           O  
ATOM   1265  OD2 ASP A 165      22.251  44.598  98.771  1.00  0.43           O  
ATOM   1266  N   SER A 166      21.715  45.944 103.138  1.00  0.41           N  
ATOM   1267  CA  SER A 166      22.745  46.442 104.042  1.00  0.41           C  
ATOM   1268  C   SER A 166      22.939  45.586 105.280  1.00  0.41           C  
ATOM   1269  O   SER A 166      23.113  46.089 106.391  1.00  0.41           O  
ATOM   1270  CB  SER A 166      22.457  47.884 104.545  1.00  0.41           C  
ATOM   1271  OG  SER A 166      21.919  48.726 103.523  1.00  0.41           O  
ATOM   1272  N   GLY A 167      22.912  44.254 105.134  1.00  0.51           N  
ATOM   1273  CA  GLY A 167      23.350  43.331 106.168  1.00  0.51           C  
ATOM   1274  C   GLY A 167      22.271  42.818 107.066  1.00  0.51           C  
ATOM   1275  O   GLY A 167      22.361  41.692 107.524  1.00  0.51           O  
ATOM   1276  N   ALA A 168      21.218  43.606 107.350  1.00  0.66           N  
ATOM   1277  CA  ALA A 168      20.122  43.205 108.218  1.00  0.66           C  
ATOM   1278  C   ALA A 168      20.424  43.228 109.714  1.00  0.66           C  
ATOM   1279  O   ALA A 168      19.931  42.383 110.445  1.00  0.66           O  
ATOM   1280  CB  ALA A 168      19.544  41.808 107.877  1.00  0.66           C  
ATOM   1281  N   MET A 169      21.202  44.196 110.238  1.00  0.63           N  
ATOM   1282  CA  MET A 169      21.293  44.386 111.683  1.00  0.63           C  
ATOM   1283  C   MET A 169      20.830  45.756 112.172  1.00  0.63           C  
ATOM   1284  O   MET A 169      19.991  45.845 113.063  1.00  0.63           O  
ATOM   1285  CB  MET A 169      22.737  44.201 112.186  1.00  0.63           C  
ATOM   1286  CG  MET A 169      23.237  42.748 112.186  1.00  0.63           C  
ATOM   1287  SD  MET A 169      25.002  42.654 112.620  1.00  0.63           S  
ATOM   1288  CE  MET A 169      24.907  43.017 114.393  1.00  0.63           C  
ATOM   1289  N   GLY A 170      21.351  46.874 111.628  1.00  0.61           N  
ATOM   1290  CA  GLY A 170      20.934  48.235 111.986  1.00  0.61           C  
ATOM   1291  C   GLY A 170      21.779  48.931 113.040  1.00  0.61           C  
ATOM   1292  O   GLY A 170      22.247  50.042 112.808  1.00  0.61           O  
ATOM   1293  N   ASP A 171      22.006  48.308 114.221  1.00  0.53           N  
ATOM   1294  CA  ASP A 171      22.866  48.815 115.281  1.00  0.53           C  
ATOM   1295  C   ASP A 171      22.300  48.741 116.722  1.00  0.53           C  
ATOM   1296  O   ASP A 171      22.637  47.849 117.495  1.00  0.53           O  
ATOM   1297  CB  ASP A 171      24.229  48.061 115.208  1.00  0.53           C  
ATOM   1298  CG  ASP A 171      24.166  46.555 115.456  1.00  0.53           C  
ATOM   1299  OD1 ASP A 171      23.054  45.954 115.366  1.00  0.53           O  
ATOM   1300  OD2 ASP A 171      25.245  45.985 115.746  1.00  0.53           O  
ATOM   1301  N   ASP A 172      21.423  49.669 117.168  1.00  0.56           N  
ATOM   1302  CA  ASP A 172      21.018  49.700 118.575  1.00  0.56           C  
ATOM   1303  C   ASP A 172      19.511  49.491 118.742  1.00  0.56           C  
ATOM   1304  O   ASP A 172      18.713  49.775 117.847  1.00  0.56           O  
ATOM   1305  CB  ASP A 172      21.516  51.001 119.246  1.00  0.56           C  
ATOM   1306  CG  ASP A 172      21.590  50.871 120.763  1.00  0.56           C  
ATOM   1307  OD1 ASP A 172      21.214  49.792 121.294  1.00  0.56           O  
ATOM   1308  OD2 ASP A 172      22.040  51.857 121.392  1.00  0.56           O  
ATOM   1309  N   TRP A 173      19.077  48.892 119.874  1.00  0.68           N  
ATOM   1310  CA  TRP A 173      17.671  48.632 120.158  1.00  0.68           C  
ATOM   1311  C   TRP A 173      17.092  49.748 120.994  1.00  0.68           C  
ATOM   1312  O   TRP A 173      17.522  50.028 122.108  1.00  0.68           O  
ATOM   1313  CB  TRP A 173      17.367  47.340 120.973  1.00  0.68           C  
ATOM   1314  CG  TRP A 173      17.638  46.014 120.309  1.00  0.68           C  
ATOM   1315  CD1 TRP A 173      18.650  45.153 120.597  1.00  0.68           C  
ATOM   1316  CD2 TRP A 173      16.846  45.379 119.286  1.00  0.68           C  
ATOM   1317  NE1 TRP A 173      18.604  44.068 119.757  1.00  0.68           N  
ATOM   1318  CE2 TRP A 173      17.520  44.194 118.928  1.00  0.68           C  
ATOM   1319  CE3 TRP A 173      15.650  45.735 118.671  1.00  0.68           C  
ATOM   1320  CZ2 TRP A 173      17.061  43.395 117.891  1.00  0.68           C  
ATOM   1321  CZ3 TRP A 173      15.139  44.884 117.679  1.00  0.68           C  
ATOM   1322  CH2 TRP A 173      15.868  43.763 117.255  1.00  0.68           C  
ATOM   1323  N   ILE A 174      16.026  50.380 120.491  1.00  0.71           N  
ATOM   1324  CA  ILE A 174      15.356  51.436 121.212  1.00  0.71           C  
ATOM   1325  C   ILE A 174      14.140  50.843 121.875  1.00  0.71           C  
ATOM   1326  O   ILE A 174      13.257  50.286 121.222  1.00  0.71           O  
ATOM   1327  CB  ILE A 174      14.998  52.602 120.301  1.00  0.71           C  
ATOM   1328  CG1 ILE A 174      16.312  53.208 119.749  1.00  0.71           C  
ATOM   1329  CG2 ILE A 174      14.174  53.649 121.085  1.00  0.71           C  
ATOM   1330  CD1 ILE A 174      16.104  54.288 118.683  1.00  0.71           C  
ATOM   1331  N   LYS A 175      14.078  50.924 123.218  1.00  0.72           N  
ATOM   1332  CA  LYS A 175      12.884  50.594 123.964  1.00  0.72           C  
ATOM   1333  C   LYS A 175      11.713  51.505 123.622  1.00  0.72           C  
ATOM   1334  O   LYS A 175      11.853  52.720 123.512  1.00  0.72           O  
ATOM   1335  CB  LYS A 175      13.146  50.648 125.486  1.00  0.72           C  
ATOM   1336  CG  LYS A 175      11.970  50.108 126.309  1.00  0.72           C  
ATOM   1337  CD  LYS A 175      12.276  50.052 127.805  1.00  0.72           C  
ATOM   1338  CE  LYS A 175      11.054  49.580 128.589  1.00  0.72           C  
ATOM   1339  NZ  LYS A 175      11.440  49.300 129.980  1.00  0.72           N  
ATOM   1340  N   VAL A 176      10.516  50.924 123.470  1.00  0.75           N  
ATOM   1341  CA  VAL A 176       9.290  51.660 123.264  1.00  0.75           C  
ATOM   1342  C   VAL A 176       8.520  51.429 124.554  1.00  0.75           C  
ATOM   1343  O   VAL A 176       8.585  50.347 125.136  1.00  0.75           O  
ATOM   1344  CB  VAL A 176       8.542  51.147 122.027  1.00  0.75           C  
ATOM   1345  CG1 VAL A 176       7.191  51.866 121.850  1.00  0.75           C  
ATOM   1346  CG2 VAL A 176       9.436  51.342 120.781  1.00  0.75           C  
ATOM   1347  N   ASP A 177       7.815  52.420 125.126  1.00  0.68           N  
ATOM   1348  CA  ASP A 177       6.961  52.127 126.259  1.00  0.68           C  
ATOM   1349  C   ASP A 177       5.759  51.256 125.920  1.00  0.68           C  
ATOM   1350  O   ASP A 177       5.165  51.402 124.848  1.00  0.68           O  
ATOM   1351  CB  ASP A 177       6.493  53.402 126.971  1.00  0.68           C  
ATOM   1352  CG  ASP A 177       7.711  54.005 127.630  1.00  0.68           C  
ATOM   1353  OD1 ASP A 177       8.361  53.266 128.425  1.00  0.68           O  
ATOM   1354  OD2 ASP A 177       8.005  55.187 127.328  1.00  0.68           O  
ATOM   1355  N   ASN A 178       5.422  50.354 126.877  1.00  0.71           N  
ATOM   1356  CA  ASN A 178       4.416  49.302 126.868  1.00  0.71           C  
ATOM   1357  C   ASN A 178       5.064  47.963 127.211  1.00  0.71           C  
ATOM   1358  O   ASN A 178       5.522  47.230 126.345  1.00  0.71           O  
ATOM   1359  CB  ASN A 178       3.592  49.163 125.560  1.00  0.71           C  
ATOM   1360  CG  ASN A 178       2.397  48.241 125.728  1.00  0.71           C  
ATOM   1361  OD1 ASN A 178       2.043  47.852 126.841  1.00  0.71           O  
ATOM   1362  ND2 ASN A 178       1.759  47.898 124.589  1.00  0.71           N  
ATOM   1363  N   ARG A 179       5.067  47.591 128.506  1.00  0.51           N  
ATOM   1364  CA  ARG A 179       5.582  46.304 128.962  1.00  0.51           C  
ATOM   1365  C   ARG A 179       4.487  45.256 129.047  1.00  0.51           C  
ATOM   1366  O   ARG A 179       4.616  44.220 129.698  1.00  0.51           O  
ATOM   1367  CB  ARG A 179       6.201  46.405 130.373  1.00  0.51           C  
ATOM   1368  CG  ARG A 179       7.322  47.450 130.485  1.00  0.51           C  
ATOM   1369  CD  ARG A 179       7.914  47.527 131.896  1.00  0.51           C  
ATOM   1370  NE  ARG A 179       8.716  46.290 132.085  1.00  0.51           N  
ATOM   1371  CZ  ARG A 179       9.194  45.801 133.232  1.00  0.51           C  
ATOM   1372  NH1 ARG A 179       9.997  44.747 133.147  1.00  0.51           N  
ATOM   1373  NH2 ARG A 179       8.900  46.326 134.415  1.00  0.51           N  
ATOM   1374  N   LYS A 180       3.337  45.520 128.415  1.00  0.56           N  
ATOM   1375  CA  LYS A 180       2.289  44.549 128.270  1.00  0.56           C  
ATOM   1376  C   LYS A 180       2.265  44.119 126.817  1.00  0.56           C  
ATOM   1377  O   LYS A 180       1.379  44.505 126.066  1.00  0.56           O  
ATOM   1378  CB  LYS A 180       0.908  45.126 128.661  1.00  0.56           C  
ATOM   1379  CG  LYS A 180       0.790  45.608 130.115  1.00  0.56           C  
ATOM   1380  CD  LYS A 180      -0.605  46.203 130.355  1.00  0.56           C  
ATOM   1381  CE  LYS A 180      -0.765  46.851 131.727  1.00  0.56           C  
ATOM   1382  NZ  LYS A 180      -2.103  47.469 131.796  1.00  0.56           N  
ATOM   1383  N   LEU A 181       3.249  43.324 126.370  1.00  0.74           N  
ATOM   1384  CA  LEU A 181       3.201  42.667 125.081  1.00  0.74           C  
ATOM   1385  C   LEU A 181       3.631  41.236 125.338  1.00  0.74           C  
ATOM   1386  O   LEU A 181       4.135  40.929 126.406  1.00  0.74           O  
ATOM   1387  CB  LEU A 181       4.124  43.311 124.020  1.00  0.74           C  
ATOM   1388  CG  LEU A 181       3.712  44.712 123.519  1.00  0.74           C  
ATOM   1389  CD1 LEU A 181       4.662  45.140 122.401  1.00  0.74           C  
ATOM   1390  CD2 LEU A 181       2.286  44.815 122.960  1.00  0.74           C  
ATOM   1391  N   GLU A 182       3.397  40.303 124.412  1.00  0.71           N  
ATOM   1392  CA  GLU A 182       3.913  38.948 124.522  1.00  0.71           C  
ATOM   1393  C   GLU A 182       4.478  38.509 123.184  1.00  0.71           C  
ATOM   1394  O   GLU A 182       5.502  37.834 123.108  1.00  0.71           O  
ATOM   1395  CB  GLU A 182       2.780  37.975 124.935  1.00  0.71           C  
ATOM   1396  CG  GLU A 182       3.259  36.521 125.192  1.00  0.71           C  
ATOM   1397  CD  GLU A 182       2.124  35.557 125.533  1.00  0.71           C  
ATOM   1398  OE1 GLU A 182       1.024  36.033 125.908  1.00  0.71           O  
ATOM   1399  OE2 GLU A 182       2.369  34.324 125.427  1.00  0.71           O  
ATOM   1400  N   TYR A 183       3.874  38.987 122.075  1.00  0.72           N  
ATOM   1401  CA  TYR A 183       4.320  38.725 120.722  1.00  0.72           C  
ATOM   1402  C   TYR A 183       3.968  39.954 119.891  1.00  0.72           C  
ATOM   1403  O   TYR A 183       2.990  40.642 120.191  1.00  0.72           O  
ATOM   1404  CB  TYR A 183       3.619  37.474 120.097  1.00  0.72           C  
ATOM   1405  CG  TYR A 183       3.920  36.193 120.849  1.00  0.72           C  
ATOM   1406  CD1 TYR A 183       5.239  35.723 120.956  1.00  0.72           C  
ATOM   1407  CD2 TYR A 183       2.906  35.471 121.507  1.00  0.72           C  
ATOM   1408  CE1 TYR A 183       5.546  34.595 121.731  1.00  0.72           C  
ATOM   1409  CE2 TYR A 183       3.212  34.354 122.298  1.00  0.72           C  
ATOM   1410  CZ  TYR A 183       4.532  33.929 122.423  1.00  0.72           C  
ATOM   1411  OH  TYR A 183       4.838  32.868 123.302  1.00  0.72           O  
ATOM   1412  N   VAL A 184       4.759  40.276 118.841  1.00  0.78           N  
ATOM   1413  CA  VAL A 184       4.575  41.467 118.016  1.00  0.78           C  
ATOM   1414  C   VAL A 184       4.883  41.162 116.550  1.00  0.78           C  
ATOM   1415  O   VAL A 184       5.823  40.444 116.225  1.00  0.78           O  
ATOM   1416  CB  VAL A 184       5.415  42.643 118.542  1.00  0.78           C  
ATOM   1417  CG1 VAL A 184       6.923  42.324 118.549  1.00  0.78           C  
ATOM   1418  CG2 VAL A 184       5.152  43.937 117.749  1.00  0.78           C  
ATOM   1419  N   SER A 185       4.074  41.682 115.607  1.00  0.79           N  
ATOM   1420  CA  SER A 185       4.272  41.476 114.176  1.00  0.79           C  
ATOM   1421  C   SER A 185       4.310  42.786 113.432  1.00  0.79           C  
ATOM   1422  O   SER A 185       3.624  43.744 113.786  1.00  0.79           O  
ATOM   1423  CB  SER A 185       3.230  40.558 113.497  1.00  0.79           C  
ATOM   1424  OG  SER A 185       3.448  39.202 113.873  1.00  0.79           O  
ATOM   1425  N   SER A 186       5.149  42.856 112.378  1.00  0.76           N  
ATOM   1426  CA  SER A 186       5.326  44.023 111.527  1.00  0.76           C  
ATOM   1427  C   SER A 186       4.990  43.616 110.105  1.00  0.76           C  
ATOM   1428  O   SER A 186       5.493  42.611 109.614  1.00  0.76           O  
ATOM   1429  CB  SER A 186       6.788  44.539 111.580  1.00  0.76           C  
ATOM   1430  OG  SER A 186       6.973  45.759 110.856  1.00  0.76           O  
ATOM   1431  N   GLY A 187       4.087  44.358 109.429  1.00  0.67           N  
ATOM   1432  CA  GLY A 187       3.573  43.990 108.105  1.00  0.67           C  
ATOM   1433  C   GLY A 187       4.027  44.916 107.004  1.00  0.67           C  
ATOM   1434  O   GLY A 187       5.183  44.954 106.593  1.00  0.67           O  
ATOM   1435  N   ASP A 188       3.100  45.764 106.531  1.00  0.48           N  
ATOM   1436  CA  ASP A 188       3.228  46.807 105.523  1.00  0.48           C  
ATOM   1437  C   ASP A 188       3.828  48.080 106.136  1.00  0.48           C  
ATOM   1438  O   ASP A 188       3.719  49.192 105.634  1.00  0.48           O  
ATOM   1439  CB  ASP A 188       1.807  47.071 104.897  1.00  0.48           C  
ATOM   1440  CG  ASP A 188       0.651  47.088 105.902  1.00  0.48           C  
ATOM   1441  OD1 ASP A 188       0.929  47.142 107.127  1.00  0.48           O  
ATOM   1442  OD2 ASP A 188      -0.536  46.979 105.500  1.00  0.48           O  
ATOM   1443  N   GLY A 189       4.519  47.919 107.277  1.00  0.62           N  
ATOM   1444  CA  GLY A 189       4.939  48.994 108.159  1.00  0.62           C  
ATOM   1445  C   GLY A 189       4.011  49.111 109.333  1.00  0.62           C  
ATOM   1446  O   GLY A 189       4.363  49.701 110.349  1.00  0.62           O  
ATOM   1447  N   GLN A 190       2.800  48.521 109.266  1.00  0.67           N  
ATOM   1448  CA  GLN A 190       1.943  48.403 110.428  1.00  0.67           C  
ATOM   1449  C   GLN A 190       2.469  47.444 111.469  1.00  0.67           C  
ATOM   1450  O   GLN A 190       3.023  46.395 111.155  1.00  0.67           O  
ATOM   1451  CB  GLN A 190       0.506  47.990 110.066  1.00  0.67           C  
ATOM   1452  CG  GLN A 190      -0.169  49.070 109.201  1.00  0.67           C  
ATOM   1453  CD  GLN A 190      -1.619  48.707 108.919  1.00  0.67           C  
ATOM   1454  OE1 GLN A 190      -2.464  49.068 109.749  1.00  0.67           O  
ATOM   1455  NE2 GLN A 190      -1.922  48.040 107.787  1.00  0.67           N  
ATOM   1456  N   VAL A 191       2.274  47.796 112.751  1.00  0.78           N  
ATOM   1457  CA  VAL A 191       2.772  47.028 113.871  1.00  0.78           C  
ATOM   1458  C   VAL A 191       1.601  46.669 114.751  1.00  0.78           C  
ATOM   1459  O   VAL A 191       0.834  47.534 115.183  1.00  0.78           O  
ATOM   1460  CB  VAL A 191       3.789  47.813 114.684  1.00  0.78           C  
ATOM   1461  CG1 VAL A 191       4.303  47.000 115.891  1.00  0.78           C  
ATOM   1462  CG2 VAL A 191       4.959  48.207 113.767  1.00  0.78           C  
ATOM   1463  N   LEU A 192       1.438  45.367 115.031  1.00  0.79           N  
ATOM   1464  CA  LEU A 192       0.398  44.846 115.891  1.00  0.79           C  
ATOM   1465  C   LEU A 192       1.035  43.921 116.891  1.00  0.79           C  
ATOM   1466  O   LEU A 192       2.053  43.294 116.618  1.00  0.79           O  
ATOM   1467  CB  LEU A 192      -0.637  44.009 115.103  1.00  0.79           C  
ATOM   1468  CG  LEU A 192      -1.516  44.833 114.150  1.00  0.79           C  
ATOM   1469  CD1 LEU A 192      -2.161  43.925 113.112  1.00  0.79           C  
ATOM   1470  CD2 LEU A 192      -2.611  45.590 114.900  1.00  0.79           C  
ATOM   1471  N   GLY A 193       0.449  43.792 118.088  1.00  0.82           N  
ATOM   1472  CA  GLY A 193       0.959  42.855 119.068  1.00  0.82           C  
ATOM   1473  C   GLY A 193      -0.076  42.596 120.099  1.00  0.82           C  
ATOM   1474  O   GLY A 193      -1.055  43.334 120.207  1.00  0.82           O  
ATOM   1475  N   LEU A 194       0.130  41.523 120.876  1.00  0.77           N  
ATOM   1476  CA  LEU A 194      -0.797  41.072 121.894  1.00  0.77           C  
ATOM   1477  C   LEU A 194      -0.123  41.084 123.219  1.00  0.77           C  
ATOM   1478  O   LEU A 194       1.094  40.944 123.259  1.00  0.77           O  
ATOM   1479  CB  LEU A 194      -1.282  39.632 121.648  1.00  0.77           C  
ATOM   1480  CG  LEU A 194      -1.935  39.473 120.272  1.00  0.77           C  
ATOM   1481  CD1 LEU A 194      -2.513  38.074 120.152  1.00  0.77           C  
ATOM   1482  CD2 LEU A 194      -3.013  40.516 119.994  1.00  0.77           C  
ATOM   1483  N   ASP A 195      -0.886  41.258 124.314  1.00  0.72           N  
ATOM   1484  CA  ASP A 195      -0.375  41.179 125.664  1.00  0.72           C  
ATOM   1485  C   ASP A 195      -0.621  39.838 126.334  1.00  0.72           C  
ATOM   1486  O   ASP A 195      -1.408  39.013 125.878  1.00  0.72           O  
ATOM   1487  CB  ASP A 195      -0.770  42.414 126.539  1.00  0.72           C  
ATOM   1488  CG  ASP A 195      -2.104  42.460 127.266  1.00  0.72           C  
ATOM   1489  OD1 ASP A 195      -2.287  43.389 128.105  1.00  0.72           O  
ATOM   1490  OD2 ASP A 195      -2.941  41.555 127.056  1.00  0.72           O  
ATOM   1491  N   LYS A 196       0.058  39.610 127.481  1.00  0.66           N  
ATOM   1492  CA  LYS A 196      -0.096  38.429 128.317  1.00  0.66           C  
ATOM   1493  C   LYS A 196      -1.474  38.252 128.970  1.00  0.66           C  
ATOM   1494  O   LYS A 196      -1.722  37.281 129.682  1.00  0.66           O  
ATOM   1495  CB  LYS A 196       0.971  38.430 129.445  1.00  0.66           C  
ATOM   1496  CG  LYS A 196       0.734  39.512 130.513  1.00  0.66           C  
ATOM   1497  CD  LYS A 196       1.753  39.459 131.655  1.00  0.66           C  
ATOM   1498  CE  LYS A 196       1.381  40.433 132.771  1.00  0.66           C  
ATOM   1499  NZ  LYS A 196       2.380  40.363 133.858  1.00  0.66           N  
ATOM   1500  N   TRP A 197      -2.397  39.211 128.770  1.00  0.63           N  
ATOM   1501  CA  TRP A 197      -3.759  39.154 129.246  1.00  0.63           C  
ATOM   1502  C   TRP A 197      -4.698  38.936 128.068  1.00  0.63           C  
ATOM   1503  O   TRP A 197      -5.919  38.974 128.217  1.00  0.63           O  
ATOM   1504  CB  TRP A 197      -4.119  40.490 129.947  1.00  0.63           C  
ATOM   1505  CG  TRP A 197      -3.362  40.758 131.235  1.00  0.63           C  
ATOM   1506  CD1 TRP A 197      -2.402  41.696 131.501  1.00  0.63           C  
ATOM   1507  CD2 TRP A 197      -3.620  40.070 132.470  1.00  0.63           C  
ATOM   1508  NE1 TRP A 197      -2.054  41.655 132.843  1.00  0.63           N  
ATOM   1509  CE2 TRP A 197      -2.795  40.658 133.451  1.00  0.63           C  
ATOM   1510  CE3 TRP A 197      -4.498  39.036 132.788  1.00  0.63           C  
ATOM   1511  CZ2 TRP A 197      -2.844  40.223 134.772  1.00  0.63           C  
ATOM   1512  CZ3 TRP A 197      -4.543  38.595 134.118  1.00  0.63           C  
ATOM   1513  CH2 TRP A 197      -3.730  39.181 135.099  1.00  0.63           C  
ATOM   1514  N   GLY A 198      -4.126  38.678 126.871  1.00  0.74           N  
ATOM   1515  CA  GLY A 198      -4.834  38.398 125.631  1.00  0.74           C  
ATOM   1516  C   GLY A 198      -5.295  39.614 124.873  1.00  0.74           C  
ATOM   1517  O   GLY A 198      -6.004  39.500 123.878  1.00  0.74           O  
ATOM   1518  N   LYS A 199      -4.931  40.835 125.297  1.00  0.73           N  
ATOM   1519  CA  LYS A 199      -5.422  42.039 124.660  1.00  0.73           C  
ATOM   1520  C   LYS A 199      -4.636  42.398 123.423  1.00  0.73           C  
ATOM   1521  O   LYS A 199      -3.454  42.099 123.292  1.00  0.73           O  
ATOM   1522  CB  LYS A 199      -5.438  43.250 125.613  1.00  0.73           C  
ATOM   1523  CG  LYS A 199      -6.418  43.039 126.770  1.00  0.73           C  
ATOM   1524  CD  LYS A 199      -6.441  44.242 127.715  1.00  0.73           C  
ATOM   1525  CE  LYS A 199      -7.430  44.044 128.859  1.00  0.73           C  
ATOM   1526  NZ  LYS A 199      -7.389  45.224 129.744  1.00  0.73           N  
ATOM   1527  N   ILE A 200      -5.303  43.066 122.469  1.00  0.75           N  
ATOM   1528  CA  ILE A 200      -4.801  43.321 121.138  1.00  0.75           C  
ATOM   1529  C   ILE A 200      -4.614  44.814 120.919  1.00  0.75           C  
ATOM   1530  O   ILE A 200      -5.489  45.637 121.190  1.00  0.75           O  
ATOM   1531  CB  ILE A 200      -5.729  42.679 120.093  1.00  0.75           C  
ATOM   1532  CG1 ILE A 200      -5.320  43.003 118.630  1.00  0.75           C  
ATOM   1533  CG2 ILE A 200      -7.187  43.044 120.413  1.00  0.75           C  
ATOM   1534  CD1 ILE A 200      -6.341  42.589 117.550  1.00  0.75           C  
ATOM   1535  N   CYS A 201      -3.416  45.199 120.427  1.00  0.77           N  
ATOM   1536  CA  CYS A 201      -3.037  46.589 120.264  1.00  0.77           C  
ATOM   1537  C   CYS A 201      -2.385  46.836 118.914  1.00  0.77           C  
ATOM   1538  O   CYS A 201      -1.652  46.001 118.384  1.00  0.77           O  
ATOM   1539  CB  CYS A 201      -2.018  47.024 121.354  1.00  0.77           C  
ATOM   1540  SG  CYS A 201      -2.771  47.122 123.013  1.00  0.77           S  
ATOM   1541  N   ARG A 202      -2.622  48.032 118.338  1.00  0.72           N  
ATOM   1542  CA  ARG A 202      -1.975  48.503 117.124  1.00  0.72           C  
ATOM   1543  C   ARG A 202      -1.140  49.733 117.406  1.00  0.72           C  
ATOM   1544  O   ARG A 202      -1.587  50.654 118.088  1.00  0.72           O  
ATOM   1545  CB  ARG A 202      -3.025  48.878 116.042  1.00  0.72           C  
ATOM   1546  CG  ARG A 202      -2.411  49.277 114.682  1.00  0.72           C  
ATOM   1547  CD  ARG A 202      -3.464  49.562 113.607  1.00  0.72           C  
ATOM   1548  NE  ARG A 202      -2.763  50.029 112.365  1.00  0.72           N  
ATOM   1549  CZ  ARG A 202      -2.347  51.280 112.134  1.00  0.72           C  
ATOM   1550  NH1 ARG A 202      -1.905  51.585 110.918  1.00  0.72           N  
ATOM   1551  NH2 ARG A 202      -2.343  52.210 113.076  1.00  0.72           N  
ATOM   1552  N   ARG A 203       0.099  49.803 116.870  1.00  0.70           N  
ATOM   1553  CA  ARG A 203       0.892  51.021 116.932  1.00  0.70           C  
ATOM   1554  C   ARG A 203       0.384  52.057 115.931  1.00  0.70           C  
ATOM   1555  O   ARG A 203       0.189  51.778 114.747  1.00  0.70           O  
ATOM   1556  CB  ARG A 203       2.401  50.752 116.692  1.00  0.70           C  
ATOM   1557  CG  ARG A 203       3.364  51.866 117.172  1.00  0.70           C  
ATOM   1558  CD  ARG A 203       3.532  51.932 118.697  1.00  0.70           C  
ATOM   1559  NE  ARG A 203       4.508  53.030 118.995  1.00  0.70           N  
ATOM   1560  CZ  ARG A 203       4.557  53.740 120.127  1.00  0.70           C  
ATOM   1561  NH1 ARG A 203       5.408  54.760 120.219  1.00  0.70           N  
ATOM   1562  NH2 ARG A 203       3.811  53.452 121.183  1.00  0.70           N  
ATOM   1563  N   VAL A 204       0.124  53.297 116.378  1.00  0.70           N  
ATOM   1564  CA  VAL A 204      -0.285  54.379 115.495  1.00  0.70           C  
ATOM   1565  C   VAL A 204       0.885  55.292 115.206  1.00  0.70           C  
ATOM   1566  O   VAL A 204       1.878  55.306 115.927  1.00  0.70           O  
ATOM   1567  CB  VAL A 204      -1.472  55.191 116.004  1.00  0.70           C  
ATOM   1568  CG1 VAL A 204      -2.669  54.244 116.191  1.00  0.70           C  
ATOM   1569  CG2 VAL A 204      -1.152  55.905 117.330  1.00  0.70           C  
ATOM   1570  N   GLY A 205       0.811  56.068 114.103  1.00  0.57           N  
ATOM   1571  CA  GLY A 205       1.816  57.074 113.764  1.00  0.57           C  
ATOM   1572  C   GLY A 205       3.079  56.550 113.134  1.00  0.57           C  
ATOM   1573  O   GLY A 205       4.006  57.313 112.888  1.00  0.57           O  
ATOM   1574  N   VAL A 206       3.156  55.231 112.871  1.00  0.66           N  
ATOM   1575  CA  VAL A 206       4.290  54.593 112.221  1.00  0.66           C  
ATOM   1576  C   VAL A 206       4.449  55.039 110.775  1.00  0.66           C  
ATOM   1577  O   VAL A 206       3.513  54.995 109.979  1.00  0.66           O  
ATOM   1578  CB  VAL A 206       4.213  53.067 112.278  1.00  0.66           C  
ATOM   1579  CG1 VAL A 206       5.508  52.437 111.724  1.00  0.66           C  
ATOM   1580  CG2 VAL A 206       4.019  52.609 113.736  1.00  0.66           C  
ATOM   1581  N   SER A 207       5.662  55.470 110.398  1.00  0.57           N  
ATOM   1582  CA  SER A 207       5.989  55.815 109.029  1.00  0.57           C  
ATOM   1583  C   SER A 207       7.469  55.591 108.866  1.00  0.57           C  
ATOM   1584  O   SER A 207       8.163  55.329 109.838  1.00  0.57           O  
ATOM   1585  CB  SER A 207       5.617  57.282 108.643  1.00  0.57           C  
ATOM   1586  OG  SER A 207       6.413  58.278 109.300  1.00  0.57           O  
ATOM   1587  N   CYS A 208       8.026  55.682 107.643  1.00  0.52           N  
ATOM   1588  CA  CYS A 208       9.473  55.599 107.455  1.00  0.52           C  
ATOM   1589  C   CYS A 208      10.235  56.712 108.173  1.00  0.52           C  
ATOM   1590  O   CYS A 208      11.304  56.494 108.734  1.00  0.52           O  
ATOM   1591  CB  CYS A 208       9.850  55.594 105.952  1.00  0.52           C  
ATOM   1592  SG  CYS A 208       9.124  54.158 105.088  1.00  0.52           S  
ATOM   1593  N   SER A 209       9.676  57.938 108.187  1.00  0.42           N  
ATOM   1594  CA  SER A 209      10.193  59.064 108.954  1.00  0.42           C  
ATOM   1595  C   SER A 209      10.091  58.904 110.462  1.00  0.42           C  
ATOM   1596  O   SER A 209      11.020  59.239 111.189  1.00  0.42           O  
ATOM   1597  CB  SER A 209       9.477  60.389 108.594  1.00  0.42           C  
ATOM   1598  OG  SER A 209       9.424  60.549 107.177  1.00  0.42           O  
ATOM   1599  N   ASN A 210       8.954  58.384 110.980  1.00  0.51           N  
ATOM   1600  CA  ASN A 210       8.757  58.144 112.406  1.00  0.51           C  
ATOM   1601  C   ASN A 210       8.512  56.665 112.695  1.00  0.51           C  
ATOM   1602  O   ASN A 210       7.374  56.268 112.958  1.00  0.51           O  
ATOM   1603  CB  ASN A 210       7.559  58.943 112.974  1.00  0.51           C  
ATOM   1604  CG  ASN A 210       7.881  60.427 112.927  1.00  0.51           C  
ATOM   1605  OD1 ASN A 210       8.719  60.926 113.675  1.00  0.51           O  
ATOM   1606  ND2 ASN A 210       7.190  61.177 112.041  1.00  0.51           N  
ATOM   1607  N   PRO A 211       9.507  55.794 112.685  1.00  0.57           N  
ATOM   1608  CA  PRO A 211       9.264  54.356 112.604  1.00  0.57           C  
ATOM   1609  C   PRO A 211       8.932  53.752 113.950  1.00  0.57           C  
ATOM   1610  O   PRO A 211       8.457  52.622 114.011  1.00  0.57           O  
ATOM   1611  CB  PRO A 211      10.589  53.824 112.065  1.00  0.57           C  
ATOM   1612  CG  PRO A 211      11.637  54.828 112.546  1.00  0.57           C  
ATOM   1613  CD  PRO A 211      10.895  56.138 112.377  1.00  0.57           C  
ATOM   1614  N   ILE A 212       9.159  54.484 115.052  1.00  0.60           N  
ATOM   1615  CA  ILE A 212       8.777  54.048 116.384  1.00  0.60           C  
ATOM   1616  C   ILE A 212       7.287  54.238 116.629  1.00  0.60           C  
ATOM   1617  O   ILE A 212       6.722  53.691 117.575  1.00  0.60           O  
ATOM   1618  CB  ILE A 212       9.565  54.771 117.479  1.00  0.60           C  
ATOM   1619  CG1 ILE A 212       9.448  56.314 117.391  1.00  0.60           C  
ATOM   1620  CG2 ILE A 212      11.031  54.295 117.403  1.00  0.60           C  
ATOM   1621  CD1 ILE A 212      10.085  57.036 118.585  1.00  0.60           C  
ATOM   1622  N   GLY A 213       6.590  55.027 115.779  1.00  0.67           N  
ATOM   1623  CA  GLY A 213       5.211  55.463 115.989  1.00  0.67           C  
ATOM   1624  C   GLY A 213       4.966  56.219 117.271  1.00  0.67           C  
ATOM   1625  O   GLY A 213       5.871  56.474 118.061  1.00  0.67           O  
ATOM   1626  N   THR A 214       3.711  56.602 117.537  1.00  0.61           N  
ATOM   1627  CA  THR A 214       3.402  57.547 118.607  1.00  0.61           C  
ATOM   1628  C   THR A 214       2.639  56.925 119.754  1.00  0.61           C  
ATOM   1629  O   THR A 214       2.939  57.198 120.913  1.00  0.61           O  
ATOM   1630  CB  THR A 214       2.629  58.761 118.103  1.00  0.61           C  
ATOM   1631  OG1 THR A 214       1.436  58.400 117.418  1.00  0.61           O  
ATOM   1632  CG2 THR A 214       3.503  59.510 117.087  1.00  0.61           C  
ATOM   1633  N   GLY A 215       1.670  56.027 119.495  1.00  0.65           N  
ATOM   1634  CA  GLY A 215       0.862  55.454 120.567  1.00  0.65           C  
ATOM   1635  C   GLY A 215       0.428  54.056 120.271  1.00  0.65           C  
ATOM   1636  O   GLY A 215       0.642  53.542 119.177  1.00  0.65           O  
ATOM   1637  N   TRP A 216      -0.248  53.414 121.238  1.00  0.68           N  
ATOM   1638  CA  TRP A 216      -0.829  52.097 121.077  1.00  0.68           C  
ATOM   1639  C   TRP A 216      -2.329  52.243 121.227  1.00  0.68           C  
ATOM   1640  O   TRP A 216      -2.802  52.881 122.163  1.00  0.68           O  
ATOM   1641  CB  TRP A 216      -0.334  51.098 122.158  1.00  0.68           C  
ATOM   1642  CG  TRP A 216       1.160  50.839 122.155  1.00  0.68           C  
ATOM   1643  CD1 TRP A 216       2.105  51.356 122.996  1.00  0.68           C  
ATOM   1644  CD2 TRP A 216       1.848  49.924 121.281  1.00  0.68           C  
ATOM   1645  NE1 TRP A 216       3.348  50.844 122.689  1.00  0.68           N  
ATOM   1646  CE2 TRP A 216       3.209  49.946 121.653  1.00  0.68           C  
ATOM   1647  CE3 TRP A 216       1.396  49.099 120.252  1.00  0.68           C  
ATOM   1648  CZ2 TRP A 216       4.138  49.140 121.007  1.00  0.68           C  
ATOM   1649  CZ3 TRP A 216       2.337  48.296 119.588  1.00  0.68           C  
ATOM   1650  CH2 TRP A 216       3.691  48.317 119.958  1.00  0.68           C  
ATOM   1651  N   LYS A 217      -3.118  51.669 120.302  1.00  0.69           N  
ATOM   1652  CA  LYS A 217      -4.567  51.695 120.390  1.00  0.69           C  
ATOM   1653  C   LYS A 217      -5.114  50.292 120.504  1.00  0.69           C  
ATOM   1654  O   LYS A 217      -4.763  49.407 119.724  1.00  0.69           O  
ATOM   1655  CB  LYS A 217      -5.229  52.382 119.170  1.00  0.69           C  
ATOM   1656  CG  LYS A 217      -5.031  53.906 119.161  1.00  0.69           C  
ATOM   1657  CD  LYS A 217      -5.861  54.592 118.062  1.00  0.69           C  
ATOM   1658  CE  LYS A 217      -5.676  56.114 118.029  1.00  0.69           C  
ATOM   1659  NZ  LYS A 217      -6.380  56.696 116.861  1.00  0.69           N  
ATOM   1660  N   ILE A 218      -5.989  50.092 121.510  1.00  0.67           N  
ATOM   1661  CA  ILE A 218      -6.785  48.901 121.760  1.00  0.67           C  
ATOM   1662  C   ILE A 218      -7.781  48.643 120.636  1.00  0.67           C  
ATOM   1663  O   ILE A 218      -8.385  49.569 120.096  1.00  0.67           O  
ATOM   1664  CB  ILE A 218      -7.516  49.029 123.105  1.00  0.67           C  
ATOM   1665  CG1 ILE A 218      -6.496  49.232 124.256  1.00  0.67           C  
ATOM   1666  CG2 ILE A 218      -8.421  47.803 123.384  1.00  0.67           C  
ATOM   1667  CD1 ILE A 218      -7.149  49.647 125.580  1.00  0.67           C  
ATOM   1668  N   VAL A 219      -7.978  47.364 120.277  1.00  0.69           N  
ATOM   1669  CA  VAL A 219      -8.946  46.912 119.293  1.00  0.69           C  
ATOM   1670  C   VAL A 219      -9.583  45.649 119.864  1.00  0.69           C  
ATOM   1671  O   VAL A 219      -9.328  45.291 121.013  1.00  0.69           O  
ATOM   1672  CB  VAL A 219      -8.354  46.702 117.891  1.00  0.69           C  
ATOM   1673  CG1 VAL A 219      -8.155  48.059 117.198  1.00  0.69           C  
ATOM   1674  CG2 VAL A 219      -6.999  45.990 117.967  1.00  0.69           C  
ATOM   1675  N   ASP A 220     -10.463  44.971 119.099  1.00  0.59           N  
ATOM   1676  CA  ASP A 220     -11.134  43.751 119.509  1.00  0.59           C  
ATOM   1677  C   ASP A 220     -10.752  42.578 118.595  1.00  0.59           C  
ATOM   1678  O   ASP A 220     -10.341  42.804 117.453  1.00  0.59           O  
ATOM   1679  CB  ASP A 220     -12.677  43.975 119.496  1.00  0.59           C  
ATOM   1680  CG  ASP A 220     -13.132  44.639 120.778  1.00  0.59           C  
ATOM   1681  OD1 ASP A 220     -12.331  44.721 121.739  1.00  0.59           O  
ATOM   1682  OD2 ASP A 220     -14.319  45.031 120.897  1.00  0.59           O  
ATOM   1683  N   PRO A 221     -10.860  41.312 119.018  1.00  0.65           N  
ATOM   1684  CA  PRO A 221     -11.392  40.841 120.299  1.00  0.65           C  
ATOM   1685  C   PRO A 221     -10.402  40.989 121.446  1.00  0.65           C  
ATOM   1686  O   PRO A 221      -9.199  40.887 121.250  1.00  0.65           O  
ATOM   1687  CB  PRO A 221     -11.683  39.359 120.021  1.00  0.65           C  
ATOM   1688  CG  PRO A 221     -10.563  38.960 119.060  1.00  0.65           C  
ATOM   1689  CD  PRO A 221     -10.386  40.204 118.184  1.00  0.65           C  
ATOM   1690  N   LYS A 222     -10.901  41.225 122.675  1.00  0.55           N  
ATOM   1691  CA  LYS A 222     -10.090  41.536 123.847  1.00  0.55           C  
ATOM   1692  C   LYS A 222      -9.426  40.328 124.498  1.00  0.55           C  
ATOM   1693  O   LYS A 222      -8.711  40.472 125.486  1.00  0.55           O  
ATOM   1694  CB  LYS A 222     -10.965  42.216 124.936  1.00  0.55           C  
ATOM   1695  CG  LYS A 222     -11.605  43.516 124.436  1.00  0.55           C  
ATOM   1696  CD  LYS A 222     -12.523  44.210 125.454  1.00  0.55           C  
ATOM   1697  CE  LYS A 222     -13.025  45.596 125.000  1.00  0.55           C  
ATOM   1698  NZ  LYS A 222     -13.786  45.533 123.734  1.00  0.55           N  
ATOM   1699  N   LYS A 223      -9.675  39.124 123.957  1.00  0.59           N  
ATOM   1700  CA  LYS A 223      -8.995  37.892 124.286  1.00  0.59           C  
ATOM   1701  C   LYS A 223      -8.519  37.294 122.972  1.00  0.59           C  
ATOM   1702  O   LYS A 223      -9.328  37.032 122.079  1.00  0.59           O  
ATOM   1703  CB  LYS A 223      -9.967  36.897 124.955  1.00  0.59           C  
ATOM   1704  CG  LYS A 223     -10.457  37.347 126.339  1.00  0.59           C  
ATOM   1705  CD  LYS A 223     -11.335  36.259 126.975  1.00  0.59           C  
ATOM   1706  CE  LYS A 223     -11.844  36.611 128.371  1.00  0.59           C  
ATOM   1707  NZ  LYS A 223     -12.678  35.496 128.873  1.00  0.59           N  
ATOM   1708  N   LEU A 224      -7.199  37.122 122.800  1.00  0.66           N  
ATOM   1709  CA  LEU A 224      -6.613  36.743 121.543  1.00  0.66           C  
ATOM   1710  C   LEU A 224      -5.223  36.174 121.801  1.00  0.66           C  
ATOM   1711  O   LEU A 224      -4.535  36.586 122.732  1.00  0.66           O  
ATOM   1712  CB  LEU A 224      -6.533  37.988 120.620  1.00  0.66           C  
ATOM   1713  CG  LEU A 224      -6.293  37.679 119.131  1.00  0.66           C  
ATOM   1714  CD1 LEU A 224      -7.494  37.014 118.449  1.00  0.66           C  
ATOM   1715  CD2 LEU A 224      -6.007  38.981 118.398  1.00  0.66           C  
ATOM   1716  N   LYS A 225      -4.752  35.230 120.961  1.00  0.68           N  
ATOM   1717  CA  LYS A 225      -3.564  34.438 121.234  1.00  0.68           C  
ATOM   1718  C   LYS A 225      -2.435  34.685 120.249  1.00  0.68           C  
ATOM   1719  O   LYS A 225      -1.257  34.649 120.597  1.00  0.68           O  
ATOM   1720  CB  LYS A 225      -3.978  32.955 121.121  1.00  0.68           C  
ATOM   1721  CG  LYS A 225      -2.850  31.926 121.286  1.00  0.68           C  
ATOM   1722  CD  LYS A 225      -3.424  30.503 121.245  1.00  0.68           C  
ATOM   1723  CE  LYS A 225      -2.383  29.415 121.509  1.00  0.68           C  
ATOM   1724  NZ  LYS A 225      -3.063  28.118 121.747  1.00  0.68           N  
ATOM   1725  N   ALA A 226      -2.752  34.983 118.978  1.00  0.77           N  
ATOM   1726  CA  ALA A 226      -1.740  35.361 118.016  1.00  0.77           C  
ATOM   1727  C   ALA A 226      -2.359  36.313 117.016  1.00  0.77           C  
ATOM   1728  O   ALA A 226      -3.573  36.309 116.811  1.00  0.77           O  
ATOM   1729  CB  ALA A 226      -1.127  34.135 117.307  1.00  0.77           C  
ATOM   1730  N   ILE A 227      -1.541  37.179 116.394  1.00  0.72           N  
ATOM   1731  CA  ILE A 227      -2.016  38.208 115.493  1.00  0.72           C  
ATOM   1732  C   ILE A 227      -0.997  38.403 114.407  1.00  0.72           C  
ATOM   1733  O   ILE A 227       0.200  38.308 114.661  1.00  0.72           O  
ATOM   1734  CB  ILE A 227      -2.272  39.555 116.172  1.00  0.72           C  
ATOM   1735  CG1 ILE A 227      -2.871  40.580 115.181  1.00  0.72           C  
ATOM   1736  CG2 ILE A 227      -0.994  40.110 116.849  1.00  0.72           C  
ATOM   1737  CD1 ILE A 227      -3.601  41.698 115.899  1.00  0.72           C  
ATOM   1738  N   ASP A 228      -1.457  38.704 113.180  1.00  0.68           N  
ATOM   1739  CA  ASP A 228      -0.583  39.163 112.140  1.00  0.68           C  
ATOM   1740  C   ASP A 228      -1.395  40.002 111.150  1.00  0.68           C  
ATOM   1741  O   ASP A 228      -2.626  40.030 111.203  1.00  0.68           O  
ATOM   1742  CB  ASP A 228       0.125  37.960 111.495  1.00  0.68           C  
ATOM   1743  CG  ASP A 228       1.466  38.437 111.007  1.00  0.68           C  
ATOM   1744  OD1 ASP A 228       1.490  39.215 110.027  1.00  0.68           O  
ATOM   1745  OD2 ASP A 228       2.481  38.090 111.658  1.00  0.68           O  
ATOM   1746  N   SER A 229      -0.736  40.755 110.255  1.00  0.65           N  
ATOM   1747  CA  SER A 229      -1.399  41.655 109.328  1.00  0.65           C  
ATOM   1748  C   SER A 229      -0.657  41.837 108.036  1.00  0.65           C  
ATOM   1749  O   SER A 229       0.560  41.987 107.976  1.00  0.65           O  
ATOM   1750  CB  SER A 229      -1.590  43.069 109.919  1.00  0.65           C  
ATOM   1751  OG  SER A 229      -2.249  43.990 109.045  1.00  0.65           O  
ATOM   1752  N   TYR A 230      -1.428  41.898 106.948  1.00  0.43           N  
ATOM   1753  CA  TYR A 230      -0.900  42.228 105.658  1.00  0.43           C  
ATOM   1754  C   TYR A 230      -2.038  42.814 104.864  1.00  0.43           C  
ATOM   1755  O   TYR A 230      -3.145  42.281 104.906  1.00  0.43           O  
ATOM   1756  CB  TYR A 230      -0.409  40.906 105.015  1.00  0.43           C  
ATOM   1757  CG  TYR A 230      -0.174  40.974 103.540  1.00  0.43           C  
ATOM   1758  CD1 TYR A 230      -1.184  40.543 102.668  1.00  0.43           C  
ATOM   1759  CD2 TYR A 230       0.974  41.579 103.019  1.00  0.43           C  
ATOM   1760  CE1 TYR A 230      -1.077  40.789 101.300  1.00  0.43           C  
ATOM   1761  CE2 TYR A 230       1.091  41.792 101.638  1.00  0.43           C  
ATOM   1762  CZ  TYR A 230       0.046  41.421 100.791  1.00  0.43           C  
ATOM   1763  OH  TYR A 230       0.082  41.628  99.411  1.00  0.43           O  
ATOM   1764  N   GLY A 231      -1.774  43.870 104.060  1.00  0.40           N  
ATOM   1765  CA  GLY A 231      -2.649  44.310 102.978  1.00  0.40           C  
ATOM   1766  C   GLY A 231      -4.101  44.474 103.336  1.00  0.40           C  
ATOM   1767  O   GLY A 231      -4.957  43.819 102.752  1.00  0.40           O  
ATOM   1768  N   VAL A 232      -4.392  45.310 104.354  1.00  0.50           N  
ATOM   1769  CA  VAL A 232      -5.746  45.655 104.798  1.00  0.50           C  
ATOM   1770  C   VAL A 232      -6.401  44.580 105.686  1.00  0.50           C  
ATOM   1771  O   VAL A 232      -7.375  44.838 106.392  1.00  0.50           O  
ATOM   1772  CB  VAL A 232      -6.620  46.173 103.628  1.00  0.50           C  
ATOM   1773  CG1 VAL A 232      -8.126  46.252 103.932  1.00  0.50           C  
ATOM   1774  CG2 VAL A 232      -6.100  47.564 103.207  1.00  0.50           C  
ATOM   1775  N   ILE A 233      -5.850  43.352 105.772  1.00  0.53           N  
ATOM   1776  CA  ILE A 233      -6.511  42.270 106.485  1.00  0.53           C  
ATOM   1777  C   ILE A 233      -5.728  41.906 107.726  1.00  0.53           C  
ATOM   1778  O   ILE A 233      -4.542  41.578 107.682  1.00  0.53           O  
ATOM   1779  CB  ILE A 233      -6.706  41.016 105.644  1.00  0.53           C  
ATOM   1780  CG1 ILE A 233      -7.306  41.312 104.251  1.00  0.53           C  
ATOM   1781  CG2 ILE A 233      -7.614  40.036 106.418  1.00  0.53           C  
ATOM   1782  CD1 ILE A 233      -8.695  41.959 104.253  1.00  0.53           C  
ATOM   1783  N   PHE A 234      -6.400  41.954 108.891  1.00  0.63           N  
ATOM   1784  CA  PHE A 234      -5.815  41.652 110.175  1.00  0.63           C  
ATOM   1785  C   PHE A 234      -6.298  40.269 110.554  1.00  0.63           C  
ATOM   1786  O   PHE A 234      -7.480  39.941 110.440  1.00  0.63           O  
ATOM   1787  CB  PHE A 234      -6.261  42.646 111.285  1.00  0.63           C  
ATOM   1788  CG  PHE A 234      -5.676  44.039 111.200  1.00  0.63           C  
ATOM   1789  CD1 PHE A 234      -5.214  44.657 110.019  1.00  0.63           C  
ATOM   1790  CD2 PHE A 234      -5.665  44.796 112.385  1.00  0.63           C  
ATOM   1791  CE1 PHE A 234      -4.747  45.974 110.026  1.00  0.63           C  
ATOM   1792  CE2 PHE A 234      -5.229  46.126 112.391  1.00  0.63           C  
ATOM   1793  CZ  PHE A 234      -4.762  46.713 111.210  1.00  0.63           C  
ATOM   1794  N   TRP A 235      -5.380  39.402 110.996  1.00  0.68           N  
ATOM   1795  CA  TRP A 235      -5.679  38.009 111.230  1.00  0.68           C  
ATOM   1796  C   TRP A 235      -5.418  37.682 112.669  1.00  0.68           C  
ATOM   1797  O   TRP A 235      -4.351  37.978 113.199  1.00  0.68           O  
ATOM   1798  CB  TRP A 235      -4.779  37.119 110.353  1.00  0.68           C  
ATOM   1799  CG  TRP A 235      -5.083  37.304 108.886  1.00  0.68           C  
ATOM   1800  CD1 TRP A 235      -4.652  38.285 108.035  1.00  0.68           C  
ATOM   1801  CD2 TRP A 235      -5.977  36.476 108.132  1.00  0.68           C  
ATOM   1802  NE1 TRP A 235      -5.127  38.053 106.768  1.00  0.68           N  
ATOM   1803  CE2 TRP A 235      -5.973  36.975 106.813  1.00  0.68           C  
ATOM   1804  CE3 TRP A 235      -6.772  35.392 108.496  1.00  0.68           C  
ATOM   1805  CZ2 TRP A 235      -6.764  36.402 105.836  1.00  0.68           C  
ATOM   1806  CZ3 TRP A 235      -7.579  34.816 107.506  1.00  0.68           C  
ATOM   1807  CH2 TRP A 235      -7.563  35.311 106.194  1.00  0.68           C  
ATOM   1808  N   GLY A 236      -6.398  37.060 113.344  1.00  0.71           N  
ATOM   1809  CA  GLY A 236      -6.250  36.659 114.732  1.00  0.71           C  
ATOM   1810  C   GLY A 236      -6.425  35.186 114.908  1.00  0.71           C  
ATOM   1811  O   GLY A 236      -7.248  34.565 114.244  1.00  0.71           O  
ATOM   1812  N   VAL A 237      -5.688  34.616 115.873  1.00  0.77           N  
ATOM   1813  CA  VAL A 237      -5.961  33.313 116.456  1.00  0.77           C  
ATOM   1814  C   VAL A 237      -6.460  33.616 117.846  1.00  0.77           C  
ATOM   1815  O   VAL A 237      -5.774  34.308 118.595  1.00  0.77           O  
ATOM   1816  CB  VAL A 237      -4.716  32.436 116.583  1.00  0.77           C  
ATOM   1817  CG1 VAL A 237      -5.025  31.129 117.335  1.00  0.77           C  
ATOM   1818  CG2 VAL A 237      -4.186  32.105 115.180  1.00  0.77           C  
ATOM   1819  N   ASP A 238      -7.660  33.142 118.227  1.00  0.69           N  
ATOM   1820  CA  ASP A 238      -8.206  33.318 119.556  1.00  0.69           C  
ATOM   1821  C   ASP A 238      -7.638  32.315 120.564  1.00  0.69           C  
ATOM   1822  O   ASP A 238      -6.876  31.400 120.240  1.00  0.69           O  
ATOM   1823  CB  ASP A 238      -9.766  33.479 119.546  1.00  0.69           C  
ATOM   1824  CG  ASP A 238     -10.634  32.225 119.484  1.00  0.69           C  
ATOM   1825  OD1 ASP A 238     -11.881  32.402 119.419  1.00  0.69           O  
ATOM   1826  OD2 ASP A 238     -10.100  31.088 119.550  1.00  0.69           O  
ATOM   1827  N   ASP A 239      -7.983  32.478 121.852  1.00  0.66           N  
ATOM   1828  CA  ASP A 239      -7.527  31.632 122.938  1.00  0.66           C  
ATOM   1829  C   ASP A 239      -7.938  30.170 122.789  1.00  0.66           C  
ATOM   1830  O   ASP A 239      -7.257  29.258 123.261  1.00  0.66           O  
ATOM   1831  CB  ASP A 239      -8.104  32.143 124.280  1.00  0.66           C  
ATOM   1832  CG  ASP A 239      -7.557  33.505 124.652  1.00  0.66           C  
ATOM   1833  OD1 ASP A 239      -6.663  34.019 123.936  1.00  0.66           O  
ATOM   1834  OD2 ASP A 239      -8.064  34.050 125.669  1.00  0.66           O  
ATOM   1835  N   ALA A 240      -9.062  29.912 122.091  1.00  0.70           N  
ATOM   1836  CA  ALA A 240      -9.628  28.595 121.919  1.00  0.70           C  
ATOM   1837  C   ALA A 240      -9.157  27.938 120.627  1.00  0.70           C  
ATOM   1838  O   ALA A 240      -9.580  26.824 120.295  1.00  0.70           O  
ATOM   1839  CB  ALA A 240     -11.159  28.747 121.869  1.00  0.70           C  
ATOM   1840  N   GLU A 241      -8.262  28.640 119.900  1.00  0.66           N  
ATOM   1841  CA  GLU A 241      -7.541  28.265 118.698  1.00  0.66           C  
ATOM   1842  C   GLU A 241      -8.291  28.592 117.436  1.00  0.66           C  
ATOM   1843  O   GLU A 241      -7.827  28.288 116.341  1.00  0.66           O  
ATOM   1844  CB  GLU A 241      -7.056  26.797 118.647  1.00  0.66           C  
ATOM   1845  CG  GLU A 241      -6.035  26.482 119.754  1.00  0.66           C  
ATOM   1846  CD  GLU A 241      -5.501  25.064 119.661  1.00  0.66           C  
ATOM   1847  OE1 GLU A 241      -4.435  24.851 120.299  1.00  0.66           O  
ATOM   1848  OE2 GLU A 241      -6.115  24.213 118.968  1.00  0.66           O  
ATOM   1849  N   LYS A 242      -9.443  29.274 117.526  1.00  0.65           N  
ATOM   1850  CA  LYS A 242     -10.214  29.629 116.358  1.00  0.65           C  
ATOM   1851  C   LYS A 242      -9.643  30.865 115.711  1.00  0.65           C  
ATOM   1852  O   LYS A 242      -8.815  31.584 116.263  1.00  0.65           O  
ATOM   1853  CB  LYS A 242     -11.705  29.833 116.684  1.00  0.65           C  
ATOM   1854  CG  LYS A 242     -12.416  28.538 117.095  1.00  0.65           C  
ATOM   1855  CD  LYS A 242     -13.889  28.855 117.370  1.00  0.65           C  
ATOM   1856  CE  LYS A 242     -14.740  27.650 117.742  1.00  0.65           C  
ATOM   1857  NZ  LYS A 242     -16.125  28.126 117.932  1.00  0.65           N  
ATOM   1858  N   ILE A 243     -10.035  31.112 114.461  1.00  0.69           N  
ATOM   1859  CA  ILE A 243      -9.383  32.091 113.629  1.00  0.69           C  
ATOM   1860  C   ILE A 243     -10.404  33.172 113.387  1.00  0.69           C  
ATOM   1861  O   ILE A 243     -11.588  32.892 113.228  1.00  0.69           O  
ATOM   1862  CB  ILE A 243      -8.887  31.467 112.323  1.00  0.69           C  
ATOM   1863  CG1 ILE A 243      -8.022  30.215 112.624  1.00  0.69           C  
ATOM   1864  CG2 ILE A 243      -8.083  32.507 111.504  1.00  0.69           C  
ATOM   1865  CD1 ILE A 243      -7.790  29.343 111.391  1.00  0.69           C  
ATOM   1866  N   TYR A 244      -9.984  34.445 113.367  1.00  0.66           N  
ATOM   1867  CA  TYR A 244     -10.821  35.532 112.905  1.00  0.66           C  
ATOM   1868  C   TYR A 244     -10.096  36.281 111.808  1.00  0.66           C  
ATOM   1869  O   TYR A 244      -8.877  36.457 111.837  1.00  0.66           O  
ATOM   1870  CB  TYR A 244     -11.182  36.561 114.006  1.00  0.66           C  
ATOM   1871  CG  TYR A 244     -12.015  35.990 115.133  1.00  0.66           C  
ATOM   1872  CD1 TYR A 244     -13.056  35.059 114.949  1.00  0.66           C  
ATOM   1873  CD2 TYR A 244     -11.760  36.453 116.430  1.00  0.66           C  
ATOM   1874  CE1 TYR A 244     -13.771  34.552 116.050  1.00  0.66           C  
ATOM   1875  CE2 TYR A 244     -12.489  35.972 117.527  1.00  0.66           C  
ATOM   1876  CZ  TYR A 244     -13.483  35.011 117.340  1.00  0.66           C  
ATOM   1877  OH  TYR A 244     -14.155  34.506 118.470  1.00  0.66           O  
ATOM   1878  N   LEU A 245     -10.860  36.756 110.811  1.00  0.64           N  
ATOM   1879  CA  LEU A 245     -10.379  37.612 109.749  1.00  0.64           C  
ATOM   1880  C   LEU A 245     -11.056  38.950 109.911  1.00  0.64           C  
ATOM   1881  O   LEU A 245     -12.282  39.030 109.898  1.00  0.64           O  
ATOM   1882  CB  LEU A 245     -10.770  37.001 108.380  1.00  0.64           C  
ATOM   1883  CG  LEU A 245     -10.292  37.751 107.113  1.00  0.64           C  
ATOM   1884  CD1 LEU A 245     -10.448  36.826 105.913  1.00  0.64           C  
ATOM   1885  CD2 LEU A 245     -11.075  39.026 106.758  1.00  0.64           C  
ATOM   1886  N   ALA A 246     -10.289  40.043 110.054  1.00  0.64           N  
ATOM   1887  CA  ALA A 246     -10.840  41.375 110.131  1.00  0.64           C  
ATOM   1888  C   ALA A 246     -10.335  42.214 108.972  1.00  0.64           C  
ATOM   1889  O   ALA A 246      -9.148  42.502 108.851  1.00  0.64           O  
ATOM   1890  CB  ALA A 246     -10.448  42.026 111.469  1.00  0.64           C  
ATOM   1891  N   THR A 247     -11.256  42.628 108.083  1.00  0.54           N  
ATOM   1892  CA  THR A 247     -10.978  43.568 107.003  1.00  0.54           C  
ATOM   1893  C   THR A 247     -11.099  44.958 107.562  1.00  0.54           C  
ATOM   1894  O   THR A 247     -12.141  45.303 108.121  1.00  0.54           O  
ATOM   1895  CB  THR A 247     -11.942  43.434 105.833  1.00  0.54           C  
ATOM   1896  OG1 THR A 247     -11.915  42.092 105.379  1.00  0.54           O  
ATOM   1897  CG2 THR A 247     -11.539  44.330 104.650  1.00  0.54           C  
ATOM   1898  N   MET A 248     -10.017  45.746 107.471  1.00  0.50           N  
ATOM   1899  CA  MET A 248      -9.938  47.082 108.016  1.00  0.50           C  
ATOM   1900  C   MET A 248     -10.010  48.173 106.916  1.00  0.50           C  
ATOM   1901  O   MET A 248     -10.321  47.851 105.737  1.00  0.50           O  
ATOM   1902  CB  MET A 248      -8.616  47.227 108.812  1.00  0.50           C  
ATOM   1903  CG  MET A 248      -8.532  46.324 110.065  1.00  0.50           C  
ATOM   1904  SD  MET A 248      -9.816  46.598 111.332  1.00  0.50           S  
ATOM   1905  CE  MET A 248      -9.368  48.311 111.747  1.00  0.50           C  
ATOM   1906  OXT MET A 248      -9.767  49.361 107.267  1.00  0.50           O  
TER    1907      MET A 248                                                      
ATOM   1908  N   THR B   1      21.385  19.148  85.066  1.00  0.57           N  
ATOM   1909  CA  THR B   1      20.825  17.800  85.482  1.00  0.57           C  
ATOM   1910  C   THR B   1      19.350  17.857  85.788  1.00  0.57           C  
ATOM   1911  O   THR B   1      18.981  18.668  86.626  1.00  0.57           O  
ATOM   1912  CB  THR B   1      21.544  17.299  86.743  1.00  0.57           C  
ATOM   1913  OG1 THR B   1      22.940  17.167  86.516  1.00  0.57           O  
ATOM   1914  CG2 THR B   1      21.042  15.915  87.182  1.00  0.57           C  
ATOM   1915  N   PHE B   2      18.483  17.038  85.138  1.00  0.57           N  
ATOM   1916  CA  PHE B   2      17.029  17.185  85.193  1.00  0.57           C  
ATOM   1917  C   PHE B   2      16.300  15.866  85.481  1.00  0.57           C  
ATOM   1918  O   PHE B   2      16.918  14.810  85.561  1.00  0.57           O  
ATOM   1919  CB  PHE B   2      16.474  17.832  83.876  1.00  0.57           C  
ATOM   1920  CG  PHE B   2      16.667  16.965  82.645  1.00  0.57           C  
ATOM   1921  CD1 PHE B   2      17.703  17.232  81.736  1.00  0.57           C  
ATOM   1922  CD2 PHE B   2      15.804  15.886  82.373  1.00  0.57           C  
ATOM   1923  CE1 PHE B   2      17.905  16.409  80.619  1.00  0.57           C  
ATOM   1924  CE2 PHE B   2      16.008  15.051  81.271  1.00  0.57           C  
ATOM   1925  CZ  PHE B   2      17.068  15.308  80.396  1.00  0.57           C  
ATOM   1926  N   GLU B   3      14.957  15.944  85.616  1.00  0.63           N  
ATOM   1927  CA  GLU B   3      13.978  14.860  85.555  1.00  0.63           C  
ATOM   1928  C   GLU B   3      12.673  15.547  85.158  1.00  0.63           C  
ATOM   1929  O   GLU B   3      12.629  16.782  85.172  1.00  0.63           O  
ATOM   1930  CB  GLU B   3      13.916  14.190  86.938  1.00  0.63           C  
ATOM   1931  CG  GLU B   3      12.717  13.351  87.423  1.00  0.63           C  
ATOM   1932  CD  GLU B   3      12.912  11.905  87.034  1.00  0.63           C  
ATOM   1933  OE1 GLU B   3      12.775  11.603  85.823  1.00  0.63           O  
ATOM   1934  OE2 GLU B   3      13.239  11.113  87.959  1.00  0.63           O  
ATOM   1935  N   GLU B   4      11.611  14.801  84.761  1.00  0.64           N  
ATOM   1936  CA  GLU B   4      10.317  15.348  84.329  1.00  0.64           C  
ATOM   1937  C   GLU B   4       9.298  15.410  85.488  1.00  0.64           C  
ATOM   1938  O   GLU B   4       8.745  14.375  85.863  1.00  0.64           O  
ATOM   1939  CB  GLU B   4       9.727  14.503  83.130  1.00  0.64           C  
ATOM   1940  CG  GLU B   4       8.382  15.016  82.493  1.00  0.64           C  
ATOM   1941  CD  GLU B   4       7.795  14.274  81.265  1.00  0.64           C  
ATOM   1942  OE1 GLU B   4       8.486  13.465  80.591  1.00  0.64           O  
ATOM   1943  OE2 GLU B   4       6.602  14.559  80.931  1.00  0.64           O  
ATOM   1944  N   PRO B   5       8.964  16.545  86.133  1.00  0.68           N  
ATOM   1945  CA  PRO B   5       7.705  16.710  86.852  1.00  0.68           C  
ATOM   1946  C   PRO B   5       6.470  16.488  86.001  1.00  0.68           C  
ATOM   1947  O   PRO B   5       6.346  17.120  84.956  1.00  0.68           O  
ATOM   1948  CB  PRO B   5       7.729  18.155  87.388  1.00  0.68           C  
ATOM   1949  CG  PRO B   5       9.210  18.527  87.439  1.00  0.68           C  
ATOM   1950  CD  PRO B   5       9.827  17.712  86.296  1.00  0.68           C  
ATOM   1951  N   GLU B   6       5.518  15.646  86.455  1.00  0.67           N  
ATOM   1952  CA  GLU B   6       4.241  15.453  85.787  1.00  0.67           C  
ATOM   1953  C   GLU B   6       3.452  16.747  85.592  1.00  0.67           C  
ATOM   1954  O   GLU B   6       3.470  17.640  86.434  1.00  0.67           O  
ATOM   1955  CB  GLU B   6       3.364  14.423  86.543  1.00  0.67           C  
ATOM   1956  CG  GLU B   6       2.049  14.066  85.801  1.00  0.67           C  
ATOM   1957  CD  GLU B   6       1.318  12.854  86.373  1.00  0.67           C  
ATOM   1958  OE1 GLU B   6       0.223  12.563  85.826  1.00  0.67           O  
ATOM   1959  OE2 GLU B   6       1.856  12.202  87.300  1.00  0.67           O  
ATOM   1960  N   GLY B   7       2.754  16.890  84.447  1.00  0.74           N  
ATOM   1961  CA  GLY B   7       1.918  18.048  84.169  1.00  0.74           C  
ATOM   1962  C   GLY B   7       2.184  18.633  82.819  1.00  0.74           C  
ATOM   1963  O   GLY B   7       3.061  18.188  82.080  1.00  0.74           O  
ATOM   1964  N   ARG B   8       1.392  19.654  82.444  1.00  0.68           N  
ATOM   1965  CA  ARG B   8       1.586  20.397  81.218  1.00  0.68           C  
ATOM   1966  C   ARG B   8       1.345  21.867  81.504  1.00  0.68           C  
ATOM   1967  O   ARG B   8       0.354  22.224  82.141  1.00  0.68           O  
ATOM   1968  CB  ARG B   8       0.651  19.946  80.061  1.00  0.68           C  
ATOM   1969  CG  ARG B   8       0.866  18.496  79.571  1.00  0.68           C  
ATOM   1970  CD  ARG B   8       2.225  18.227  78.909  1.00  0.68           C  
ATOM   1971  NE  ARG B   8       2.236  16.769  78.532  1.00  0.68           N  
ATOM   1972  CZ  ARG B   8       2.731  15.777  79.287  1.00  0.68           C  
ATOM   1973  NH1 ARG B   8       2.638  14.522  78.851  1.00  0.68           N  
ATOM   1974  NH2 ARG B   8       3.312  15.976  80.464  1.00  0.68           N  
ATOM   1975  N   LEU B   9       2.260  22.747  81.057  1.00  0.80           N  
ATOM   1976  CA  LEU B   9       2.182  24.180  81.275  1.00  0.80           C  
ATOM   1977  C   LEU B   9       2.555  24.903  79.994  1.00  0.80           C  
ATOM   1978  O   LEU B   9       3.265  24.366  79.153  1.00  0.80           O  
ATOM   1979  CB  LEU B   9       3.171  24.665  82.372  1.00  0.80           C  
ATOM   1980  CG  LEU B   9       2.881  24.157  83.798  1.00  0.80           C  
ATOM   1981  CD1 LEU B   9       4.023  24.559  84.743  1.00  0.80           C  
ATOM   1982  CD2 LEU B   9       1.552  24.685  84.355  1.00  0.80           C  
ATOM   1983  N   VAL B  10       2.126  26.169  79.821  1.00  0.79           N  
ATOM   1984  CA  VAL B  10       2.651  27.017  78.754  1.00  0.79           C  
ATOM   1985  C   VAL B  10       3.601  28.044  79.323  1.00  0.79           C  
ATOM   1986  O   VAL B  10       4.395  28.635  78.596  1.00  0.79           O  
ATOM   1987  CB  VAL B  10       1.581  27.757  77.952  1.00  0.79           C  
ATOM   1988  CG1 VAL B  10       0.734  26.718  77.205  1.00  0.79           C  
ATOM   1989  CG2 VAL B  10       0.697  28.662  78.835  1.00  0.79           C  
ATOM   1990  N   SER B  11       3.579  28.254  80.652  1.00  0.81           N  
ATOM   1991  CA  SER B  11       4.427  29.237  81.293  1.00  0.81           C  
ATOM   1992  C   SER B  11       4.667  28.830  82.722  1.00  0.81           C  
ATOM   1993  O   SER B  11       3.840  28.157  83.338  1.00  0.81           O  
ATOM   1994  CB  SER B  11       3.815  30.660  81.272  1.00  0.81           C  
ATOM   1995  OG  SER B  11       4.746  31.628  81.752  1.00  0.81           O  
ATOM   1996  N   VAL B  12       5.821  29.235  83.272  1.00  0.80           N  
ATOM   1997  CA  VAL B  12       6.269  28.877  84.598  1.00  0.80           C  
ATOM   1998  C   VAL B  12       7.070  30.047  85.122  1.00  0.80           C  
ATOM   1999  O   VAL B  12       7.708  30.754  84.347  1.00  0.80           O  
ATOM   2000  CB  VAL B  12       7.095  27.586  84.614  1.00  0.80           C  
ATOM   2001  CG1 VAL B  12       8.449  27.748  83.886  1.00  0.80           C  
ATOM   2002  CG2 VAL B  12       7.313  27.114  86.062  1.00  0.80           C  
ATOM   2003  N   SER B  13       7.021  30.293  86.441  1.00  0.80           N  
ATOM   2004  CA  SER B  13       7.776  31.347  87.097  1.00  0.80           C  
ATOM   2005  C   SER B  13       8.097  30.896  88.495  1.00  0.80           C  
ATOM   2006  O   SER B  13       7.292  30.198  89.125  1.00  0.80           O  
ATOM   2007  CB  SER B  13       6.963  32.650  87.162  1.00  0.80           C  
ATOM   2008  OG  SER B  13       7.530  33.642  88.023  1.00  0.80           O  
ATOM   2009  N   VAL B  14       9.307  31.228  88.994  1.00  0.72           N  
ATOM   2010  CA  VAL B  14       9.798  30.725  90.255  1.00  0.72           C  
ATOM   2011  C   VAL B  14      10.509  31.807  91.038  1.00  0.72           C  
ATOM   2012  O   VAL B  14      11.407  32.491  90.566  1.00  0.72           O  
ATOM   2013  CB  VAL B  14      10.756  29.566  90.058  1.00  0.72           C  
ATOM   2014  CG1 VAL B  14      11.022  28.865  91.396  1.00  0.72           C  
ATOM   2015  CG2 VAL B  14      10.129  28.546  89.098  1.00  0.72           C  
ATOM   2016  N   GLY B  15      10.139  31.981  92.314  1.00  0.68           N  
ATOM   2017  CA  GLY B  15      10.588  33.114  93.086  1.00  0.68           C  
ATOM   2018  C   GLY B  15      10.079  32.914  94.471  1.00  0.68           C  
ATOM   2019  O   GLY B  15       9.065  32.237  94.652  1.00  0.68           O  
ATOM   2020  N   PRO B  16      10.828  33.402  95.465  1.00  0.36           N  
ATOM   2021  CA  PRO B  16      10.701  33.036  96.884  1.00  0.36           C  
ATOM   2022  C   PRO B  16      10.140  31.710  97.218  1.00  0.36           C  
ATOM   2023  O   PRO B  16       9.184  31.603  97.985  1.00  0.36           O  
ATOM   2024  CB  PRO B  16       9.888  34.145  97.479  1.00  0.36           C  
ATOM   2025  CG  PRO B  16      10.304  35.325  96.609  1.00  0.36           C  
ATOM   2026  CD  PRO B  16      11.166  34.816  95.440  1.00  0.36           C  
ATOM   2027  N   SER B  17      10.782  30.698  96.633  1.00  0.40           N  
ATOM   2028  CA  SER B  17      10.575  29.306  96.908  1.00  0.40           C  
ATOM   2029  C   SER B  17       9.253  28.747  96.485  1.00  0.40           C  
ATOM   2030  O   SER B  17       8.973  27.564  96.680  1.00  0.40           O  
ATOM   2031  CB  SER B  17      10.738  29.053  98.384  1.00  0.40           C  
ATOM   2032  OG  SER B  17      12.115  29.161  98.713  1.00  0.40           O  
ATOM   2033  N   GLY B  18       8.417  29.572  95.847  1.00  0.66           N  
ATOM   2034  CA  GLY B  18       7.216  29.117  95.208  1.00  0.66           C  
ATOM   2035  C   GLY B  18       7.514  28.895  93.772  1.00  0.66           C  
ATOM   2036  O   GLY B  18       8.369  29.547  93.185  1.00  0.66           O  
ATOM   2037  N   VAL B  19       6.794  27.954  93.165  1.00  0.73           N  
ATOM   2038  CA  VAL B  19       6.917  27.647  91.761  1.00  0.73           C  
ATOM   2039  C   VAL B  19       5.490  27.659  91.262  1.00  0.73           C  
ATOM   2040  O   VAL B  19       4.648  26.936  91.795  1.00  0.73           O  
ATOM   2041  CB  VAL B  19       7.518  26.262  91.558  1.00  0.73           C  
ATOM   2042  CG1 VAL B  19       7.710  25.978  90.067  1.00  0.73           C  
ATOM   2043  CG2 VAL B  19       8.869  26.106  92.263  1.00  0.73           C  
ATOM   2044  N   TRP B  20       5.159  28.512  90.279  1.00  0.77           N  
ATOM   2045  CA  TRP B  20       3.785  28.703  89.851  1.00  0.77           C  
ATOM   2046  C   TRP B  20       3.761  28.720  88.343  1.00  0.77           C  
ATOM   2047  O   TRP B  20       4.790  28.874  87.686  1.00  0.77           O  
ATOM   2048  CB  TRP B  20       3.143  30.026  90.369  1.00  0.77           C  
ATOM   2049  CG  TRP B  20       3.132  30.214  91.880  1.00  0.77           C  
ATOM   2050  CD1 TRP B  20       4.209  30.286  92.709  1.00  0.77           C  
ATOM   2051  CD2 TRP B  20       1.980  30.400  92.722  1.00  0.77           C  
ATOM   2052  NE1 TRP B  20       3.823  30.552  93.996  1.00  0.77           N  
ATOM   2053  CE2 TRP B  20       2.461  30.604  94.036  1.00  0.77           C  
ATOM   2054  CE3 TRP B  20       0.618  30.404  92.453  1.00  0.77           C  
ATOM   2055  CZ2 TRP B  20       1.597  30.787  95.101  1.00  0.77           C  
ATOM   2056  CZ3 TRP B  20      -0.252  30.606  93.533  1.00  0.77           C  
ATOM   2057  CH2 TRP B  20       0.224  30.777  94.840  1.00  0.77           C  
ATOM   2058  N   GLY B  21       2.580  28.532  87.735  1.00  0.85           N  
ATOM   2059  CA  GLY B  21       2.489  28.580  86.288  1.00  0.85           C  
ATOM   2060  C   GLY B  21       1.077  28.490  85.813  1.00  0.85           C  
ATOM   2061  O   GLY B  21       0.134  28.468  86.602  1.00  0.85           O  
ATOM   2062  N   ALA B  22       0.907  28.406  84.485  1.00  0.86           N  
ATOM   2063  CA  ALA B  22      -0.392  28.276  83.868  1.00  0.86           C  
ATOM   2064  C   ALA B  22      -0.298  27.368  82.660  1.00  0.86           C  
ATOM   2065  O   ALA B  22       0.735  27.295  81.992  1.00  0.86           O  
ATOM   2066  CB  ALA B  22      -0.967  29.637  83.434  1.00  0.86           C  
ATOM   2067  N   ASN B  23      -1.378  26.611  82.374  1.00  0.79           N  
ATOM   2068  CA  ASN B  23      -1.455  25.737  81.212  1.00  0.79           C  
ATOM   2069  C   ASN B  23      -2.115  26.398  80.010  1.00  0.79           C  
ATOM   2070  O   ASN B  23      -2.523  27.553  80.059  1.00  0.79           O  
ATOM   2071  CB  ASN B  23      -2.018  24.325  81.550  1.00  0.79           C  
ATOM   2072  CG  ASN B  23      -3.522  24.248  81.784  1.00  0.79           C  
ATOM   2073  OD1 ASN B  23      -4.308  25.173  81.598  1.00  0.79           O  
ATOM   2074  ND2 ASN B  23      -3.977  23.038  82.187  1.00  0.79           N  
ATOM   2075  N   ALA B  24      -2.249  25.657  78.890  1.00  0.79           N  
ATOM   2076  CA  ALA B  24      -2.855  26.127  77.655  1.00  0.79           C  
ATOM   2077  C   ALA B  24      -4.316  26.564  77.772  1.00  0.79           C  
ATOM   2078  O   ALA B  24      -4.815  27.361  76.983  1.00  0.79           O  
ATOM   2079  CB  ALA B  24      -2.751  25.000  76.613  1.00  0.79           C  
ATOM   2080  N   ASN B  25      -5.025  26.073  78.805  1.00  0.76           N  
ATOM   2081  CA  ASN B  25      -6.405  26.423  79.070  1.00  0.76           C  
ATOM   2082  C   ASN B  25      -6.498  27.549  80.092  1.00  0.76           C  
ATOM   2083  O   ASN B  25      -7.582  27.833  80.588  1.00  0.76           O  
ATOM   2084  CB  ASN B  25      -7.169  25.207  79.659  1.00  0.76           C  
ATOM   2085  CG  ASN B  25      -7.183  24.058  78.662  1.00  0.76           C  
ATOM   2086  OD1 ASN B  25      -7.367  24.228  77.460  1.00  0.76           O  
ATOM   2087  ND2 ASN B  25      -7.010  22.815  79.170  1.00  0.76           N  
ATOM   2088  N   ASN B  26      -5.355  28.174  80.464  1.00  0.77           N  
ATOM   2089  CA  ASN B  26      -5.236  29.293  81.398  1.00  0.77           C  
ATOM   2090  C   ASN B  26      -5.525  28.906  82.846  1.00  0.77           C  
ATOM   2091  O   ASN B  26      -5.693  29.741  83.734  1.00  0.77           O  
ATOM   2092  CB  ASN B  26      -6.034  30.551  80.967  1.00  0.77           C  
ATOM   2093  CG  ASN B  26      -5.619  30.949  79.559  1.00  0.77           C  
ATOM   2094  OD1 ASN B  26      -4.469  31.287  79.270  1.00  0.77           O  
ATOM   2095  ND2 ASN B  26      -6.584  30.897  78.615  1.00  0.77           N  
ATOM   2096  N   VAL B  27      -5.533  27.589  83.133  1.00  0.80           N  
ATOM   2097  CA  VAL B  27      -5.643  27.050  84.473  1.00  0.80           C  
ATOM   2098  C   VAL B  27      -4.388  27.341  85.275  1.00  0.80           C  
ATOM   2099  O   VAL B  27      -3.272  27.128  84.804  1.00  0.80           O  
ATOM   2100  CB  VAL B  27      -5.928  25.552  84.457  1.00  0.80           C  
ATOM   2101  CG1 VAL B  27      -5.907  24.973  85.878  1.00  0.80           C  
ATOM   2102  CG2 VAL B  27      -7.304  25.314  83.806  1.00  0.80           C  
ATOM   2103  N   VAL B  28      -4.567  27.829  86.515  1.00  0.81           N  
ATOM   2104  CA  VAL B  28      -3.517  28.356  87.357  1.00  0.81           C  
ATOM   2105  C   VAL B  28      -3.019  27.318  88.339  1.00  0.81           C  
ATOM   2106  O   VAL B  28      -3.801  26.687  89.048  1.00  0.81           O  
ATOM   2107  CB  VAL B  28      -4.051  29.557  88.121  1.00  0.81           C  
ATOM   2108  CG1 VAL B  28      -2.946  30.192  88.987  1.00  0.81           C  
ATOM   2109  CG2 VAL B  28      -4.572  30.570  87.088  1.00  0.81           C  
ATOM   2110  N   TYR B  29      -1.688  27.115  88.404  1.00  0.79           N  
ATOM   2111  CA  TYR B  29      -1.094  26.094  89.243  1.00  0.79           C  
ATOM   2112  C   TYR B  29      -0.090  26.665  90.219  1.00  0.79           C  
ATOM   2113  O   TYR B  29       0.692  27.558  89.892  1.00  0.79           O  
ATOM   2114  CB  TYR B  29      -0.349  25.012  88.420  1.00  0.79           C  
ATOM   2115  CG  TYR B  29      -1.307  24.261  87.546  1.00  0.79           C  
ATOM   2116  CD1 TYR B  29      -1.931  23.098  88.021  1.00  0.79           C  
ATOM   2117  CD2 TYR B  29      -1.600  24.706  86.249  1.00  0.79           C  
ATOM   2118  CE1 TYR B  29      -2.838  22.390  87.223  1.00  0.79           C  
ATOM   2119  CE2 TYR B  29      -2.518  24.011  85.453  1.00  0.79           C  
ATOM   2120  CZ  TYR B  29      -3.138  22.855  85.941  1.00  0.79           C  
ATOM   2121  OH  TYR B  29      -4.092  22.190  85.151  1.00  0.79           O  
ATOM   2122  N   TYR B  30      -0.063  26.099  91.440  1.00  0.76           N  
ATOM   2123  CA  TYR B  30       1.006  26.271  92.397  1.00  0.76           C  
ATOM   2124  C   TYR B  30       1.637  24.900  92.571  1.00  0.76           C  
ATOM   2125  O   TYR B  30       0.975  23.868  92.541  1.00  0.76           O  
ATOM   2126  CB  TYR B  30       0.468  26.827  93.753  1.00  0.76           C  
ATOM   2127  CG  TYR B  30       1.516  27.047  94.827  1.00  0.76           C  
ATOM   2128  CD1 TYR B  30       2.809  27.488  94.514  1.00  0.76           C  
ATOM   2129  CD2 TYR B  30       1.201  26.830  96.179  1.00  0.76           C  
ATOM   2130  CE1 TYR B  30       3.775  27.657  95.511  1.00  0.76           C  
ATOM   2131  CE2 TYR B  30       2.165  26.997  97.186  1.00  0.76           C  
ATOM   2132  CZ  TYR B  30       3.454  27.418  96.846  1.00  0.76           C  
ATOM   2133  OH  TYR B  30       4.410  27.681  97.844  1.00  0.76           O  
ATOM   2134  N   ARG B  31       2.971  24.819  92.699  1.00  0.65           N  
ATOM   2135  CA  ARG B  31       3.599  23.559  93.032  1.00  0.65           C  
ATOM   2136  C   ARG B  31       3.528  23.355  94.539  1.00  0.65           C  
ATOM   2137  O   ARG B  31       4.083  24.121  95.330  1.00  0.65           O  
ATOM   2138  CB  ARG B  31       5.052  23.519  92.500  1.00  0.65           C  
ATOM   2139  CG  ARG B  31       5.803  22.169  92.560  1.00  0.65           C  
ATOM   2140  CD  ARG B  31       5.519  21.197  91.408  1.00  0.65           C  
ATOM   2141  NE  ARG B  31       6.513  20.077  91.529  1.00  0.65           N  
ATOM   2142  CZ  ARG B  31       6.297  18.857  91.023  1.00  0.65           C  
ATOM   2143  NH1 ARG B  31       7.115  17.848  91.303  1.00  0.65           N  
ATOM   2144  NH2 ARG B  31       5.248  18.613  90.254  1.00  0.65           N  
ATOM   2145  N   GLU B  32       2.828  22.300  94.977  1.00  0.57           N  
ATOM   2146  CA  GLU B  32       2.616  22.006  96.375  1.00  0.57           C  
ATOM   2147  C   GLU B  32       3.123  20.632  96.659  1.00  0.57           C  
ATOM   2148  O   GLU B  32       3.529  19.902  95.764  1.00  0.57           O  
ATOM   2149  CB  GLU B  32       1.155  22.144  96.809  1.00  0.57           C  
ATOM   2150  CG  GLU B  32       0.664  23.601  96.711  1.00  0.57           C  
ATOM   2151  CD  GLU B  32      -0.838  23.642  96.478  1.00  0.57           C  
ATOM   2152  OE1 GLU B  32      -1.504  22.647  96.853  1.00  0.57           O  
ATOM   2153  OE2 GLU B  32      -1.279  24.618  95.815  1.00  0.57           O  
ATOM   2154  N   GLN B  33       3.161  20.247  97.937  1.00  0.36           N  
ATOM   2155  CA  GLN B  33       3.717  18.981  98.335  1.00  0.36           C  
ATOM   2156  C   GLN B  33       2.612  18.242  99.040  1.00  0.36           C  
ATOM   2157  O   GLN B  33       1.766  18.858  99.677  1.00  0.36           O  
ATOM   2158  CB  GLN B  33       5.020  19.110  99.169  1.00  0.36           C  
ATOM   2159  CG  GLN B  33       5.050  20.352 100.084  1.00  0.36           C  
ATOM   2160  CD  GLN B  33       6.187  20.352 101.111  1.00  0.36           C  
ATOM   2161  OE1 GLN B  33       6.865  19.379 101.443  1.00  0.36           O  
ATOM   2162  NE2 GLN B  33       6.423  21.564 101.666  1.00  0.36           N  
ATOM   2163  N   SER B  34       2.565  16.906  98.901  1.00  0.34           N  
ATOM   2164  CA  SER B  34       1.514  16.058  99.454  1.00  0.34           C  
ATOM   2165  C   SER B  34       2.121  15.116 100.459  1.00  0.34           C  
ATOM   2166  O   SER B  34       3.232  14.632 100.285  1.00  0.34           O  
ATOM   2167  CB  SER B  34       0.820  15.208  98.349  1.00  0.34           C  
ATOM   2168  OG  SER B  34      -0.285  14.415  98.827  1.00  0.34           O  
ATOM   2169  N   PHE B  35       1.423  14.843 101.567  1.00  0.25           N  
ATOM   2170  CA  PHE B  35       1.866  13.956 102.619  1.00  0.25           C  
ATOM   2171  C   PHE B  35       0.742  12.961 102.808  1.00  0.25           C  
ATOM   2172  O   PHE B  35      -0.417  13.234 102.502  1.00  0.25           O  
ATOM   2173  CB  PHE B  35       2.218  14.672 103.972  1.00  0.25           C  
ATOM   2174  CG  PHE B  35       1.012  15.397 104.495  1.00  0.25           C  
ATOM   2175  CD1 PHE B  35       0.516  16.515 103.818  1.00  0.25           C  
ATOM   2176  CD2 PHE B  35       0.208  14.784 105.464  1.00  0.25           C  
ATOM   2177  CE1 PHE B  35      -0.794  16.936 103.998  1.00  0.25           C  
ATOM   2178  CE2 PHE B  35      -1.107  15.218 105.673  1.00  0.25           C  
ATOM   2179  CZ  PHE B  35      -1.614  16.278 104.907  1.00  0.25           C  
ATOM   2180  N   ARG B  36       1.053  11.768 103.304  1.00  0.24           N  
ATOM   2181  CA  ARG B  36       0.047  10.810 103.652  1.00  0.24           C  
ATOM   2182  C   ARG B  36       0.585  10.078 104.850  1.00  0.24           C  
ATOM   2183  O   ARG B  36       1.671   9.510 104.797  1.00  0.24           O  
ATOM   2184  CB  ARG B  36      -0.202   9.853 102.467  1.00  0.24           C  
ATOM   2185  CG  ARG B  36      -1.387   8.897 102.662  1.00  0.24           C  
ATOM   2186  CD  ARG B  36      -1.513   7.902 101.507  1.00  0.24           C  
ATOM   2187  NE  ARG B  36      -2.692   7.036 101.808  1.00  0.24           N  
ATOM   2188  CZ  ARG B  36      -3.126   6.023 101.047  1.00  0.24           C  
ATOM   2189  NH1 ARG B  36      -4.216   5.363 101.426  1.00  0.24           N  
ATOM   2190  NH2 ARG B  36      -2.500   5.637  99.942  1.00  0.24           N  
ATOM   2191  N   TYR B  37      -0.158  10.109 105.971  1.00  0.17           N  
ATOM   2192  CA  TYR B  37       0.236   9.503 107.237  1.00  0.17           C  
ATOM   2193  C   TYR B  37       1.557  10.037 107.810  1.00  0.17           C  
ATOM   2194  O   TYR B  37       2.566   9.335 107.816  1.00  0.17           O  
ATOM   2195  CB  TYR B  37       0.215   7.952 107.216  1.00  0.17           C  
ATOM   2196  CG  TYR B  37      -1.005   7.403 106.514  1.00  0.17           C  
ATOM   2197  CD1 TYR B  37      -2.320   7.815 106.811  1.00  0.17           C  
ATOM   2198  CD2 TYR B  37      -0.816   6.432 105.523  1.00  0.17           C  
ATOM   2199  CE1 TYR B  37      -3.412   7.287 106.100  1.00  0.17           C  
ATOM   2200  CE2 TYR B  37      -1.902   5.892 104.823  1.00  0.17           C  
ATOM   2201  CZ  TYR B  37      -3.198   6.334 105.096  1.00  0.17           C  
ATOM   2202  OH  TYR B  37      -4.273   5.804 104.352  1.00  0.17           O  
ATOM   2203  N   PRO B  38       1.540  11.309 108.239  1.00  0.28           N  
ATOM   2204  CA  PRO B  38       2.688  12.231 108.247  1.00  0.28           C  
ATOM   2205  C   PRO B  38       3.858  12.171 107.254  1.00  0.28           C  
ATOM   2206  O   PRO B  38       4.772  12.981 107.397  1.00  0.28           O  
ATOM   2207  CB  PRO B  38       3.184  12.029 109.681  1.00  0.28           C  
ATOM   2208  CG  PRO B  38       1.904  11.887 110.521  1.00  0.28           C  
ATOM   2209  CD  PRO B  38       0.810  11.525 109.502  1.00  0.28           C  
ATOM   2210  N   THR B  39       3.871  11.300 106.233  1.00  0.26           N  
ATOM   2211  CA  THR B  39       5.035  11.091 105.376  1.00  0.26           C  
ATOM   2212  C   THR B  39       4.825  11.726 104.029  1.00  0.26           C  
ATOM   2213  O   THR B  39       3.830  11.490 103.350  1.00  0.26           O  
ATOM   2214  CB  THR B  39       5.327   9.612 105.167  1.00  0.26           C  
ATOM   2215  OG1 THR B  39       5.759   9.058 106.399  1.00  0.26           O  
ATOM   2216  CG2 THR B  39       6.474   9.366 104.174  1.00  0.26           C  
ATOM   2217  N   ARG B  40       5.772  12.582 103.596  1.00  0.27           N  
ATOM   2218  CA  ARG B  40       5.753  13.237 102.301  1.00  0.27           C  
ATOM   2219  C   ARG B  40       5.793  12.292 101.094  1.00  0.27           C  
ATOM   2220  O   ARG B  40       6.640  11.412 100.991  1.00  0.27           O  
ATOM   2221  CB  ARG B  40       6.921  14.257 102.243  1.00  0.27           C  
ATOM   2222  CG  ARG B  40       6.918  15.191 101.018  1.00  0.27           C  
ATOM   2223  CD  ARG B  40       7.670  16.511 101.221  1.00  0.27           C  
ATOM   2224  NE  ARG B  40       9.135  16.224 101.363  1.00  0.27           N  
ATOM   2225  CZ  ARG B  40      10.014  17.106 101.858  1.00  0.27           C  
ATOM   2226  NH1 ARG B  40      11.313  16.823 101.880  1.00  0.27           N  
ATOM   2227  NH2 ARG B  40       9.633  18.293 102.311  1.00  0.27           N  
ATOM   2228  N   ARG B  41       4.887  12.507 100.118  1.00  0.25           N  
ATOM   2229  CA  ARG B  41       4.822  11.787  98.859  1.00  0.25           C  
ATOM   2230  C   ARG B  41       5.519  12.559  97.748  1.00  0.25           C  
ATOM   2231  O   ARG B  41       5.580  12.124  96.603  1.00  0.25           O  
ATOM   2232  CB  ARG B  41       3.343  11.592  98.427  1.00  0.25           C  
ATOM   2233  CG  ARG B  41       2.529  10.676  99.360  1.00  0.25           C  
ATOM   2234  CD  ARG B  41       1.323  10.038  98.663  1.00  0.25           C  
ATOM   2235  NE  ARG B  41       0.305  11.114  98.422  1.00  0.25           N  
ATOM   2236  CZ  ARG B  41      -0.774  10.977  97.645  1.00  0.25           C  
ATOM   2237  NH1 ARG B  41      -1.662  11.965  97.567  1.00  0.25           N  
ATOM   2238  NH2 ARG B  41      -0.986   9.883  96.925  1.00  0.25           N  
ATOM   2239  N   GLY B  42       6.070  13.739  98.074  1.00  0.49           N  
ATOM   2240  CA  GLY B  42       6.743  14.612  97.128  1.00  0.49           C  
ATOM   2241  C   GLY B  42       5.811  15.692  96.703  1.00  0.49           C  
ATOM   2242  O   GLY B  42       4.853  16.012  97.406  1.00  0.49           O  
ATOM   2243  N   SER B  43       6.092  16.303  95.545  1.00  0.45           N  
ATOM   2244  CA  SER B  43       5.372  17.480  95.097  1.00  0.45           C  
ATOM   2245  C   SER B  43       4.654  17.317  93.808  1.00  0.45           C  
ATOM   2246  O   SER B  43       5.087  16.578  92.929  1.00  0.45           O  
ATOM   2247  CB  SER B  43       6.290  18.678  94.880  1.00  0.45           C  
ATOM   2248  OG  SER B  43       6.901  18.994  96.123  1.00  0.45           O  
ATOM   2249  N   ASP B  44       3.562  18.079  93.666  1.00  0.59           N  
ATOM   2250  CA  ASP B  44       2.613  17.981  92.596  1.00  0.59           C  
ATOM   2251  C   ASP B  44       2.296  19.407  92.162  1.00  0.59           C  
ATOM   2252  O   ASP B  44       2.672  20.366  92.834  1.00  0.59           O  
ATOM   2253  CB  ASP B  44       1.411  17.176  93.135  1.00  0.59           C  
ATOM   2254  CG  ASP B  44       0.583  16.612  92.004  1.00  0.59           C  
ATOM   2255  OD1 ASP B  44       0.050  17.427  91.208  1.00  0.59           O  
ATOM   2256  OD2 ASP B  44       0.514  15.363  91.918  1.00  0.59           O  
ATOM   2257  N   TRP B  45       1.667  19.598  90.994  1.00  0.63           N  
ATOM   2258  CA  TRP B  45       1.252  20.895  90.509  1.00  0.63           C  
ATOM   2259  C   TRP B  45      -0.237  20.995  90.707  1.00  0.63           C  
ATOM   2260  O   TRP B  45      -1.036  20.416  89.978  1.00  0.63           O  
ATOM   2261  CB  TRP B  45       1.540  21.083  89.005  1.00  0.63           C  
ATOM   2262  CG  TRP B  45       2.998  21.247  88.654  1.00  0.63           C  
ATOM   2263  CD1 TRP B  45       3.858  20.321  88.150  1.00  0.63           C  
ATOM   2264  CD2 TRP B  45       3.694  22.503  88.626  1.00  0.63           C  
ATOM   2265  NE1 TRP B  45       5.063  20.908  87.832  1.00  0.63           N  
ATOM   2266  CE2 TRP B  45       4.961  22.257  88.066  1.00  0.63           C  
ATOM   2267  CE3 TRP B  45       3.310  23.788  88.990  1.00  0.63           C  
ATOM   2268  CZ2 TRP B  45       5.841  23.296  87.815  1.00  0.63           C  
ATOM   2269  CZ3 TRP B  45       4.200  24.840  88.738  1.00  0.63           C  
ATOM   2270  CH2 TRP B  45       5.431  24.599  88.118  1.00  0.63           C  
ATOM   2271  N   ILE B  46      -0.648  21.780  91.705  1.00  0.63           N  
ATOM   2272  CA  ILE B  46      -2.000  21.784  92.191  1.00  0.63           C  
ATOM   2273  C   ILE B  46      -2.728  22.954  91.598  1.00  0.63           C  
ATOM   2274  O   ILE B  46      -2.256  24.091  91.575  1.00  0.63           O  
ATOM   2275  CB  ILE B  46      -2.018  21.840  93.700  1.00  0.63           C  
ATOM   2276  CG1 ILE B  46      -1.240  20.643  94.306  1.00  0.63           C  
ATOM   2277  CG2 ILE B  46      -3.457  21.912  94.259  1.00  0.63           C  
ATOM   2278  CD1 ILE B  46      -1.740  19.246  93.924  1.00  0.63           C  
ATOM   2279  N   LYS B  47      -3.913  22.677  91.030  1.00  0.68           N  
ATOM   2280  CA  LYS B  47      -4.779  23.698  90.503  1.00  0.68           C  
ATOM   2281  C   LYS B  47      -5.405  24.557  91.584  1.00  0.68           C  
ATOM   2282  O   LYS B  47      -6.122  24.075  92.459  1.00  0.68           O  
ATOM   2283  CB  LYS B  47      -5.919  23.083  89.657  1.00  0.68           C  
ATOM   2284  CG  LYS B  47      -6.934  24.132  89.168  1.00  0.68           C  
ATOM   2285  CD  LYS B  47      -8.052  23.555  88.294  1.00  0.68           C  
ATOM   2286  CE  LYS B  47      -9.037  24.644  87.856  1.00  0.68           C  
ATOM   2287  NZ  LYS B  47     -10.020  24.086  86.904  1.00  0.68           N  
ATOM   2288  N   ILE B  48      -5.227  25.881  91.471  1.00  0.67           N  
ATOM   2289  CA  ILE B  48      -6.000  26.826  92.242  1.00  0.67           C  
ATOM   2290  C   ILE B  48      -7.021  27.475  91.302  1.00  0.67           C  
ATOM   2291  O   ILE B  48      -6.863  27.435  90.081  1.00  0.67           O  
ATOM   2292  CB  ILE B  48      -5.131  27.853  92.957  1.00  0.67           C  
ATOM   2293  CG1 ILE B  48      -4.323  28.708  91.964  1.00  0.67           C  
ATOM   2294  CG2 ILE B  48      -4.221  27.090  93.951  1.00  0.67           C  
ATOM   2295  CD1 ILE B  48      -3.724  29.937  92.636  1.00  0.67           C  
ATOM   2296  N   PRO B  49      -8.117  28.041  91.777  1.00  0.69           N  
ATOM   2297  CA  PRO B  49      -8.970  28.956  91.030  1.00  0.69           C  
ATOM   2298  C   PRO B  49      -8.289  30.125  90.353  1.00  0.69           C  
ATOM   2299  O   PRO B  49      -7.366  30.722  90.907  1.00  0.69           O  
ATOM   2300  CB  PRO B  49      -9.996  29.448  92.057  1.00  0.69           C  
ATOM   2301  CG  PRO B  49     -10.050  28.302  93.061  1.00  0.69           C  
ATOM   2302  CD  PRO B  49      -8.602  27.849  93.126  1.00  0.69           C  
ATOM   2303  N   GLY B  50      -8.793  30.487  89.165  1.00  0.74           N  
ATOM   2304  CA  GLY B  50      -8.297  31.590  88.372  1.00  0.74           C  
ATOM   2305  C   GLY B  50      -8.246  31.196  86.927  1.00  0.74           C  
ATOM   2306  O   GLY B  50      -8.090  30.024  86.597  1.00  0.74           O  
ATOM   2307  N   ASP B  51      -8.368  32.201  86.048  1.00  0.76           N  
ATOM   2308  CA  ASP B  51      -8.059  32.116  84.639  1.00  0.76           C  
ATOM   2309  C   ASP B  51      -6.944  33.131  84.476  1.00  0.76           C  
ATOM   2310  O   ASP B  51      -7.149  34.330  84.671  1.00  0.76           O  
ATOM   2311  CB  ASP B  51      -9.301  32.474  83.772  1.00  0.76           C  
ATOM   2312  CG  ASP B  51      -9.019  32.447  82.272  1.00  0.76           C  
ATOM   2313  OD1 ASP B  51      -9.605  31.575  81.586  1.00  0.76           O  
ATOM   2314  OD2 ASP B  51      -8.238  33.313  81.790  1.00  0.76           O  
ATOM   2315  N   LEU B  52      -5.720  32.664  84.192  1.00  0.80           N  
ATOM   2316  CA  LEU B  52      -4.581  33.535  84.026  1.00  0.80           C  
ATOM   2317  C   LEU B  52      -3.698  32.969  82.934  1.00  0.80           C  
ATOM   2318  O   LEU B  52      -3.399  31.779  82.909  1.00  0.80           O  
ATOM   2319  CB  LEU B  52      -3.722  33.668  85.309  1.00  0.80           C  
ATOM   2320  CG  LEU B  52      -4.424  34.241  86.561  1.00  0.80           C  
ATOM   2321  CD1 LEU B  52      -3.542  34.055  87.802  1.00  0.80           C  
ATOM   2322  CD2 LEU B  52      -4.778  35.725  86.419  1.00  0.80           C  
ATOM   2323  N   LYS B  53      -3.224  33.820  82.006  1.00  0.78           N  
ATOM   2324  CA  LYS B  53      -2.380  33.372  80.910  1.00  0.78           C  
ATOM   2325  C   LYS B  53      -0.905  33.536  81.239  1.00  0.78           C  
ATOM   2326  O   LYS B  53      -0.032  32.963  80.594  1.00  0.78           O  
ATOM   2327  CB  LYS B  53      -2.702  34.160  79.617  1.00  0.78           C  
ATOM   2328  CG  LYS B  53      -2.469  35.675  79.705  1.00  0.78           C  
ATOM   2329  CD  LYS B  53      -2.699  36.365  78.354  1.00  0.78           C  
ATOM   2330  CE  LYS B  53      -2.479  37.875  78.447  1.00  0.78           C  
ATOM   2331  NZ  LYS B  53      -2.896  38.544  77.203  1.00  0.78           N  
ATOM   2332  N   GLN B  54      -0.598  34.303  82.300  1.00  0.77           N  
ATOM   2333  CA  GLN B  54       0.737  34.427  82.834  1.00  0.77           C  
ATOM   2334  C   GLN B  54       0.576  34.548  84.328  1.00  0.77           C  
ATOM   2335  O   GLN B  54      -0.251  35.323  84.808  1.00  0.77           O  
ATOM   2336  CB  GLN B  54       1.486  35.667  82.275  1.00  0.77           C  
ATOM   2337  CG  GLN B  54       2.913  35.904  82.838  1.00  0.77           C  
ATOM   2338  CD  GLN B  54       3.830  34.730  82.504  1.00  0.77           C  
ATOM   2339  OE1 GLN B  54       3.673  34.066  81.478  1.00  0.77           O  
ATOM   2340  NE2 GLN B  54       4.786  34.407  83.405  1.00  0.77           N  
ATOM   2341  N   VAL B  55       1.341  33.754  85.098  1.00  0.75           N  
ATOM   2342  CA  VAL B  55       1.289  33.741  86.546  1.00  0.75           C  
ATOM   2343  C   VAL B  55       2.712  33.746  87.009  1.00  0.75           C  
ATOM   2344  O   VAL B  55       3.512  32.939  86.539  1.00  0.75           O  
ATOM   2345  CB  VAL B  55       0.619  32.508  87.144  1.00  0.75           C  
ATOM   2346  CG1 VAL B  55       0.332  32.756  88.641  1.00  0.75           C  
ATOM   2347  CG2 VAL B  55      -0.683  32.249  86.378  1.00  0.75           C  
ATOM   2348  N   ASP B  56       3.060  34.672  87.908  1.00  0.75           N  
ATOM   2349  CA  ASP B  56       4.416  34.902  88.301  1.00  0.75           C  
ATOM   2350  C   ASP B  56       4.492  35.021  89.819  1.00  0.75           C  
ATOM   2351  O   ASP B  56       3.541  35.451  90.475  1.00  0.75           O  
ATOM   2352  CB  ASP B  56       4.882  36.142  87.503  1.00  0.75           C  
ATOM   2353  CG  ASP B  56       6.380  36.305  87.508  1.00  0.75           C  
ATOM   2354  OD1 ASP B  56       6.914  36.874  88.487  1.00  0.75           O  
ATOM   2355  OD2 ASP B  56       7.021  35.854  86.530  1.00  0.75           O  
ATOM   2356  N   VAL B  57       5.608  34.591  90.433  1.00  0.74           N  
ATOM   2357  CA  VAL B  57       5.784  34.682  91.872  1.00  0.74           C  
ATOM   2358  C   VAL B  57       7.126  35.294  92.173  1.00  0.74           C  
ATOM   2359  O   VAL B  57       8.132  35.062  91.516  1.00  0.74           O  
ATOM   2360  CB  VAL B  57       5.638  33.345  92.599  1.00  0.74           C  
ATOM   2361  CG1 VAL B  57       6.735  32.354  92.173  1.00  0.74           C  
ATOM   2362  CG2 VAL B  57       5.665  33.521  94.133  1.00  0.74           C  
ATOM   2363  N   GLY B  58       7.205  36.124  93.214  1.00  0.70           N  
ATOM   2364  CA  GLY B  58       8.482  36.648  93.579  1.00  0.70           C  
ATOM   2365  C   GLY B  58       8.383  37.373  94.852  1.00  0.70           C  
ATOM   2366  O   GLY B  58       7.395  37.264  95.567  1.00  0.70           O  
ATOM   2367  N   THR B  59       9.433  38.139  95.205  1.00  0.42           N  
ATOM   2368  CA  THR B  59       9.639  38.736  96.535  1.00  0.42           C  
ATOM   2369  C   THR B  59       8.590  39.791  96.801  1.00  0.42           C  
ATOM   2370  O   THR B  59       8.293  40.212  97.916  1.00  0.42           O  
ATOM   2371  CB  THR B  59      11.064  39.288  96.598  1.00  0.42           C  
ATOM   2372  OG1 THR B  59      11.968  38.239  96.895  1.00  0.42           O  
ATOM   2373  CG2 THR B  59      11.288  40.401  97.628  1.00  0.42           C  
ATOM   2374  N   ASN B  60       7.938  40.168  95.711  1.00  0.45           N  
ATOM   2375  CA  ASN B  60       6.904  41.116  95.581  1.00  0.45           C  
ATOM   2376  C   ASN B  60       5.455  40.553  95.604  1.00  0.45           C  
ATOM   2377  O   ASN B  60       4.569  41.337  95.298  1.00  0.45           O  
ATOM   2378  CB  ASN B  60       7.287  41.778  94.235  1.00  0.45           C  
ATOM   2379  CG  ASN B  60       6.401  42.957  94.011  1.00  0.45           C  
ATOM   2380  OD1 ASN B  60       6.453  43.836  94.854  1.00  0.45           O  
ATOM   2381  ND2 ASN B  60       5.547  42.944  92.961  1.00  0.45           N  
ATOM   2382  N   ILE B  61       5.164  39.251  95.944  1.00  0.60           N  
ATOM   2383  CA  ILE B  61       3.815  38.602  96.075  1.00  0.60           C  
ATOM   2384  C   ILE B  61       3.675  37.487  94.986  1.00  0.60           C  
ATOM   2385  O   ILE B  61       4.659  36.960  94.472  1.00  0.60           O  
ATOM   2386  CB  ILE B  61       2.585  39.593  96.242  1.00  0.60           C  
ATOM   2387  CG1 ILE B  61       2.637  40.550  97.453  1.00  0.60           C  
ATOM   2388  CG2 ILE B  61       1.125  39.118  96.071  1.00  0.60           C  
ATOM   2389  CD1 ILE B  61       1.992  41.909  97.124  1.00  0.60           C  
ATOM   2390  N   VAL B  62       2.446  37.066  94.623  1.00  0.70           N  
ATOM   2391  CA  VAL B  62       2.049  36.158  93.557  1.00  0.70           C  
ATOM   2392  C   VAL B  62       1.092  36.925  92.634  1.00  0.70           C  
ATOM   2393  O   VAL B  62       0.022  37.355  93.070  1.00  0.70           O  
ATOM   2394  CB  VAL B  62       1.252  34.979  94.111  1.00  0.70           C  
ATOM   2395  CG1 VAL B  62       1.021  33.947  92.995  1.00  0.70           C  
ATOM   2396  CG2 VAL B  62       1.980  34.330  95.302  1.00  0.70           C  
ATOM   2397  N   TRP B  63       1.453  37.162  91.353  1.00  0.71           N  
ATOM   2398  CA  TRP B  63       0.718  38.072  90.473  1.00  0.71           C  
ATOM   2399  C   TRP B  63       0.440  37.404  89.151  1.00  0.71           C  
ATOM   2400  O   TRP B  63       1.236  36.616  88.650  1.00  0.71           O  
ATOM   2401  CB  TRP B  63       1.478  39.387  90.117  1.00  0.71           C  
ATOM   2402  CG  TRP B  63       1.881  40.275  91.284  1.00  0.71           C  
ATOM   2403  CD1 TRP B  63       2.282  39.937  92.536  1.00  0.71           C  
ATOM   2404  CD2 TRP B  63       1.822  41.697  91.283  1.00  0.71           C  
ATOM   2405  NE1 TRP B  63       2.359  41.045  93.322  1.00  0.71           N  
ATOM   2406  CE2 TRP B  63       2.014  42.117  92.619  1.00  0.71           C  
ATOM   2407  CE3 TRP B  63       1.559  42.606  90.298  1.00  0.71           C  
ATOM   2408  CZ2 TRP B  63       1.850  43.418  93.001  1.00  0.71           C  
ATOM   2409  CZ3 TRP B  63       1.427  43.939  90.679  1.00  0.71           C  
ATOM   2410  CH2 TRP B  63       1.553  44.348  92.017  1.00  0.71           C  
ATOM   2411  N   GLY B  64      -0.701  37.713  88.518  1.00  0.85           N  
ATOM   2412  CA  GLY B  64      -0.962  37.214  87.180  1.00  0.85           C  
ATOM   2413  C   GLY B  64      -1.773  38.161  86.363  1.00  0.85           C  
ATOM   2414  O   GLY B  64      -2.243  39.188  86.846  1.00  0.85           O  
ATOM   2415  N   VAL B  65      -1.979  37.799  85.086  1.00  0.83           N  
ATOM   2416  CA  VAL B  65      -2.834  38.528  84.162  1.00  0.83           C  
ATOM   2417  C   VAL B  65      -3.715  37.545  83.413  1.00  0.83           C  
ATOM   2418  O   VAL B  65      -3.288  36.439  83.078  1.00  0.83           O  
ATOM   2419  CB  VAL B  65      -2.082  39.395  83.158  1.00  0.83           C  
ATOM   2420  CG1 VAL B  65      -1.369  40.539  83.900  1.00  0.83           C  
ATOM   2421  CG2 VAL B  65      -1.054  38.577  82.360  1.00  0.83           C  
ATOM   2422  N   ASN B  66      -4.991  37.902  83.152  1.00  0.78           N  
ATOM   2423  CA  ASN B  66      -5.935  37.030  82.460  1.00  0.78           C  
ATOM   2424  C   ASN B  66      -5.913  37.225  80.948  1.00  0.78           C  
ATOM   2425  O   ASN B  66      -5.103  37.963  80.395  1.00  0.78           O  
ATOM   2426  CB  ASN B  66      -7.370  37.055  83.072  1.00  0.78           C  
ATOM   2427  CG  ASN B  66      -8.165  38.323  82.775  1.00  0.78           C  
ATOM   2428  OD1 ASN B  66      -7.736  39.208  82.039  1.00  0.78           O  
ATOM   2429  ND2 ASN B  66      -9.384  38.421  83.349  1.00  0.78           N  
ATOM   2430  N   SER B  67      -6.817  36.549  80.215  1.00  0.75           N  
ATOM   2431  CA  SER B  67      -6.940  36.686  78.769  1.00  0.75           C  
ATOM   2432  C   SER B  67      -7.291  38.083  78.263  1.00  0.75           C  
ATOM   2433  O   SER B  67      -6.942  38.425  77.136  1.00  0.75           O  
ATOM   2434  CB  SER B  67      -7.949  35.667  78.180  1.00  0.75           C  
ATOM   2435  OG  SER B  67      -9.254  35.850  78.730  1.00  0.75           O  
ATOM   2436  N   ALA B  68      -7.935  38.926  79.097  1.00  0.78           N  
ATOM   2437  CA  ALA B  68      -8.373  40.266  78.759  1.00  0.78           C  
ATOM   2438  C   ALA B  68      -7.352  41.337  79.135  1.00  0.78           C  
ATOM   2439  O   ALA B  68      -7.608  42.523  78.946  1.00  0.78           O  
ATOM   2440  CB  ALA B  68      -9.674  40.552  79.542  1.00  0.78           C  
ATOM   2441  N   ASP B  69      -6.190  40.918  79.688  1.00  0.76           N  
ATOM   2442  CA  ASP B  69      -5.086  41.744  80.156  1.00  0.76           C  
ATOM   2443  C   ASP B  69      -5.374  42.413  81.501  1.00  0.76           C  
ATOM   2444  O   ASP B  69      -4.569  43.204  81.997  1.00  0.76           O  
ATOM   2445  CB  ASP B  69      -4.531  42.748  79.091  1.00  0.76           C  
ATOM   2446  CG  ASP B  69      -3.825  42.055  77.939  1.00  0.76           C  
ATOM   2447  OD1 ASP B  69      -3.380  40.888  78.104  1.00  0.76           O  
ATOM   2448  OD2 ASP B  69      -3.651  42.687  76.865  1.00  0.76           O  
ATOM   2449  N   ASP B  70      -6.485  42.050  82.187  1.00  0.76           N  
ATOM   2450  CA  ASP B  70      -6.706  42.412  83.573  1.00  0.76           C  
ATOM   2451  C   ASP B  70      -5.662  41.788  84.472  1.00  0.76           C  
ATOM   2452  O   ASP B  70      -5.230  40.649  84.289  1.00  0.76           O  
ATOM   2453  CB  ASP B  70      -8.063  41.954  84.143  1.00  0.76           C  
ATOM   2454  CG  ASP B  70      -9.223  42.716  83.564  1.00  0.76           C  
ATOM   2455  OD1 ASP B  70      -9.172  43.971  83.560  1.00  0.76           O  
ATOM   2456  OD2 ASP B  70     -10.221  42.020  83.242  1.00  0.76           O  
ATOM   2457  N   ILE B  71      -5.259  42.541  85.495  1.00  0.79           N  
ATOM   2458  CA  ILE B  71      -4.158  42.194  86.349  1.00  0.79           C  
ATOM   2459  C   ILE B  71      -4.724  41.763  87.697  1.00  0.79           C  
ATOM   2460  O   ILE B  71      -5.660  42.369  88.221  1.00  0.79           O  
ATOM   2461  CB  ILE B  71      -3.244  43.400  86.497  1.00  0.79           C  
ATOM   2462  CG1 ILE B  71      -2.835  44.056  85.160  1.00  0.79           C  
ATOM   2463  CG2 ILE B  71      -2.007  42.982  87.304  1.00  0.79           C  
ATOM   2464  CD1 ILE B  71      -2.271  45.460  85.402  1.00  0.79           C  
ATOM   2465  N   TYR B  72      -4.188  40.673  88.285  1.00  0.78           N  
ATOM   2466  CA  TYR B  72      -4.718  40.092  89.504  1.00  0.78           C  
ATOM   2467  C   TYR B  72      -3.610  39.764  90.471  1.00  0.78           C  
ATOM   2468  O   TYR B  72      -2.592  39.191  90.081  1.00  0.78           O  
ATOM   2469  CB  TYR B  72      -5.442  38.744  89.251  1.00  0.78           C  
ATOM   2470  CG  TYR B  72      -6.684  38.962  88.454  1.00  0.78           C  
ATOM   2471  CD1 TYR B  72      -7.913  39.175  89.096  1.00  0.78           C  
ATOM   2472  CD2 TYR B  72      -6.626  38.994  87.056  1.00  0.78           C  
ATOM   2473  CE1 TYR B  72      -9.066  39.445  88.345  1.00  0.78           C  
ATOM   2474  CE2 TYR B  72      -7.769  39.296  86.311  1.00  0.78           C  
ATOM   2475  CZ  TYR B  72      -8.992  39.532  86.949  1.00  0.78           C  
ATOM   2476  OH  TYR B  72     -10.156  39.846  86.214  1.00  0.78           O  
ATOM   2477  N   TYR B  73      -3.795  40.077  91.773  1.00  0.67           N  
ATOM   2478  CA  TYR B  73      -2.852  39.679  92.815  1.00  0.67           C  
ATOM   2479  C   TYR B  73      -3.577  38.796  93.751  1.00  0.67           C  
ATOM   2480  O   TYR B  73      -4.747  38.990  94.060  1.00  0.67           O  
ATOM   2481  CB  TYR B  73      -2.248  40.781  93.735  1.00  0.67           C  
ATOM   2482  CG  TYR B  73      -1.771  41.937  92.948  1.00  0.67           C  
ATOM   2483  CD1 TYR B  73      -1.367  41.794  91.619  1.00  0.67           C  
ATOM   2484  CD2 TYR B  73      -1.852  43.218  93.504  1.00  0.67           C  
ATOM   2485  CE1 TYR B  73      -1.332  42.905  90.788  1.00  0.67           C  
ATOM   2486  CE2 TYR B  73      -1.624  44.342  92.709  1.00  0.67           C  
ATOM   2487  CZ  TYR B  73      -1.421  44.182  91.332  1.00  0.67           C  
ATOM   2488  OH  TYR B  73      -1.178  45.283  90.503  1.00  0.67           O  
ATOM   2489  N   ARG B  74      -2.869  37.793  94.254  1.00  0.62           N  
ATOM   2490  CA  ARG B  74      -3.297  37.066  95.411  1.00  0.62           C  
ATOM   2491  C   ARG B  74      -3.330  38.003  96.625  1.00  0.62           C  
ATOM   2492  O   ARG B  74      -2.492  38.896  96.723  1.00  0.62           O  
ATOM   2493  CB  ARG B  74      -2.288  35.906  95.531  1.00  0.62           C  
ATOM   2494  CG  ARG B  74      -2.625  34.803  96.533  1.00  0.62           C  
ATOM   2495  CD  ARG B  74      -1.565  33.696  96.541  1.00  0.62           C  
ATOM   2496  NE  ARG B  74      -2.156  32.500  97.230  1.00  0.62           N  
ATOM   2497  CZ  ARG B  74      -3.001  31.628  96.667  1.00  0.62           C  
ATOM   2498  NH1 ARG B  74      -3.549  30.656  97.388  1.00  0.62           N  
ATOM   2499  NH2 ARG B  74      -3.299  31.704  95.376  1.00  0.62           N  
ATOM   2500  N   ILE B  75      -4.300  37.862  97.548  1.00  0.55           N  
ATOM   2501  CA  ILE B  75      -4.310  38.544  98.837  1.00  0.55           C  
ATOM   2502  C   ILE B  75      -5.388  37.897  99.691  1.00  0.55           C  
ATOM   2503  O   ILE B  75      -6.284  37.233  99.172  1.00  0.55           O  
ATOM   2504  CB  ILE B  75      -4.507  40.059  98.707  1.00  0.55           C  
ATOM   2505  CG1 ILE B  75      -4.502  40.866 100.023  1.00  0.55           C  
ATOM   2506  CG2 ILE B  75      -5.812  40.306  97.953  1.00  0.55           C  
ATOM   2507  CD1 ILE B  75      -4.200  42.352  99.806  1.00  0.55           C  
ATOM   2508  N   GLY B  76      -5.356  38.062 101.037  1.00  0.35           N  
ATOM   2509  CA  GLY B  76      -6.551  37.903 101.863  1.00  0.35           C  
ATOM   2510  C   GLY B  76      -7.695  38.805 101.430  1.00  0.35           C  
ATOM   2511  O   GLY B  76      -7.559  40.015 101.318  1.00  0.35           O  
ATOM   2512  N   CYS B  77      -8.873  38.243 101.188  1.00  0.38           N  
ATOM   2513  CA  CYS B  77     -10.007  38.962 100.669  1.00  0.38           C  
ATOM   2514  C   CYS B  77     -11.235  38.356 101.297  1.00  0.38           C  
ATOM   2515  O   CYS B  77     -11.289  37.168 101.600  1.00  0.38           O  
ATOM   2516  CB  CYS B  77     -10.053  38.859  99.117  1.00  0.38           C  
ATOM   2517  SG  CYS B  77     -11.380  39.845  98.330  1.00  0.38           S  
ATOM   2518  N   SER B  78     -12.269  39.156 101.566  1.00  0.23           N  
ATOM   2519  CA  SER B  78     -13.484  38.643 102.156  1.00  0.23           C  
ATOM   2520  C   SER B  78     -14.697  39.287 101.551  1.00  0.23           C  
ATOM   2521  O   SER B  78     -14.640  40.317 100.883  1.00  0.23           O  
ATOM   2522  CB  SER B  78     -13.534  38.811 103.701  1.00  0.23           C  
ATOM   2523  OG  SER B  78     -13.469  40.180 104.093  1.00  0.23           O  
ATOM   2524  N   GLN B  79     -15.847  38.643 101.777  1.00  0.32           N  
ATOM   2525  CA  GLN B  79     -17.142  39.269 101.699  1.00  0.32           C  
ATOM   2526  C   GLN B  79     -17.768  38.956 103.051  1.00  0.32           C  
ATOM   2527  O   GLN B  79     -17.084  38.509 103.965  1.00  0.32           O  
ATOM   2528  CB  GLN B  79     -18.010  38.682 100.556  1.00  0.32           C  
ATOM   2529  CG  GLN B  79     -17.340  38.635  99.161  1.00  0.32           C  
ATOM   2530  CD  GLN B  79     -17.188  40.029  98.559  1.00  0.32           C  
ATOM   2531  OE1 GLN B  79     -18.167  40.749  98.365  1.00  0.32           O  
ATOM   2532  NE2 GLN B  79     -15.940  40.422  98.230  1.00  0.32           N  
ATOM   2533  N   LYS B  80     -19.091  39.134 103.208  1.00  0.26           N  
ATOM   2534  CA  LYS B  80     -19.771  38.850 104.467  1.00  0.26           C  
ATOM   2535  C   LYS B  80     -20.279  37.414 104.541  1.00  0.26           C  
ATOM   2536  O   LYS B  80     -21.051  37.063 105.425  1.00  0.26           O  
ATOM   2537  CB  LYS B  80     -21.051  39.715 104.579  1.00  0.26           C  
ATOM   2538  CG  LYS B  80     -20.831  41.230 104.617  1.00  0.26           C  
ATOM   2539  CD  LYS B  80     -22.195  41.933 104.683  1.00  0.26           C  
ATOM   2540  CE  LYS B  80     -22.102  43.451 104.810  1.00  0.26           C  
ATOM   2541  NZ  LYS B  80     -23.468  44.019 104.854  1.00  0.26           N  
ATOM   2542  N   ASN B  81     -19.917  36.547 103.572  1.00  0.24           N  
ATOM   2543  CA  ASN B  81     -20.443  35.189 103.554  1.00  0.24           C  
ATOM   2544  C   ASN B  81     -19.324  34.155 103.352  1.00  0.24           C  
ATOM   2545  O   ASN B  81     -19.372  33.076 103.939  1.00  0.24           O  
ATOM   2546  CB  ASN B  81     -21.562  35.037 102.472  1.00  0.24           C  
ATOM   2547  CG  ASN B  81     -22.711  36.024 102.670  1.00  0.24           C  
ATOM   2548  OD1 ASN B  81     -23.587  35.853 103.511  1.00  0.24           O  
ATOM   2549  ND2 ASN B  81     -22.766  37.072 101.811  1.00  0.24           N  
ATOM   2550  N   PRO B  82     -18.281  34.441 102.577  1.00  0.31           N  
ATOM   2551  CA  PRO B  82     -17.064  33.636 102.662  1.00  0.31           C  
ATOM   2552  C   PRO B  82     -15.849  34.526 102.710  1.00  0.31           C  
ATOM   2553  O   PRO B  82     -15.925  35.745 102.555  1.00  0.31           O  
ATOM   2554  CB  PRO B  82     -17.044  32.898 101.324  1.00  0.31           C  
ATOM   2555  CG  PRO B  82     -17.517  33.990 100.367  1.00  0.31           C  
ATOM   2556  CD  PRO B  82     -18.592  34.700 101.168  1.00  0.31           C  
ATOM   2557  N   SER B  83     -14.671  33.919 102.899  1.00  0.28           N  
ATOM   2558  CA  SER B  83     -13.458  34.695 102.886  1.00  0.28           C  
ATOM   2559  C   SER B  83     -12.271  33.878 102.484  1.00  0.28           C  
ATOM   2560  O   SER B  83     -12.237  32.664 102.671  1.00  0.28           O  
ATOM   2561  CB  SER B  83     -13.165  35.313 104.271  1.00  0.28           C  
ATOM   2562  OG  SER B  83     -12.879  34.352 105.300  1.00  0.28           O  
ATOM   2563  N   GLY B  84     -11.218  34.507 101.934  1.00  0.39           N  
ATOM   2564  CA  GLY B  84     -10.092  33.736 101.460  1.00  0.39           C  
ATOM   2565  C   GLY B  84      -8.789  34.387 101.123  1.00  0.39           C  
ATOM   2566  O   GLY B  84      -8.707  35.594 101.066  1.00  0.39           O  
ATOM   2567  N   VAL B  85      -7.717  33.592 100.865  1.00  0.37           N  
ATOM   2568  CA  VAL B  85      -6.563  34.041 100.081  1.00  0.37           C  
ATOM   2569  C   VAL B  85      -6.947  33.769  98.660  1.00  0.37           C  
ATOM   2570  O   VAL B  85      -6.999  32.630  98.203  1.00  0.37           O  
ATOM   2571  CB  VAL B  85      -5.225  33.348 100.321  1.00  0.37           C  
ATOM   2572  CG1 VAL B  85      -4.137  33.905  99.390  1.00  0.37           C  
ATOM   2573  CG2 VAL B  85      -4.721  33.665 101.720  1.00  0.37           C  
ATOM   2574  N   ALA B  86      -7.278  34.836  97.947  1.00  0.60           N  
ATOM   2575  CA  ALA B  86      -7.941  34.768  96.683  1.00  0.60           C  
ATOM   2576  C   ALA B  86      -7.323  35.812  95.793  1.00  0.60           C  
ATOM   2577  O   ALA B  86      -6.492  36.609  96.218  1.00  0.60           O  
ATOM   2578  CB  ALA B  86      -9.442  35.047  96.887  1.00  0.60           C  
ATOM   2579  N   TRP B  87      -7.695  35.815  94.507  1.00  0.69           N  
ATOM   2580  CA  TRP B  87      -7.225  36.809  93.573  1.00  0.69           C  
ATOM   2581  C   TRP B  87      -8.097  38.061  93.631  1.00  0.69           C  
ATOM   2582  O   TRP B  87      -9.319  37.992  93.494  1.00  0.69           O  
ATOM   2583  CB  TRP B  87      -7.216  36.249  92.127  1.00  0.69           C  
ATOM   2584  CG  TRP B  87      -6.297  35.051  91.916  1.00  0.69           C  
ATOM   2585  CD1 TRP B  87      -6.616  33.722  91.879  1.00  0.69           C  
ATOM   2586  CD2 TRP B  87      -4.882  35.131  91.664  1.00  0.69           C  
ATOM   2587  NE1 TRP B  87      -5.488  32.959  91.648  1.00  0.69           N  
ATOM   2588  CE2 TRP B  87      -4.411  33.810  91.506  1.00  0.69           C  
ATOM   2589  CE3 TRP B  87      -4.021  36.214  91.551  1.00  0.69           C  
ATOM   2590  CZ2 TRP B  87      -3.070  33.562  91.228  1.00  0.69           C  
ATOM   2591  CZ3 TRP B  87      -2.670  35.967  91.268  1.00  0.69           C  
ATOM   2592  CH2 TRP B  87      -2.202  34.659  91.093  1.00  0.69           C  
ATOM   2593  N   VAL B  88      -7.483  39.242  93.821  1.00  0.69           N  
ATOM   2594  CA  VAL B  88      -8.153  40.529  93.734  1.00  0.69           C  
ATOM   2595  C   VAL B  88      -7.711  41.213  92.470  1.00  0.69           C  
ATOM   2596  O   VAL B  88      -6.561  41.109  92.043  1.00  0.69           O  
ATOM   2597  CB  VAL B  88      -7.935  41.477  94.913  1.00  0.69           C  
ATOM   2598  CG1 VAL B  88      -8.491  40.796  96.175  1.00  0.69           C  
ATOM   2599  CG2 VAL B  88      -6.456  41.898  95.068  1.00  0.69           C  
ATOM   2600  N   GLN B  89      -8.644  41.922  91.813  1.00  0.72           N  
ATOM   2601  CA  GLN B  89      -8.336  42.698  90.635  1.00  0.72           C  
ATOM   2602  C   GLN B  89      -7.840  44.070  91.035  1.00  0.72           C  
ATOM   2603  O   GLN B  89      -8.174  44.597  92.094  1.00  0.72           O  
ATOM   2604  CB  GLN B  89      -9.558  42.827  89.699  1.00  0.72           C  
ATOM   2605  CG  GLN B  89      -9.191  43.342  88.286  1.00  0.72           C  
ATOM   2606  CD  GLN B  89     -10.423  43.553  87.410  1.00  0.72           C  
ATOM   2607  OE1 GLN B  89     -11.537  43.140  87.735  1.00  0.72           O  
ATOM   2608  NE2 GLN B  89     -10.206  44.234  86.264  1.00  0.72           N  
ATOM   2609  N   VAL B  90      -6.984  44.663  90.197  1.00  0.72           N  
ATOM   2610  CA  VAL B  90      -6.342  45.928  90.449  1.00  0.72           C  
ATOM   2611  C   VAL B  90      -6.563  46.798  89.234  1.00  0.72           C  
ATOM   2612  O   VAL B  90      -7.064  46.354  88.205  1.00  0.72           O  
ATOM   2613  CB  VAL B  90      -4.840  45.747  90.629  1.00  0.72           C  
ATOM   2614  CG1 VAL B  90      -4.565  44.646  91.673  1.00  0.72           C  
ATOM   2615  CG2 VAL B  90      -4.216  45.313  89.291  1.00  0.72           C  
ATOM   2616  N   GLU B  91      -6.160  48.073  89.298  1.00  0.70           N  
ATOM   2617  CA  GLU B  91      -6.225  48.951  88.151  1.00  0.70           C  
ATOM   2618  C   GLU B  91      -5.049  48.753  87.194  1.00  0.70           C  
ATOM   2619  O   GLU B  91      -3.931  48.434  87.608  1.00  0.70           O  
ATOM   2620  CB  GLU B  91      -6.295  50.413  88.633  1.00  0.70           C  
ATOM   2621  CG  GLU B  91      -7.463  50.644  89.628  1.00  0.70           C  
ATOM   2622  CD  GLU B  91      -7.546  52.065  90.180  1.00  0.70           C  
ATOM   2623  OE1 GLU B  91      -6.697  52.913  89.812  1.00  0.70           O  
ATOM   2624  OE2 GLU B  91      -8.449  52.286  91.024  1.00  0.70           O  
ATOM   2625  N   GLY B  92      -5.283  48.943  85.876  1.00  0.78           N  
ATOM   2626  CA  GLY B  92      -4.274  48.805  84.825  1.00  0.78           C  
ATOM   2627  C   GLY B  92      -4.474  47.578  83.975  1.00  0.78           C  
ATOM   2628  O   GLY B  92      -5.203  46.667  84.345  1.00  0.78           O  
ATOM   2629  N   ALA B  93      -3.804  47.524  82.805  1.00  0.79           N  
ATOM   2630  CA  ALA B  93      -3.852  46.378  81.917  1.00  0.79           C  
ATOM   2631  C   ALA B  93      -2.445  45.978  81.492  1.00  0.79           C  
ATOM   2632  O   ALA B  93      -1.648  46.824  81.083  1.00  0.79           O  
ATOM   2633  CB  ALA B  93      -4.698  46.686  80.666  1.00  0.79           C  
ATOM   2634  N   LEU B  94      -2.111  44.676  81.586  1.00  0.79           N  
ATOM   2635  CA  LEU B  94      -0.800  44.145  81.265  1.00  0.79           C  
ATOM   2636  C   LEU B  94      -0.965  42.780  80.622  1.00  0.79           C  
ATOM   2637  O   LEU B  94      -1.806  41.989  81.029  1.00  0.79           O  
ATOM   2638  CB  LEU B  94       0.102  43.927  82.509  1.00  0.79           C  
ATOM   2639  CG  LEU B  94       0.531  45.191  83.275  1.00  0.79           C  
ATOM   2640  CD1 LEU B  94       1.240  44.777  84.571  1.00  0.79           C  
ATOM   2641  CD2 LEU B  94       1.429  46.122  82.459  1.00  0.79           C  
ATOM   2642  N   LYS B  95      -0.133  42.441  79.618  1.00  0.77           N  
ATOM   2643  CA  LYS B  95      -0.193  41.133  78.986  1.00  0.77           C  
ATOM   2644  C   LYS B  95       0.829  40.178  79.564  1.00  0.77           C  
ATOM   2645  O   LYS B  95       0.784  38.977  79.312  1.00  0.77           O  
ATOM   2646  CB  LYS B  95       0.066  41.219  77.460  1.00  0.77           C  
ATOM   2647  CG  LYS B  95       1.483  41.664  77.054  1.00  0.77           C  
ATOM   2648  CD  LYS B  95       1.732  41.494  75.547  1.00  0.77           C  
ATOM   2649  CE  LYS B  95       3.092  42.055  75.113  1.00  0.77           C  
ATOM   2650  NZ  LYS B  95       3.180  42.144  73.643  1.00  0.77           N  
ATOM   2651  N   HIS B  96       1.766  40.700  80.371  1.00  0.77           N  
ATOM   2652  CA  HIS B  96       2.754  39.918  81.073  1.00  0.77           C  
ATOM   2653  C   HIS B  96       3.120  40.706  82.298  1.00  0.77           C  
ATOM   2654  O   HIS B  96       3.142  41.936  82.270  1.00  0.77           O  
ATOM   2655  CB  HIS B  96       4.027  39.685  80.236  1.00  0.77           C  
ATOM   2656  CG  HIS B  96       3.862  38.545  79.290  1.00  0.77           C  
ATOM   2657  ND1 HIS B  96       3.955  37.279  79.817  1.00  0.77           N  
ATOM   2658  CD2 HIS B  96       3.642  38.485  77.951  1.00  0.77           C  
ATOM   2659  CE1 HIS B  96       3.783  36.461  78.799  1.00  0.77           C  
ATOM   2660  NE2 HIS B  96       3.592  37.141  77.641  1.00  0.77           N  
ATOM   2661  N   VAL B  97       3.419  40.017  83.408  1.00  0.78           N  
ATOM   2662  CA  VAL B  97       3.678  40.664  84.674  1.00  0.78           C  
ATOM   2663  C   VAL B  97       4.707  39.827  85.399  1.00  0.78           C  
ATOM   2664  O   VAL B  97       4.666  38.604  85.316  1.00  0.78           O  
ATOM   2665  CB  VAL B  97       2.391  40.862  85.482  1.00  0.78           C  
ATOM   2666  CG1 VAL B  97       1.766  39.529  85.950  1.00  0.78           C  
ATOM   2667  CG2 VAL B  97       2.645  41.811  86.662  1.00  0.78           C  
ATOM   2668  N   SER B  98       5.682  40.477  86.065  1.00  0.77           N  
ATOM   2669  CA  SER B  98       6.765  39.828  86.797  1.00  0.77           C  
ATOM   2670  C   SER B  98       6.870  40.379  88.197  1.00  0.77           C  
ATOM   2671  O   SER B  98       6.783  41.586  88.445  1.00  0.77           O  
ATOM   2672  CB  SER B  98       8.146  40.001  86.116  1.00  0.77           C  
ATOM   2673  OG  SER B  98       9.255  39.460  86.857  1.00  0.77           O  
ATOM   2674  N   VAL B  99       7.040  39.458  89.154  1.00  0.71           N  
ATOM   2675  CA  VAL B  99       7.010  39.700  90.571  1.00  0.71           C  
ATOM   2676  C   VAL B  99       8.358  39.437  91.211  1.00  0.71           C  
ATOM   2677  O   VAL B  99       8.556  39.597  92.411  1.00  0.71           O  
ATOM   2678  CB  VAL B  99       6.010  38.769  91.223  1.00  0.71           C  
ATOM   2679  CG1 VAL B  99       5.504  39.355  92.529  1.00  0.71           C  
ATOM   2680  CG2 VAL B  99       4.808  38.535  90.318  1.00  0.71           C  
ATOM   2681  N   SER B 100       9.387  39.093  90.433  1.00  0.65           N  
ATOM   2682  CA  SER B 100      10.697  38.766  90.973  1.00  0.65           C  
ATOM   2683  C   SER B 100      11.542  39.864  91.659  1.00  0.65           C  
ATOM   2684  O   SER B 100      12.473  39.439  92.344  1.00  0.65           O  
ATOM   2685  CB  SER B 100      11.536  38.076  89.878  1.00  0.65           C  
ATOM   2686  OG  SER B 100      10.823  36.951  89.379  1.00  0.65           O  
ATOM   2687  N   PRO B 101      11.404  41.207  91.629  1.00  0.46           N  
ATOM   2688  CA  PRO B 101      12.259  42.117  92.397  1.00  0.46           C  
ATOM   2689  C   PRO B 101      12.199  42.122  93.869  1.00  0.46           C  
ATOM   2690  O   PRO B 101      11.297  41.586  94.498  1.00  0.46           O  
ATOM   2691  CB  PRO B 101      11.769  43.523  92.077  1.00  0.46           C  
ATOM   2692  CG  PRO B 101      10.401  43.312  91.504  1.00  0.46           C  
ATOM   2693  CD  PRO B 101      10.450  41.965  90.830  1.00  0.46           C  
ATOM   2694  N   PHE B 102      13.092  42.966  94.402  1.00  0.43           N  
ATOM   2695  CA  PHE B 102      12.911  43.611  95.671  1.00  0.43           C  
ATOM   2696  C   PHE B 102      11.674  44.523  95.713  1.00  0.43           C  
ATOM   2697  O   PHE B 102      11.759  45.745  95.689  1.00  0.43           O  
ATOM   2698  CB  PHE B 102      14.214  44.417  95.975  1.00  0.43           C  
ATOM   2699  CG  PHE B 102      14.845  44.179  97.324  1.00  0.43           C  
ATOM   2700  CD1 PHE B 102      14.511  43.108  98.170  1.00  0.43           C  
ATOM   2701  CD2 PHE B 102      15.871  45.046  97.736  1.00  0.43           C  
ATOM   2702  CE1 PHE B 102      15.175  42.910  99.377  1.00  0.43           C  
ATOM   2703  CE2 PHE B 102      16.529  44.863  98.959  1.00  0.43           C  
ATOM   2704  CZ  PHE B 102      16.177  43.790  99.781  1.00  0.43           C  
ATOM   2705  N   GLY B 103      10.464  43.937  95.794  1.00  0.57           N  
ATOM   2706  CA  GLY B 103       9.290  44.668  96.244  1.00  0.57           C  
ATOM   2707  C   GLY B 103       8.608  45.571  95.277  1.00  0.57           C  
ATOM   2708  O   GLY B 103       7.824  46.401  95.705  1.00  0.57           O  
ATOM   2709  N   SER B 104       8.837  45.442  93.968  1.00  0.60           N  
ATOM   2710  CA  SER B 104       8.136  46.282  93.006  1.00  0.60           C  
ATOM   2711  C   SER B 104       7.448  45.402  91.967  1.00  0.60           C  
ATOM   2712  O   SER B 104       7.800  44.250  91.803  1.00  0.60           O  
ATOM   2713  CB  SER B 104       9.154  47.209  92.316  1.00  0.60           C  
ATOM   2714  OG  SER B 104       9.792  48.067  93.266  1.00  0.60           O  
ATOM   2715  N   VAL B 105       6.429  45.832  91.202  1.00  0.70           N  
ATOM   2716  CA  VAL B 105       5.893  44.950  90.134  1.00  0.70           C  
ATOM   2717  C   VAL B 105       6.184  45.553  88.807  1.00  0.70           C  
ATOM   2718  O   VAL B 105       5.924  46.729  88.576  1.00  0.70           O  
ATOM   2719  CB  VAL B 105       4.396  44.702  90.113  1.00  0.70           C  
ATOM   2720  CG1 VAL B 105       3.692  46.019  90.425  1.00  0.70           C  
ATOM   2721  CG2 VAL B 105       3.953  44.081  88.753  1.00  0.70           C  
ATOM   2722  N   TRP B 106       6.695  44.732  87.876  1.00  0.71           N  
ATOM   2723  CA  TRP B 106       7.187  45.171  86.614  1.00  0.71           C  
ATOM   2724  C   TRP B 106       6.518  44.369  85.492  1.00  0.71           C  
ATOM   2725  O   TRP B 106       6.375  43.151  85.575  1.00  0.71           O  
ATOM   2726  CB  TRP B 106       8.721  45.044  86.740  1.00  0.71           C  
ATOM   2727  CG  TRP B 106       9.278  45.922  87.917  1.00  0.71           C  
ATOM   2728  CD1 TRP B 106       8.762  47.042  88.420  1.00  0.71           C  
ATOM   2729  CD2 TRP B 106      10.505  45.707  88.603  1.00  0.71           C  
ATOM   2730  NE1 TRP B 106       9.707  47.635  89.153  1.00  0.71           N  
ATOM   2731  CE2 TRP B 106      10.741  46.834  89.380  1.00  0.71           C  
ATOM   2732  CE3 TRP B 106      11.437  44.733  88.578  1.00  0.71           C  
ATOM   2733  CZ2 TRP B 106      11.890  46.969  90.144  1.00  0.71           C  
ATOM   2734  CZ3 TRP B 106      12.617  44.769  89.312  1.00  0.71           C  
ATOM   2735  CH2 TRP B 106      12.826  45.912  90.102  1.00  0.71           C  
ATOM   2736  N   GLY B 107       5.993  45.034  84.432  1.00  0.84           N  
ATOM   2737  CA  GLY B 107       5.166  44.361  83.426  1.00  0.84           C  
ATOM   2738  C   GLY B 107       5.087  45.106  82.114  1.00  0.84           C  
ATOM   2739  O   GLY B 107       5.561  46.234  82.003  1.00  0.84           O  
ATOM   2740  N   VAL B 108       4.464  44.501  81.076  1.00  0.83           N  
ATOM   2741  CA  VAL B 108       4.242  45.148  79.779  1.00  0.83           C  
ATOM   2742  C   VAL B 108       2.798  44.987  79.340  1.00  0.83           C  
ATOM   2743  O   VAL B 108       2.162  43.972  79.619  1.00  0.83           O  
ATOM   2744  CB  VAL B 108       5.118  44.645  78.634  1.00  0.83           C  
ATOM   2745  CG1 VAL B 108       6.577  45.028  78.908  1.00  0.83           C  
ATOM   2746  CG2 VAL B 108       4.994  43.123  78.455  1.00  0.83           C  
ATOM   2747  N   ASN B 109       2.223  45.988  78.638  1.00  0.79           N  
ATOM   2748  CA  ASN B 109       0.876  45.906  78.087  1.00  0.79           C  
ATOM   2749  C   ASN B 109       0.829  45.351  76.669  1.00  0.79           C  
ATOM   2750  O   ASN B 109       1.838  44.978  76.078  1.00  0.79           O  
ATOM   2751  CB  ASN B 109       0.022  47.192  78.305  1.00  0.79           C  
ATOM   2752  CG  ASN B 109       0.298  48.356  77.359  1.00  0.79           C  
ATOM   2753  OD1 ASN B 109       1.029  48.301  76.372  1.00  0.79           O  
ATOM   2754  ND2 ASN B 109      -0.366  49.501  77.646  1.00  0.79           N  
ATOM   2755  N   SER B 110      -0.380  45.257  76.083  1.00  0.77           N  
ATOM   2756  CA  SER B 110      -0.625  44.733  74.746  1.00  0.77           C  
ATOM   2757  C   SER B 110       0.071  45.477  73.618  1.00  0.77           C  
ATOM   2758  O   SER B 110       0.404  44.876  72.600  1.00  0.77           O  
ATOM   2759  CB  SER B 110      -2.139  44.637  74.447  1.00  0.77           C  
ATOM   2760  OG  SER B 110      -2.796  45.882  74.689  1.00  0.77           O  
ATOM   2761  N   ASN B 111       0.359  46.779  73.812  1.00  0.77           N  
ATOM   2762  CA  ASN B 111       1.031  47.639  72.854  1.00  0.77           C  
ATOM   2763  C   ASN B 111       2.525  47.750  73.139  1.00  0.77           C  
ATOM   2764  O   ASN B 111       3.187  48.649  72.621  1.00  0.77           O  
ATOM   2765  CB  ASN B 111       0.449  49.075  72.934  1.00  0.77           C  
ATOM   2766  CG  ASN B 111      -0.997  49.079  72.463  1.00  0.77           C  
ATOM   2767  OD1 ASN B 111      -1.346  48.526  71.423  1.00  0.77           O  
ATOM   2768  ND2 ASN B 111      -1.884  49.761  73.224  1.00  0.77           N  
ATOM   2769  N   ASP B 112       3.067  46.873  74.012  1.00  0.79           N  
ATOM   2770  CA  ASP B 112       4.473  46.781  74.368  1.00  0.79           C  
ATOM   2771  C   ASP B 112       4.946  47.949  75.243  1.00  0.79           C  
ATOM   2772  O   ASP B 112       6.137  48.177  75.451  1.00  0.79           O  
ATOM   2773  CB  ASP B 112       5.393  46.517  73.131  1.00  0.79           C  
ATOM   2774  CG  ASP B 112       5.287  45.101  72.581  1.00  0.79           C  
ATOM   2775  OD1 ASP B 112       4.573  44.247  73.173  1.00  0.79           O  
ATOM   2776  OD2 ASP B 112       5.954  44.821  71.550  1.00  0.79           O  
ATOM   2777  N   ALA B 113       4.010  48.711  75.850  1.00  0.84           N  
ATOM   2778  CA  ALA B 113       4.343  49.725  76.824  1.00  0.84           C  
ATOM   2779  C   ALA B 113       4.652  49.105  78.170  1.00  0.84           C  
ATOM   2780  O   ALA B 113       4.078  48.093  78.560  1.00  0.84           O  
ATOM   2781  CB  ALA B 113       3.207  50.750  76.962  1.00  0.84           C  
ATOM   2782  N   ILE B 114       5.593  49.716  78.899  1.00  0.78           N  
ATOM   2783  CA  ILE B 114       6.347  49.056  79.932  1.00  0.78           C  
ATOM   2784  C   ILE B 114       6.084  49.753  81.270  1.00  0.78           C  
ATOM   2785  O   ILE B 114       6.284  50.964  81.386  1.00  0.78           O  
ATOM   2786  CB  ILE B 114       7.828  49.148  79.575  1.00  0.78           C  
ATOM   2787  CG1 ILE B 114       8.154  49.000  78.064  1.00  0.78           C  
ATOM   2788  CG2 ILE B 114       8.527  48.008  80.320  1.00  0.78           C  
ATOM   2789  CD1 ILE B 114       9.606  49.372  77.774  1.00  0.78           C  
ATOM   2790  N   TYR B 115       5.617  49.029  82.314  1.00  0.74           N  
ATOM   2791  CA  TYR B 115       5.098  49.652  83.531  1.00  0.74           C  
ATOM   2792  C   TYR B 115       5.648  49.053  84.795  1.00  0.74           C  
ATOM   2793  O   TYR B 115       5.970  47.868  84.874  1.00  0.74           O  
ATOM   2794  CB  TYR B 115       3.571  49.518  83.695  1.00  0.74           C  
ATOM   2795  CG  TYR B 115       2.892  50.177  82.551  1.00  0.74           C  
ATOM   2796  CD1 TYR B 115       2.607  51.551  82.571  1.00  0.74           C  
ATOM   2797  CD2 TYR B 115       2.570  49.418  81.422  1.00  0.74           C  
ATOM   2798  CE1 TYR B 115       1.999  52.158  81.462  1.00  0.74           C  
ATOM   2799  CE2 TYR B 115       1.969  50.021  80.318  1.00  0.74           C  
ATOM   2800  CZ  TYR B 115       1.686  51.391  80.335  1.00  0.74           C  
ATOM   2801  OH  TYR B 115       1.092  51.982  79.204  1.00  0.74           O  
ATOM   2802  N   PHE B 116       5.766  49.908  85.832  1.00  0.70           N  
ATOM   2803  CA  PHE B 116       6.488  49.600  87.039  1.00  0.70           C  
ATOM   2804  C   PHE B 116       5.741  50.201  88.211  1.00  0.70           C  
ATOM   2805  O   PHE B 116       5.179  51.279  88.105  1.00  0.70           O  
ATOM   2806  CB  PHE B 116       7.945  50.167  87.014  1.00  0.70           C  
ATOM   2807  CG  PHE B 116       8.635  49.714  85.764  1.00  0.70           C  
ATOM   2808  CD1 PHE B 116       8.423  50.325  84.526  1.00  0.70           C  
ATOM   2809  CD2 PHE B 116       9.396  48.554  85.778  1.00  0.70           C  
ATOM   2810  CE1 PHE B 116       8.923  49.745  83.357  1.00  0.70           C  
ATOM   2811  CE2 PHE B 116       9.796  47.909  84.619  1.00  0.70           C  
ATOM   2812  CZ  PHE B 116       9.622  48.546  83.408  1.00  0.70           C  
ATOM   2813  N   ARG B 117       5.663  49.527  89.364  1.00  0.58           N  
ATOM   2814  CA  ARG B 117       5.017  50.087  90.546  1.00  0.58           C  
ATOM   2815  C   ARG B 117       5.957  49.913  91.702  1.00  0.58           C  
ATOM   2816  O   ARG B 117       6.468  48.814  91.893  1.00  0.58           O  
ATOM   2817  CB  ARG B 117       3.766  49.259  90.875  1.00  0.58           C  
ATOM   2818  CG  ARG B 117       2.858  49.640  92.051  1.00  0.58           C  
ATOM   2819  CD  ARG B 117       1.854  48.516  92.369  1.00  0.58           C  
ATOM   2820  NE  ARG B 117       1.001  48.350  91.139  1.00  0.58           N  
ATOM   2821  CZ  ARG B 117      -0.308  48.088  91.168  1.00  0.58           C  
ATOM   2822  NH1 ARG B 117      -1.087  48.376  90.132  1.00  0.58           N  
ATOM   2823  NH2 ARG B 117      -0.876  47.547  92.240  1.00  0.58           N  
ATOM   2824  N   GLU B 118       6.193  50.964  92.499  1.00  0.52           N  
ATOM   2825  CA  GLU B 118       7.069  50.917  93.649  1.00  0.52           C  
ATOM   2826  C   GLU B 118       6.504  50.151  94.841  1.00  0.52           C  
ATOM   2827  O   GLU B 118       5.311  49.840  94.929  1.00  0.52           O  
ATOM   2828  CB  GLU B 118       7.403  52.354  94.081  1.00  0.52           C  
ATOM   2829  CG  GLU B 118       6.162  53.148  94.545  1.00  0.52           C  
ATOM   2830  CD  GLU B 118       6.510  54.583  94.908  1.00  0.52           C  
ATOM   2831  OE1 GLU B 118       7.547  55.085  94.411  1.00  0.52           O  
ATOM   2832  OE2 GLU B 118       5.723  55.170  95.690  1.00  0.52           O  
ATOM   2833  N   GLY B 119       7.385  49.815  95.800  1.00  0.48           N  
ATOM   2834  CA  GLY B 119       7.083  48.934  96.914  1.00  0.48           C  
ATOM   2835  C   GLY B 119       6.265  49.500  98.024  1.00  0.48           C  
ATOM   2836  O   GLY B 119       5.539  48.760  98.679  1.00  0.48           O  
ATOM   2837  N   ALA B 120       6.308  50.828  98.253  1.00  0.48           N  
ATOM   2838  CA  ALA B 120       5.365  51.460  99.161  1.00  0.48           C  
ATOM   2839  C   ALA B 120       3.947  51.368  98.615  1.00  0.48           C  
ATOM   2840  O   ALA B 120       3.052  50.815  99.243  1.00  0.48           O  
ATOM   2841  CB  ALA B 120       5.754  52.932  99.409  1.00  0.48           C  
ATOM   2842  N   SER B 121       3.753  51.758  97.336  1.00  0.52           N  
ATOM   2843  CA  SER B 121       2.475  51.658  96.652  1.00  0.52           C  
ATOM   2844  C   SER B 121       1.949  50.256  96.631  1.00  0.52           C  
ATOM   2845  O   SER B 121       0.796  50.011  96.946  1.00  0.52           O  
ATOM   2846  CB  SER B 121       2.580  52.163  95.193  1.00  0.52           C  
ATOM   2847  OG  SER B 121       2.798  53.566  95.246  1.00  0.52           O  
ATOM   2848  N   LEU B 122       2.779  49.259  96.326  1.00  0.52           N  
ATOM   2849  CA  LEU B 122       2.333  47.888  96.336  1.00  0.52           C  
ATOM   2850  C   LEU B 122       1.772  47.306  97.627  1.00  0.52           C  
ATOM   2851  O   LEU B 122       0.768  46.594  97.607  1.00  0.52           O  
ATOM   2852  CB  LEU B 122       3.555  47.067  95.994  1.00  0.52           C  
ATOM   2853  CG  LEU B 122       3.293  45.564  95.990  1.00  0.52           C  
ATOM   2854  CD1 LEU B 122       3.928  45.101  94.714  1.00  0.52           C  
ATOM   2855  CD2 LEU B 122       3.895  44.826  97.199  1.00  0.52           C  
ATOM   2856  N   CYS B 123       2.442  47.558  98.760  1.00  0.45           N  
ATOM   2857  CA  CYS B 123       2.019  47.109 100.070  1.00  0.45           C  
ATOM   2858  C   CYS B 123       0.764  47.829 100.526  1.00  0.45           C  
ATOM   2859  O   CYS B 123      -0.142  47.229 101.105  1.00  0.45           O  
ATOM   2860  CB  CYS B 123       3.177  47.306 101.079  1.00  0.45           C  
ATOM   2861  SG  CYS B 123       4.550  46.144 100.743  1.00  0.45           S  
ATOM   2862  N   ASP B 124       0.699  49.138 100.233  1.00  0.38           N  
ATOM   2863  CA  ASP B 124      -0.357  50.027 100.638  1.00  0.38           C  
ATOM   2864  C   ASP B 124      -1.575  50.012  99.695  1.00  0.38           C  
ATOM   2865  O   ASP B 124      -1.556  49.465  98.590  1.00  0.38           O  
ATOM   2866  CB  ASP B 124       0.225  51.467 100.702  1.00  0.38           C  
ATOM   2867  CG  ASP B 124       1.244  51.598 101.825  1.00  0.38           C  
ATOM   2868  OD1 ASP B 124       1.120  50.847 102.822  1.00  0.38           O  
ATOM   2869  OD2 ASP B 124       2.105  52.508 101.715  1.00  0.38           O  
ATOM   2870  N   PRO B 125      -2.686  50.654 100.061  1.00  0.34           N  
ATOM   2871  CA  PRO B 125      -3.821  50.849  99.158  1.00  0.34           C  
ATOM   2872  C   PRO B 125      -3.555  51.771  97.979  1.00  0.34           C  
ATOM   2873  O   PRO B 125      -4.420  51.901  97.119  1.00  0.34           O  
ATOM   2874  CB  PRO B 125      -4.902  51.470 100.056  1.00  0.34           C  
ATOM   2875  CG  PRO B 125      -4.573  50.957 101.458  1.00  0.34           C  
ATOM   2876  CD  PRO B 125      -3.047  50.895 101.460  1.00  0.34           C  
ATOM   2877  N   ALA B 126      -2.380  52.423  97.891  1.00  0.49           N  
ATOM   2878  CA  ALA B 126      -2.061  53.368  96.840  1.00  0.49           C  
ATOM   2879  C   ALA B 126      -1.423  52.655  95.659  1.00  0.49           C  
ATOM   2880  O   ALA B 126      -0.904  53.265  94.729  1.00  0.49           O  
ATOM   2881  CB  ALA B 126      -1.105  54.442  97.394  1.00  0.49           C  
ATOM   2882  N   GLY B 127      -1.503  51.308  95.660  1.00  0.58           N  
ATOM   2883  CA  GLY B 127      -0.972  50.406  94.657  1.00  0.58           C  
ATOM   2884  C   GLY B 127      -1.202  50.765  93.240  1.00  0.58           C  
ATOM   2885  O   GLY B 127      -0.303  50.622  92.431  1.00  0.58           O  
ATOM   2886  N   SER B 128      -2.385  51.248  92.880  1.00  0.57           N  
ATOM   2887  CA  SER B 128      -2.773  51.445  91.497  1.00  0.57           C  
ATOM   2888  C   SER B 128      -1.902  52.355  90.653  1.00  0.57           C  
ATOM   2889  O   SER B 128      -1.884  52.193  89.434  1.00  0.57           O  
ATOM   2890  CB  SER B 128      -4.232  51.908  91.386  1.00  0.57           C  
ATOM   2891  OG  SER B 128      -4.527  52.997  92.252  1.00  0.57           O  
ATOM   2892  N   ASP B 129      -1.120  53.270  91.262  1.00  0.63           N  
ATOM   2893  CA  ASP B 129      -0.159  54.084  90.549  1.00  0.63           C  
ATOM   2894  C   ASP B 129       0.930  53.261  89.826  1.00  0.63           C  
ATOM   2895  O   ASP B 129       1.831  52.661  90.421  1.00  0.63           O  
ATOM   2896  CB  ASP B 129       0.432  55.146  91.514  1.00  0.63           C  
ATOM   2897  CG  ASP B 129       0.928  56.378  90.772  1.00  0.63           C  
ATOM   2898  OD1 ASP B 129       1.337  57.340  91.467  1.00  0.63           O  
ATOM   2899  OD2 ASP B 129       0.878  56.380  89.516  1.00  0.63           O  
ATOM   2900  N   TRP B 130       0.829  53.186  88.483  1.00  0.67           N  
ATOM   2901  CA  TRP B 130       1.800  52.550  87.623  1.00  0.67           C  
ATOM   2902  C   TRP B 130       2.643  53.601  86.936  1.00  0.67           C  
ATOM   2903  O   TRP B 130       2.164  54.524  86.283  1.00  0.67           O  
ATOM   2904  CB  TRP B 130       1.163  51.730  86.474  1.00  0.67           C  
ATOM   2905  CG  TRP B 130       0.413  50.480  86.873  1.00  0.67           C  
ATOM   2906  CD1 TRP B 130      -0.937  50.302  86.964  1.00  0.67           C  
ATOM   2907  CD2 TRP B 130       1.013  49.195  87.117  1.00  0.67           C  
ATOM   2908  NE1 TRP B 130      -1.225  48.984  87.237  1.00  0.67           N  
ATOM   2909  CE2 TRP B 130      -0.044  48.284  87.320  1.00  0.67           C  
ATOM   2910  CE3 TRP B 130       2.342  48.774  87.150  1.00  0.67           C  
ATOM   2911  CZ2 TRP B 130       0.209  46.948  87.583  1.00  0.67           C  
ATOM   2912  CZ3 TRP B 130       2.597  47.418  87.399  1.00  0.67           C  
ATOM   2913  CH2 TRP B 130       1.541  46.520  87.616  1.00  0.67           C  
ATOM   2914  N   LEU B 131       3.959  53.430  87.020  1.00  0.69           N  
ATOM   2915  CA  LEU B 131       4.933  54.365  86.548  1.00  0.69           C  
ATOM   2916  C   LEU B 131       5.479  53.812  85.260  1.00  0.69           C  
ATOM   2917  O   LEU B 131       5.963  52.684  85.189  1.00  0.69           O  
ATOM   2918  CB  LEU B 131       5.996  54.510  87.651  1.00  0.69           C  
ATOM   2919  CG  LEU B 131       5.332  55.007  88.959  1.00  0.69           C  
ATOM   2920  CD1 LEU B 131       6.183  54.751  90.189  1.00  0.69           C  
ATOM   2921  CD2 LEU B 131       5.036  56.506  88.908  1.00  0.69           C  
ATOM   2922  N   LYS B 132       5.353  54.574  84.165  1.00  0.71           N  
ATOM   2923  CA  LYS B 132       5.743  54.099  82.858  1.00  0.71           C  
ATOM   2924  C   LYS B 132       7.194  54.433  82.572  1.00  0.71           C  
ATOM   2925  O   LYS B 132       7.646  55.553  82.791  1.00  0.71           O  
ATOM   2926  CB  LYS B 132       4.847  54.719  81.760  1.00  0.71           C  
ATOM   2927  CG  LYS B 132       5.135  54.176  80.351  1.00  0.71           C  
ATOM   2928  CD  LYS B 132       4.213  54.784  79.285  1.00  0.71           C  
ATOM   2929  CE  LYS B 132       4.612  54.354  77.872  1.00  0.71           C  
ATOM   2930  NZ  LYS B 132       3.651  54.884  76.879  1.00  0.71           N  
ATOM   2931  N   VAL B 133       7.966  53.466  82.046  1.00  0.72           N  
ATOM   2932  CA  VAL B 133       9.324  53.724  81.589  1.00  0.72           C  
ATOM   2933  C   VAL B 133       9.313  53.909  80.086  1.00  0.72           C  
ATOM   2934  O   VAL B 133       8.555  53.267  79.360  1.00  0.72           O  
ATOM   2935  CB  VAL B 133      10.276  52.613  81.994  1.00  0.72           C  
ATOM   2936  CG1 VAL B 133      11.721  52.799  81.509  1.00  0.72           C  
ATOM   2937  CG2 VAL B 133      10.323  52.594  83.526  1.00  0.72           C  
ATOM   2938  N   SER B 134      10.145  54.840  79.575  1.00  0.71           N  
ATOM   2939  CA  SER B 134      10.308  55.086  78.146  1.00  0.71           C  
ATOM   2940  C   SER B 134      10.841  53.875  77.392  1.00  0.71           C  
ATOM   2941  O   SER B 134      11.795  53.245  77.836  1.00  0.71           O  
ATOM   2942  CB  SER B 134      11.263  56.282  77.887  1.00  0.71           C  
ATOM   2943  OG  SER B 134      11.191  56.726  76.532  1.00  0.71           O  
ATOM   2944  N   GLY B 135      10.243  53.515  76.237  1.00  0.77           N  
ATOM   2945  CA  GLY B 135      10.673  52.370  75.441  1.00  0.77           C  
ATOM   2946  C   GLY B 135       9.525  51.495  75.021  1.00  0.77           C  
ATOM   2947  O   GLY B 135       8.358  51.848  75.176  1.00  0.77           O  
ATOM   2948  N   SER B 136       9.858  50.319  74.451  1.00  0.78           N  
ATOM   2949  CA  SER B 136       8.905  49.307  74.001  1.00  0.78           C  
ATOM   2950  C   SER B 136       9.492  47.922  74.262  1.00  0.78           C  
ATOM   2951  O   SER B 136      10.645  47.672  73.910  1.00  0.78           O  
ATOM   2952  CB  SER B 136       8.632  49.492  72.474  1.00  0.78           C  
ATOM   2953  OG  SER B 136       7.915  48.431  71.839  1.00  0.78           O  
ATOM   2954  N   LEU B 137       8.722  47.001  74.892  1.00  0.79           N  
ATOM   2955  CA  LEU B 137       9.107  45.610  75.104  1.00  0.79           C  
ATOM   2956  C   LEU B 137       7.925  44.664  75.089  1.00  0.79           C  
ATOM   2957  O   LEU B 137       6.834  44.993  75.537  1.00  0.79           O  
ATOM   2958  CB  LEU B 137       9.680  45.304  76.494  1.00  0.79           C  
ATOM   2959  CG  LEU B 137      11.021  45.911  76.846  1.00  0.79           C  
ATOM   2960  CD1 LEU B 137      11.285  45.372  78.238  1.00  0.79           C  
ATOM   2961  CD2 LEU B 137      12.221  45.584  75.962  1.00  0.79           C  
ATOM   2962  N   SER B 138       8.151  43.402  74.680  1.00  0.80           N  
ATOM   2963  CA  SER B 138       7.120  42.381  74.708  1.00  0.80           C  
ATOM   2964  C   SER B 138       7.197  41.479  75.940  1.00  0.80           C  
ATOM   2965  O   SER B 138       6.243  40.756  76.239  1.00  0.80           O  
ATOM   2966  CB  SER B 138       7.224  41.492  73.442  1.00  0.80           C  
ATOM   2967  OG  SER B 138       8.530  40.919  73.336  1.00  0.80           O  
ATOM   2968  N   GLN B 139       8.303  41.526  76.718  1.00  0.76           N  
ATOM   2969  CA  GLN B 139       8.466  40.754  77.940  1.00  0.76           C  
ATOM   2970  C   GLN B 139       9.451  41.412  78.880  1.00  0.76           C  
ATOM   2971  O   GLN B 139      10.442  41.993  78.446  1.00  0.76           O  
ATOM   2972  CB  GLN B 139       9.037  39.363  77.598  1.00  0.76           C  
ATOM   2973  CG  GLN B 139       9.277  38.376  78.777  1.00  0.76           C  
ATOM   2974  CD  GLN B 139       8.013  37.803  79.429  1.00  0.76           C  
ATOM   2975  OE1 GLN B 139       8.108  37.109  80.437  1.00  0.76           O  
ATOM   2976  NE2 GLN B 139       6.822  38.077  78.858  1.00  0.76           N  
ATOM   2977  N   ILE B 140       9.225  41.312  80.203  1.00  0.77           N  
ATOM   2978  CA  ILE B 140      10.064  41.934  81.188  1.00  0.77           C  
ATOM   2979  C   ILE B 140      10.104  41.095  82.459  1.00  0.77           C  
ATOM   2980  O   ILE B 140       9.080  40.593  82.907  1.00  0.77           O  
ATOM   2981  CB  ILE B 140       9.537  43.329  81.429  1.00  0.77           C  
ATOM   2982  CG1 ILE B 140      10.499  44.103  82.324  1.00  0.77           C  
ATOM   2983  CG2 ILE B 140       8.111  43.320  82.013  1.00  0.77           C  
ATOM   2984  CD1 ILE B 140      10.345  45.593  82.098  1.00  0.77           C  
ATOM   2985  N   SER B 141      11.295  40.874  83.055  1.00  0.79           N  
ATOM   2986  CA  SER B 141      11.437  40.003  84.217  1.00  0.79           C  
ATOM   2987  C   SER B 141      12.774  40.265  84.873  1.00  0.79           C  
ATOM   2988  O   SER B 141      13.675  40.848  84.286  1.00  0.79           O  
ATOM   2989  CB  SER B 141      11.389  38.499  83.875  1.00  0.79           C  
ATOM   2990  OG  SER B 141      11.460  37.650  85.036  1.00  0.79           O  
ATOM   2991  N   ALA B 142      12.938  39.885  86.144  1.00  0.66           N  
ATOM   2992  CA  ALA B 142      13.617  40.744  87.052  1.00  0.66           C  
ATOM   2993  C   ALA B 142      14.324  40.210  88.249  1.00  0.66           C  
ATOM   2994  O   ALA B 142      13.981  39.160  88.732  1.00  0.66           O  
ATOM   2995  CB  ALA B 142      12.443  41.450  87.647  1.00  0.66           C  
ATOM   2996  N   GLY B 143      15.275  40.974  88.834  1.00  0.59           N  
ATOM   2997  CA  GLY B 143      15.864  40.527  90.079  1.00  0.59           C  
ATOM   2998  C   GLY B 143      16.189  41.641  91.024  1.00  0.59           C  
ATOM   2999  O   GLY B 143      15.601  42.719  91.030  1.00  0.59           O  
ATOM   3000  N   TYR B 144      17.176  41.357  91.886  1.00  0.36           N  
ATOM   3001  CA  TYR B 144      17.520  42.131  93.059  1.00  0.36           C  
ATOM   3002  C   TYR B 144      17.925  43.581  92.794  1.00  0.36           C  
ATOM   3003  O   TYR B 144      17.450  44.495  93.461  1.00  0.36           O  
ATOM   3004  CB  TYR B 144      18.667  41.358  93.765  1.00  0.36           C  
ATOM   3005  CG  TYR B 144      18.742  41.637  95.237  1.00  0.36           C  
ATOM   3006  CD1 TYR B 144      19.819  42.364  95.764  1.00  0.36           C  
ATOM   3007  CD2 TYR B 144      17.777  41.109  96.113  1.00  0.36           C  
ATOM   3008  CE1 TYR B 144      19.934  42.562  97.147  1.00  0.36           C  
ATOM   3009  CE2 TYR B 144      17.889  41.313  97.496  1.00  0.36           C  
ATOM   3010  CZ  TYR B 144      18.965  42.042  98.010  1.00  0.36           C  
ATOM   3011  OH  TYR B 144      19.051  42.239  99.400  1.00  0.36           O  
ATOM   3012  N   ALA B 145      18.787  43.820  91.785  1.00  0.57           N  
ATOM   3013  CA  ALA B 145      19.338  45.136  91.520  1.00  0.57           C  
ATOM   3014  C   ALA B 145      19.138  45.546  90.070  1.00  0.57           C  
ATOM   3015  O   ALA B 145      19.704  46.528  89.589  1.00  0.57           O  
ATOM   3016  CB  ALA B 145      20.837  45.133  91.881  1.00  0.57           C  
ATOM   3017  N   GLY B 146      18.277  44.825  89.325  1.00  0.65           N  
ATOM   3018  CA  GLY B 146      18.104  45.147  87.923  1.00  0.65           C  
ATOM   3019  C   GLY B 146      17.230  44.184  87.200  1.00  0.65           C  
ATOM   3020  O   GLY B 146      16.849  43.141  87.731  1.00  0.65           O  
ATOM   3021  N   VAL B 147      16.856  44.527  85.949  1.00  0.72           N  
ATOM   3022  CA  VAL B 147      15.833  43.804  85.201  1.00  0.72           C  
ATOM   3023  C   VAL B 147      16.130  43.775  83.743  1.00  0.72           C  
ATOM   3024  O   VAL B 147      16.723  44.690  83.176  1.00  0.72           O  
ATOM   3025  CB  VAL B 147      14.481  44.452  85.367  1.00  0.72           C  
ATOM   3026  CG1 VAL B 147      13.243  43.869  84.647  1.00  0.72           C  
ATOM   3027  CG2 VAL B 147      14.183  44.401  86.843  1.00  0.72           C  
ATOM   3028  N   TRP B 148      15.692  42.688  83.100  1.00  0.72           N  
ATOM   3029  CA  TRP B 148      15.996  42.358  81.740  1.00  0.72           C  
ATOM   3030  C   TRP B 148      14.696  42.311  80.989  1.00  0.72           C  
ATOM   3031  O   TRP B 148      13.615  42.176  81.561  1.00  0.72           O  
ATOM   3032  CB  TRP B 148      16.689  40.984  81.676  1.00  0.72           C  
ATOM   3033  CG  TRP B 148      18.068  41.003  82.300  1.00  0.72           C  
ATOM   3034  CD1 TRP B 148      18.435  41.134  83.614  1.00  0.72           C  
ATOM   3035  CD2 TRP B 148      19.285  40.924  81.542  1.00  0.72           C  
ATOM   3036  NE1 TRP B 148      19.807  41.183  83.718  1.00  0.72           N  
ATOM   3037  CE2 TRP B 148      20.347  41.031  82.462  1.00  0.72           C  
ATOM   3038  CE3 TRP B 148      19.522  40.769  80.179  1.00  0.72           C  
ATOM   3039  CZ2 TRP B 148      21.665  40.972  82.034  1.00  0.72           C  
ATOM   3040  CZ3 TRP B 148      20.853  40.701  79.747  1.00  0.72           C  
ATOM   3041  CH2 TRP B 148      21.911  40.802  80.662  1.00  0.72           C  
ATOM   3042  N   GLY B 149      14.742  42.500  79.671  1.00  0.82           N  
ATOM   3043  CA  GLY B 149      13.545  42.353  78.877  1.00  0.82           C  
ATOM   3044  C   GLY B 149      13.913  42.284  77.445  1.00  0.82           C  
ATOM   3045  O   GLY B 149      15.058  42.560  77.089  1.00  0.82           O  
ATOM   3046  N   VAL B 150      12.942  41.915  76.597  1.00  0.82           N  
ATOM   3047  CA  VAL B 150      13.158  41.798  75.168  1.00  0.82           C  
ATOM   3048  C   VAL B 150      12.053  42.510  74.426  1.00  0.82           C  
ATOM   3049  O   VAL B 150      10.919  42.602  74.900  1.00  0.82           O  
ATOM   3050  CB  VAL B 150      13.271  40.369  74.663  1.00  0.82           C  
ATOM   3051  CG1 VAL B 150      14.457  39.671  75.347  1.00  0.82           C  
ATOM   3052  CG2 VAL B 150      11.991  39.570  74.929  1.00  0.82           C  
ATOM   3053  N   ASN B 151      12.375  43.101  73.259  1.00  0.79           N  
ATOM   3054  CA  ASN B 151      11.391  43.764  72.423  1.00  0.79           C  
ATOM   3055  C   ASN B 151      10.782  42.825  71.390  1.00  0.79           C  
ATOM   3056  O   ASN B 151      11.188  41.679  71.247  1.00  0.79           O  
ATOM   3057  CB  ASN B 151      11.910  45.117  71.848  1.00  0.79           C  
ATOM   3058  CG  ASN B 151      12.958  44.988  70.745  1.00  0.79           C  
ATOM   3059  OD1 ASN B 151      13.193  43.937  70.151  1.00  0.79           O  
ATOM   3060  ND2 ASN B 151      13.597  46.132  70.408  1.00  0.79           N  
ATOM   3061  N   LYS B 152       9.785  43.297  70.617  1.00  0.75           N  
ATOM   3062  CA  LYS B 152       9.141  42.522  69.565  1.00  0.75           C  
ATOM   3063  C   LYS B 152      10.022  42.058  68.396  1.00  0.75           C  
ATOM   3064  O   LYS B 152       9.570  41.341  67.506  1.00  0.75           O  
ATOM   3065  CB  LYS B 152       7.972  43.345  68.979  1.00  0.75           C  
ATOM   3066  CG  LYS B 152       8.409  44.552  68.131  1.00  0.75           C  
ATOM   3067  CD  LYS B 152       7.199  45.333  67.606  1.00  0.75           C  
ATOM   3068  CE  LYS B 152       7.605  46.471  66.672  1.00  0.75           C  
ATOM   3069  NZ  LYS B 152       6.393  47.190  66.227  1.00  0.75           N  
ATOM   3070  N   ASN B 153      11.303  42.469  68.349  1.00  0.76           N  
ATOM   3071  CA  ASN B 153      12.257  42.007  67.363  1.00  0.76           C  
ATOM   3072  C   ASN B 153      13.307  41.134  68.021  1.00  0.76           C  
ATOM   3073  O   ASN B 153      14.246  40.696  67.359  1.00  0.76           O  
ATOM   3074  CB  ASN B 153      12.934  43.221  66.679  1.00  0.76           C  
ATOM   3075  CG  ASN B 153      11.891  44.017  65.903  1.00  0.76           C  
ATOM   3076  OD1 ASN B 153      11.636  45.199  66.138  1.00  0.76           O  
ATOM   3077  ND2 ASN B 153      11.229  43.345  64.931  1.00  0.76           N  
ATOM   3078  N   ASN B 154      13.136  40.852  69.331  1.00  0.76           N  
ATOM   3079  CA  ASN B 154      13.903  39.923  70.139  1.00  0.76           C  
ATOM   3080  C   ASN B 154      15.273  40.451  70.541  1.00  0.76           C  
ATOM   3081  O   ASN B 154      16.124  39.709  71.026  1.00  0.76           O  
ATOM   3082  CB  ASN B 154      13.966  38.504  69.519  1.00  0.76           C  
ATOM   3083  CG  ASN B 154      12.550  37.958  69.380  1.00  0.76           C  
ATOM   3084  OD1 ASN B 154      11.647  38.280  70.147  1.00  0.76           O  
ATOM   3085  ND2 ASN B 154      12.341  37.090  68.367  1.00  0.76           N  
ATOM   3086  N   ASP B 155      15.506  41.774  70.400  1.00  0.77           N  
ATOM   3087  CA  ASP B 155      16.644  42.461  70.979  1.00  0.77           C  
ATOM   3088  C   ASP B 155      16.541  42.492  72.511  1.00  0.77           C  
ATOM   3089  O   ASP B 155      15.485  42.779  73.078  1.00  0.77           O  
ATOM   3090  CB  ASP B 155      16.722  43.921  70.451  1.00  0.77           C  
ATOM   3091  CG  ASP B 155      17.537  44.136  69.186  1.00  0.77           C  
ATOM   3092  OD1 ASP B 155      18.408  43.303  68.822  1.00  0.77           O  
ATOM   3093  OD2 ASP B 155      17.477  45.294  68.682  1.00  0.77           O  
ATOM   3094  N   VAL B 156      17.659  42.217  73.209  1.00  0.81           N  
ATOM   3095  CA  VAL B 156      17.716  42.083  74.654  1.00  0.81           C  
ATOM   3096  C   VAL B 156      18.205  43.363  75.294  1.00  0.81           C  
ATOM   3097  O   VAL B 156      19.142  44.001  74.818  1.00  0.81           O  
ATOM   3098  CB  VAL B 156      18.649  40.947  75.060  1.00  0.81           C  
ATOM   3099  CG1 VAL B 156      18.692  40.762  76.590  1.00  0.81           C  
ATOM   3100  CG2 VAL B 156      18.163  39.640  74.420  1.00  0.81           C  
ATOM   3101  N   TYR B 157      17.579  43.792  76.409  1.00  0.76           N  
ATOM   3102  CA  TYR B 157      17.987  45.016  77.066  1.00  0.76           C  
ATOM   3103  C   TYR B 157      17.931  44.897  78.583  1.00  0.76           C  
ATOM   3104  O   TYR B 157      17.025  44.300  79.172  1.00  0.76           O  
ATOM   3105  CB  TYR B 157      17.080  46.220  76.710  1.00  0.76           C  
ATOM   3106  CG  TYR B 157      17.013  46.563  75.246  1.00  0.76           C  
ATOM   3107  CD1 TYR B 157      17.731  47.653  74.728  1.00  0.76           C  
ATOM   3108  CD2 TYR B 157      16.147  45.860  74.392  1.00  0.76           C  
ATOM   3109  CE1 TYR B 157      17.639  47.992  73.370  1.00  0.76           C  
ATOM   3110  CE2 TYR B 157      16.062  46.187  73.032  1.00  0.76           C  
ATOM   3111  CZ  TYR B 157      16.830  47.237  72.514  1.00  0.76           C  
ATOM   3112  OH  TYR B 157      16.827  47.530  71.134  1.00  0.76           O  
ATOM   3113  N   TYR B 158      18.892  45.544  79.262  1.00  0.74           N  
ATOM   3114  CA  TYR B 158      19.049  45.564  80.699  1.00  0.74           C  
ATOM   3115  C   TYR B 158      18.815  46.982  81.217  1.00  0.74           C  
ATOM   3116  O   TYR B 158      19.108  47.971  80.552  1.00  0.74           O  
ATOM   3117  CB  TYR B 158      20.470  45.047  81.069  1.00  0.74           C  
ATOM   3118  CG  TYR B 158      20.722  45.103  82.549  1.00  0.74           C  
ATOM   3119  CD1 TYR B 158      19.925  44.344  83.411  1.00  0.74           C  
ATOM   3120  CD2 TYR B 158      21.689  45.957  83.095  1.00  0.74           C  
ATOM   3121  CE1 TYR B 158      20.088  44.426  84.799  1.00  0.74           C  
ATOM   3122  CE2 TYR B 158      21.860  46.036  84.480  1.00  0.74           C  
ATOM   3123  CZ  TYR B 158      21.045  45.292  85.333  1.00  0.74           C  
ATOM   3124  OH  TYR B 158      21.202  45.422  86.725  1.00  0.74           O  
ATOM   3125  N   ARG B 159      18.237  47.114  82.426  1.00  0.62           N  
ATOM   3126  CA  ARG B 159      18.168  48.375  83.137  1.00  0.62           C  
ATOM   3127  C   ARG B 159      18.749  48.176  84.508  1.00  0.62           C  
ATOM   3128  O   ARG B 159      18.379  47.242  85.219  1.00  0.62           O  
ATOM   3129  CB  ARG B 159      16.732  48.873  83.300  1.00  0.62           C  
ATOM   3130  CG  ARG B 159      16.104  49.193  81.950  1.00  0.62           C  
ATOM   3131  CD  ARG B 159      14.607  48.979  81.977  1.00  0.62           C  
ATOM   3132  NE  ARG B 159      14.184  47.544  82.261  1.00  0.62           N  
ATOM   3133  CZ  ARG B 159      14.463  46.417  81.581  1.00  0.62           C  
ATOM   3134  NH1 ARG B 159      13.670  45.362  81.719  1.00  0.62           N  
ATOM   3135  NH2 ARG B 159      15.523  46.287  80.793  1.00  0.62           N  
ATOM   3136  N   ASN B 160      19.689  49.057  84.886  1.00  0.53           N  
ATOM   3137  CA  ASN B 160      20.506  48.911  86.066  1.00  0.53           C  
ATOM   3138  C   ASN B 160      20.037  49.839  87.166  1.00  0.53           C  
ATOM   3139  O   ASN B 160      19.460  50.887  86.897  1.00  0.53           O  
ATOM   3140  CB  ASN B 160      21.977  49.281  85.707  1.00  0.53           C  
ATOM   3141  CG  ASN B 160      22.943  48.732  86.750  1.00  0.53           C  
ATOM   3142  OD1 ASN B 160      22.697  47.670  87.323  1.00  0.53           O  
ATOM   3143  ND2 ASN B 160      24.060  49.445  87.005  1.00  0.53           N  
ATOM   3144  N   GLY B 161      20.337  49.490  88.435  1.00  0.54           N  
ATOM   3145  CA  GLY B 161      20.263  50.443  89.544  1.00  0.54           C  
ATOM   3146  C   GLY B 161      18.901  50.638  90.127  1.00  0.54           C  
ATOM   3147  O   GLY B 161      18.657  51.583  90.867  1.00  0.54           O  
ATOM   3148  N   THR B 162      17.975  49.733  89.799  1.00  0.53           N  
ATOM   3149  CA  THR B 162      16.632  49.705  90.358  1.00  0.53           C  
ATOM   3150  C   THR B 162      16.579  49.506  91.856  1.00  0.53           C  
ATOM   3151  O   THR B 162      17.481  48.932  92.464  1.00  0.53           O  
ATOM   3152  CB  THR B 162      15.778  48.661  89.681  1.00  0.53           C  
ATOM   3153  OG1 THR B 162      14.390  48.938  89.818  1.00  0.53           O  
ATOM   3154  CG2 THR B 162      16.043  47.247  90.212  1.00  0.53           C  
ATOM   3155  N   SER B 163      15.510  49.980  92.504  1.00  0.50           N  
ATOM   3156  CA  SER B 163      15.382  49.888  93.939  1.00  0.50           C  
ATOM   3157  C   SER B 163      13.911  49.731  94.245  1.00  0.50           C  
ATOM   3158  O   SER B 163      13.068  49.738  93.350  1.00  0.50           O  
ATOM   3159  CB  SER B 163      16.015  51.098  94.693  1.00  0.50           C  
ATOM   3160  OG  SER B 163      15.386  52.334  94.354  1.00  0.50           O  
ATOM   3161  N   GLY B 164      13.533  49.526  95.525  1.00  0.52           N  
ATOM   3162  CA  GLY B 164      12.128  49.309  95.873  1.00  0.52           C  
ATOM   3163  C   GLY B 164      11.246  50.520  95.677  1.00  0.52           C  
ATOM   3164  O   GLY B 164      10.043  50.407  95.474  1.00  0.52           O  
ATOM   3165  N   ASP B 165      11.836  51.717  95.748  1.00  0.52           N  
ATOM   3166  CA  ASP B 165      11.200  53.003  95.623  1.00  0.52           C  
ATOM   3167  C   ASP B 165      11.792  53.848  94.491  1.00  0.52           C  
ATOM   3168  O   ASP B 165      11.631  55.063  94.440  1.00  0.52           O  
ATOM   3169  CB  ASP B 165      11.278  53.736  96.986  1.00  0.52           C  
ATOM   3170  CG  ASP B 165      12.688  53.859  97.567  1.00  0.52           C  
ATOM   3171  OD1 ASP B 165      13.650  53.230  97.035  1.00  0.52           O  
ATOM   3172  OD2 ASP B 165      12.806  54.569  98.596  1.00  0.52           O  
ATOM   3173  N   SER B 166      12.471  53.231  93.498  1.00  0.44           N  
ATOM   3174  CA  SER B 166      13.005  53.937  92.336  1.00  0.44           C  
ATOM   3175  C   SER B 166      11.931  54.578  91.504  1.00  0.44           C  
ATOM   3176  O   SER B 166      12.130  55.612  90.874  1.00  0.44           O  
ATOM   3177  CB  SER B 166      13.812  53.015  91.384  1.00  0.44           C  
ATOM   3178  OG  SER B 166      13.060  51.847  91.037  1.00  0.44           O  
ATOM   3179  N   GLY B 167      10.747  53.950  91.466  1.00  0.47           N  
ATOM   3180  CA  GLY B 167       9.603  54.574  90.842  1.00  0.47           C  
ATOM   3181  C   GLY B 167       9.617  54.524  89.356  1.00  0.47           C  
ATOM   3182  O   GLY B 167       9.180  55.446  88.682  1.00  0.47           O  
ATOM   3183  N   ALA B 168      10.127  53.429  88.808  1.00  0.48           N  
ATOM   3184  CA  ALA B 168      10.426  53.289  87.419  1.00  0.48           C  
ATOM   3185  C   ALA B 168      11.353  52.125  87.485  1.00  0.48           C  
ATOM   3186  O   ALA B 168      11.679  51.611  88.550  1.00  0.48           O  
ATOM   3187  CB  ALA B 168      11.189  54.470  86.761  1.00  0.48           C  
ATOM   3188  N   MET B 169      11.767  51.622  86.339  1.00  0.51           N  
ATOM   3189  CA  MET B 169      12.754  50.594  86.321  1.00  0.51           C  
ATOM   3190  C   MET B 169      14.146  51.140  86.280  1.00  0.51           C  
ATOM   3191  O   MET B 169      15.022  50.799  87.061  1.00  0.51           O  
ATOM   3192  CB  MET B 169      12.480  49.835  85.038  1.00  0.51           C  
ATOM   3193  CG  MET B 169      12.991  48.403  85.024  1.00  0.51           C  
ATOM   3194  SD  MET B 169      12.697  47.438  86.516  1.00  0.51           S  
ATOM   3195  CE  MET B 169      14.446  47.591  86.927  1.00  0.51           C  
ATOM   3196  N   GLY B 170      14.404  52.049  85.354  1.00  0.55           N  
ATOM   3197  CA  GLY B 170      15.730  52.585  85.284  1.00  0.55           C  
ATOM   3198  C   GLY B 170      15.729  53.538  84.166  1.00  0.55           C  
ATOM   3199  O   GLY B 170      14.972  53.376  83.211  1.00  0.55           O  
ATOM   3200  N   ASP B 171      16.564  54.561  84.310  1.00  0.51           N  
ATOM   3201  CA  ASP B 171      16.684  55.689  83.426  1.00  0.51           C  
ATOM   3202  C   ASP B 171      17.051  55.353  81.988  1.00  0.51           C  
ATOM   3203  O   ASP B 171      16.437  55.848  81.045  1.00  0.51           O  
ATOM   3204  CB  ASP B 171      17.829  56.580  83.969  1.00  0.51           C  
ATOM   3205  CG  ASP B 171      17.584  57.039  85.395  1.00  0.51           C  
ATOM   3206  OD1 ASP B 171      16.412  57.009  85.842  1.00  0.51           O  
ATOM   3207  OD2 ASP B 171      18.593  57.381  86.058  1.00  0.51           O  
ATOM   3208  N   ASP B 172      18.073  54.495  81.802  1.00  0.48           N  
ATOM   3209  CA  ASP B 172      18.658  54.225  80.514  1.00  0.48           C  
ATOM   3210  C   ASP B 172      18.638  52.723  80.275  1.00  0.48           C  
ATOM   3211  O   ASP B 172      18.903  51.906  81.165  1.00  0.48           O  
ATOM   3212  CB  ASP B 172      20.078  54.852  80.425  1.00  0.48           C  
ATOM   3213  CG  ASP B 172      20.582  54.958  78.994  1.00  0.48           C  
ATOM   3214  OD1 ASP B 172      19.827  54.572  78.064  1.00  0.48           O  
ATOM   3215  OD2 ASP B 172      21.733  55.434  78.829  1.00  0.48           O  
ATOM   3216  N   TRP B 173      18.270  52.324  79.048  1.00  0.66           N  
ATOM   3217  CA  TRP B 173      18.102  50.947  78.652  1.00  0.66           C  
ATOM   3218  C   TRP B 173      19.307  50.484  77.869  1.00  0.66           C  
ATOM   3219  O   TRP B 173      19.489  50.809  76.697  1.00  0.66           O  
ATOM   3220  CB  TRP B 173      16.888  50.785  77.711  1.00  0.66           C  
ATOM   3221  CG  TRP B 173      15.536  50.888  78.361  1.00  0.66           C  
ATOM   3222  CD1 TRP B 173      14.857  51.974  78.817  1.00  0.66           C  
ATOM   3223  CD2 TRP B 173      14.647  49.785  78.506  1.00  0.66           C  
ATOM   3224  NE1 TRP B 173      13.584  51.619  79.206  1.00  0.66           N  
ATOM   3225  CE2 TRP B 173      13.455  50.280  79.040  1.00  0.66           C  
ATOM   3226  CE3 TRP B 173      14.822  48.445  78.237  1.00  0.66           C  
ATOM   3227  CZ2 TRP B 173      12.434  49.430  79.409  1.00  0.66           C  
ATOM   3228  CZ3 TRP B 173      13.804  47.580  78.613  1.00  0.66           C  
ATOM   3229  CH2 TRP B 173      12.665  48.066  79.264  1.00  0.66           C  
ATOM   3230  N   ILE B 174      20.150  49.639  78.478  1.00  0.69           N  
ATOM   3231  CA  ILE B 174      21.376  49.216  77.839  1.00  0.69           C  
ATOM   3232  C   ILE B 174      21.095  47.964  77.046  1.00  0.69           C  
ATOM   3233  O   ILE B 174      20.706  46.930  77.592  1.00  0.69           O  
ATOM   3234  CB  ILE B 174      22.509  48.991  78.835  1.00  0.69           C  
ATOM   3235  CG1 ILE B 174      22.729  50.241  79.729  1.00  0.69           C  
ATOM   3236  CG2 ILE B 174      23.806  48.610  78.085  1.00  0.69           C  
ATOM   3237  CD1 ILE B 174      22.970  51.553  78.963  1.00  0.69           C  
ATOM   3238  N   LYS B 175      21.263  48.036  75.709  1.00  0.72           N  
ATOM   3239  CA  LYS B 175      21.195  46.875  74.847  1.00  0.72           C  
ATOM   3240  C   LYS B 175      22.272  45.851  75.170  1.00  0.72           C  
ATOM   3241  O   LYS B 175      23.432  46.185  75.402  1.00  0.72           O  
ATOM   3242  CB  LYS B 175      21.263  47.269  73.349  1.00  0.72           C  
ATOM   3243  CG  LYS B 175      20.975  46.090  72.408  1.00  0.72           C  
ATOM   3244  CD  LYS B 175      20.855  46.474  70.927  1.00  0.72           C  
ATOM   3245  CE  LYS B 175      20.644  45.203  70.097  1.00  0.72           C  
ATOM   3246  NZ  LYS B 175      20.155  45.477  68.733  1.00  0.72           N  
ATOM   3247  N   VAL B 176      21.897  44.566  75.189  1.00  0.75           N  
ATOM   3248  CA  VAL B 176      22.817  43.475  75.394  1.00  0.75           C  
ATOM   3249  C   VAL B 176      22.731  42.655  74.138  1.00  0.75           C  
ATOM   3250  O   VAL B 176      21.656  42.189  73.764  1.00  0.75           O  
ATOM   3251  CB  VAL B 176      22.435  42.616  76.596  1.00  0.75           C  
ATOM   3252  CG1 VAL B 176      23.398  41.419  76.737  1.00  0.75           C  
ATOM   3253  CG2 VAL B 176      22.476  43.488  77.866  1.00  0.75           C  
ATOM   3254  N   ASP B 177      23.855  42.471  73.420  1.00  0.69           N  
ATOM   3255  CA  ASP B 177      23.861  41.705  72.195  1.00  0.69           C  
ATOM   3256  C   ASP B 177      23.409  40.263  72.364  1.00  0.69           C  
ATOM   3257  O   ASP B 177      23.765  39.600  73.342  1.00  0.69           O  
ATOM   3258  CB  ASP B 177      25.253  41.719  71.534  1.00  0.69           C  
ATOM   3259  CG  ASP B 177      25.544  43.120  71.043  1.00  0.69           C  
ATOM   3260  OD1 ASP B 177      24.612  43.737  70.458  1.00  0.69           O  
ATOM   3261  OD2 ASP B 177      26.696  43.573  71.250  1.00  0.69           O  
ATOM   3262  N   ASN B 178      22.606  39.818  71.368  1.00  0.72           N  
ATOM   3263  CA  ASN B 178      21.880  38.567  71.233  1.00  0.72           C  
ATOM   3264  C   ASN B 178      20.435  38.876  70.862  1.00  0.72           C  
ATOM   3265  O   ASN B 178      19.575  39.008  71.718  1.00  0.72           O  
ATOM   3266  CB  ASN B 178      21.901  37.636  72.479  1.00  0.72           C  
ATOM   3267  CG  ASN B 178      21.232  36.298  72.206  1.00  0.72           C  
ATOM   3268  OD1 ASN B 178      21.131  35.881  71.051  1.00  0.72           O  
ATOM   3269  ND2 ASN B 178      20.749  35.629  73.273  1.00  0.72           N  
ATOM   3270  N   ARG B 179      20.113  38.939  69.555  1.00  0.50           N  
ATOM   3271  CA  ARG B 179      18.740  39.156  69.110  1.00  0.50           C  
ATOM   3272  C   ARG B 179      17.982  37.840  68.954  1.00  0.50           C  
ATOM   3273  O   ARG B 179      16.906  37.753  68.365  1.00  0.50           O  
ATOM   3274  CB  ARG B 179      18.710  39.875  67.738  1.00  0.50           C  
ATOM   3275  CG  ARG B 179      19.254  39.012  66.578  1.00  0.50           C  
ATOM   3276  CD  ARG B 179      19.258  39.719  65.223  1.00  0.50           C  
ATOM   3277  NE  ARG B 179      19.763  38.720  64.211  1.00  0.50           N  
ATOM   3278  CZ  ARG B 179      21.053  38.404  64.027  1.00  0.50           C  
ATOM   3279  NH1 ARG B 179      21.388  37.514  63.094  1.00  0.50           N  
ATOM   3280  NH2 ARG B 179      22.020  38.964  64.745  1.00  0.50           N  
ATOM   3281  N   LYS B 180      18.559  36.741  69.459  1.00  0.57           N  
ATOM   3282  CA  LYS B 180      17.930  35.452  69.489  1.00  0.57           C  
ATOM   3283  C   LYS B 180      17.485  35.247  70.925  1.00  0.57           C  
ATOM   3284  O   LYS B 180      18.084  34.497  71.690  1.00  0.57           O  
ATOM   3285  CB  LYS B 180      18.902  34.350  68.995  1.00  0.57           C  
ATOM   3286  CG  LYS B 180      19.333  34.530  67.527  1.00  0.57           C  
ATOM   3287  CD  LYS B 180      20.307  33.431  67.066  1.00  0.57           C  
ATOM   3288  CE  LYS B 180      20.798  33.639  65.631  1.00  0.57           C  
ATOM   3289  NZ  LYS B 180      21.780  32.596  65.260  1.00  0.57           N  
ATOM   3290  N   LEU B 181      16.412  35.959  71.329  1.00  0.76           N  
ATOM   3291  CA  LEU B 181      15.813  35.766  72.629  1.00  0.76           C  
ATOM   3292  C   LEU B 181      14.354  36.207  72.656  1.00  0.76           C  
ATOM   3293  O   LEU B 181      14.046  37.389  72.565  1.00  0.76           O  
ATOM   3294  CB  LEU B 181      16.599  36.533  73.716  1.00  0.76           C  
ATOM   3295  CG  LEU B 181      16.429  35.935  75.122  1.00  0.76           C  
ATOM   3296  CD1 LEU B 181      17.115  34.568  75.205  1.00  0.76           C  
ATOM   3297  CD2 LEU B 181      17.034  36.832  76.204  1.00  0.76           C  
ATOM   3298  N   GLU B 182      13.419  35.248  72.779  1.00  0.73           N  
ATOM   3299  CA  GLU B 182      11.983  35.458  72.790  1.00  0.73           C  
ATOM   3300  C   GLU B 182      11.469  35.925  74.143  1.00  0.73           C  
ATOM   3301  O   GLU B 182      10.630  36.813  74.250  1.00  0.73           O  
ATOM   3302  CB  GLU B 182      11.292  34.115  72.450  1.00  0.73           C  
ATOM   3303  CG  GLU B 182       9.793  34.252  72.085  1.00  0.73           C  
ATOM   3304  CD  GLU B 182       9.520  34.728  70.657  1.00  0.73           C  
ATOM   3305  OE1 GLU B 182       8.313  34.964  70.378  1.00  0.73           O  
ATOM   3306  OE2 GLU B 182      10.469  34.815  69.830  1.00  0.73           O  
ATOM   3307  N   TYR B 183      11.986  35.328  75.239  1.00  0.72           N  
ATOM   3308  CA  TYR B 183      11.581  35.655  76.595  1.00  0.72           C  
ATOM   3309  C   TYR B 183      12.798  35.508  77.500  1.00  0.72           C  
ATOM   3310  O   TYR B 183      13.727  34.760  77.197  1.00  0.72           O  
ATOM   3311  CB  TYR B 183      10.425  34.750  77.145  1.00  0.72           C  
ATOM   3312  CG  TYR B 183       9.158  34.834  76.317  1.00  0.72           C  
ATOM   3313  CD1 TYR B 183       8.525  36.069  76.119  1.00  0.72           C  
ATOM   3314  CD2 TYR B 183       8.604  33.703  75.692  1.00  0.72           C  
ATOM   3315  CE1 TYR B 183       7.396  36.202  75.304  1.00  0.72           C  
ATOM   3316  CE2 TYR B 183       7.480  33.827  74.855  1.00  0.72           C  
ATOM   3317  CZ  TYR B 183       6.881  35.079  74.659  1.00  0.72           C  
ATOM   3318  OH  TYR B 183       5.824  35.236  73.743  1.00  0.72           O  
ATOM   3319  N   VAL B 184      12.827  36.233  78.638  1.00  0.78           N  
ATOM   3320  CA  VAL B 184      13.975  36.308  79.531  1.00  0.78           C  
ATOM   3321  C   VAL B 184      13.467  36.375  80.954  1.00  0.78           C  
ATOM   3322  O   VAL B 184      12.470  37.044  81.213  1.00  0.78           O  
ATOM   3323  CB  VAL B 184      14.887  37.504  79.211  1.00  0.78           C  
ATOM   3324  CG1 VAL B 184      14.160  38.855  79.349  1.00  0.78           C  
ATOM   3325  CG2 VAL B 184      16.170  37.510  80.069  1.00  0.78           C  
ATOM   3326  N   SER B 185      14.134  35.675  81.894  1.00  0.79           N  
ATOM   3327  CA  SER B 185      13.834  35.729  83.318  1.00  0.79           C  
ATOM   3328  C   SER B 185      15.097  35.976  84.093  1.00  0.79           C  
ATOM   3329  O   SER B 185      16.196  35.607  83.681  1.00  0.79           O  
ATOM   3330  CB  SER B 185      13.147  34.480  83.929  1.00  0.79           C  
ATOM   3331  OG  SER B 185      11.781  34.402  83.530  1.00  0.79           O  
ATOM   3332  N   SER B 186      14.960  36.640  85.251  1.00  0.76           N  
ATOM   3333  CA  SER B 186      16.037  36.928  86.177  1.00  0.76           C  
ATOM   3334  C   SER B 186      15.534  36.475  87.532  1.00  0.76           C  
ATOM   3335  O   SER B 186      14.343  36.559  87.807  1.00  0.76           O  
ATOM   3336  CB  SER B 186      16.426  38.429  86.174  1.00  0.76           C  
ATOM   3337  OG  SER B 186      17.368  38.785  87.194  1.00  0.76           O  
ATOM   3338  N   GLY B 187      16.418  35.894  88.363  1.00  0.67           N  
ATOM   3339  CA  GLY B 187      16.050  35.294  89.645  1.00  0.67           C  
ATOM   3340  C   GLY B 187      16.787  35.907  90.808  1.00  0.67           C  
ATOM   3341  O   GLY B 187      16.579  37.050  91.210  1.00  0.67           O  
ATOM   3342  N   ASP B 188      17.759  35.150  91.344  1.00  0.45           N  
ATOM   3343  CA  ASP B 188      18.707  35.449  92.407  1.00  0.45           C  
ATOM   3344  C   ASP B 188      19.869  36.295  91.868  1.00  0.45           C  
ATOM   3345  O   ASP B 188      20.979  36.342  92.382  1.00  0.45           O  
ATOM   3346  CB  ASP B 188      19.202  34.090  93.029  1.00  0.45           C  
ATOM   3347  CG  ASP B 188      19.359  32.950  92.025  1.00  0.45           C  
ATOM   3348  OD1 ASP B 188      19.508  33.237  90.807  1.00  0.45           O  
ATOM   3349  OD2 ASP B 188      19.253  31.756  92.414  1.00  0.45           O  
ATOM   3350  N   GLY B 189      19.609  37.025  90.770  1.00  0.62           N  
ATOM   3351  CA  GLY B 189      20.603  37.720  89.971  1.00  0.62           C  
ATOM   3352  C   GLY B 189      21.032  36.889  88.795  1.00  0.62           C  
ATOM   3353  O   GLY B 189      21.595  37.408  87.837  1.00  0.62           O  
ATOM   3354  N   GLN B 190      20.746  35.570  88.793  1.00  0.65           N  
ATOM   3355  CA  GLN B 190      20.930  34.741  87.617  1.00  0.65           C  
ATOM   3356  C   GLN B 190      19.946  35.081  86.516  1.00  0.65           C  
ATOM   3357  O   GLN B 190      18.757  35.247  86.766  1.00  0.65           O  
ATOM   3358  CB  GLN B 190      20.803  33.233  87.933  1.00  0.65           C  
ATOM   3359  CG  GLN B 190      21.877  32.752  88.934  1.00  0.65           C  
ATOM   3360  CD  GLN B 190      21.775  31.250  89.208  1.00  0.65           C  
ATOM   3361  OE1 GLN B 190      22.465  30.455  88.561  1.00  0.65           O  
ATOM   3362  NE2 GLN B 190      20.937  30.836  90.179  1.00  0.65           N  
ATOM   3363  N   VAL B 191      20.425  35.172  85.262  1.00  0.77           N  
ATOM   3364  CA  VAL B 191      19.613  35.560  84.123  1.00  0.77           C  
ATOM   3365  C   VAL B 191      19.597  34.431  83.120  1.00  0.77           C  
ATOM   3366  O   VAL B 191      20.641  33.908  82.720  1.00  0.77           O  
ATOM   3367  CB  VAL B 191      20.159  36.812  83.453  1.00  0.77           C  
ATOM   3368  CG1 VAL B 191      19.360  37.193  82.187  1.00  0.77           C  
ATOM   3369  CG2 VAL B 191      20.126  37.967  84.465  1.00  0.77           C  
ATOM   3370  N   LEU B 192      18.389  34.034  82.687  1.00  0.79           N  
ATOM   3371  CA  LEU B 192      18.172  32.970  81.734  1.00  0.79           C  
ATOM   3372  C   LEU B 192      17.152  33.419  80.726  1.00  0.79           C  
ATOM   3373  O   LEU B 192      16.343  34.304  80.978  1.00  0.79           O  
ATOM   3374  CB  LEU B 192      17.562  31.720  82.406  1.00  0.79           C  
ATOM   3375  CG  LEU B 192      18.514  30.987  83.357  1.00  0.79           C  
ATOM   3376  CD1 LEU B 192      17.716  30.080  84.283  1.00  0.79           C  
ATOM   3377  CD2 LEU B 192      19.547  30.159  82.595  1.00  0.79           C  
ATOM   3378  N   GLY B 193      17.128  32.797  79.544  1.00  0.83           N  
ATOM   3379  CA  GLY B 193      16.068  33.075  78.600  1.00  0.83           C  
ATOM   3380  C   GLY B 193      16.077  32.079  77.491  1.00  0.83           C  
ATOM   3381  O   GLY B 193      16.975  31.243  77.403  1.00  0.83           O  
ATOM   3382  N   LEU B 194      15.066  32.167  76.612  1.00  0.79           N  
ATOM   3383  CA  LEU B 194      14.874  31.236  75.516  1.00  0.79           C  
ATOM   3384  C   LEU B 194      14.690  31.960  74.208  1.00  0.79           C  
ATOM   3385  O   LEU B 194      14.087  33.029  74.189  1.00  0.79           O  
ATOM   3386  CB  LEU B 194      13.604  30.396  75.709  1.00  0.79           C  
ATOM   3387  CG  LEU B 194      13.586  29.613  77.023  1.00  0.79           C  
ATOM   3388  CD1 LEU B 194      12.305  28.824  77.066  1.00  0.79           C  
ATOM   3389  CD2 LEU B 194      14.740  28.637  77.182  1.00  0.79           C  
ATOM   3390  N   ASP B 195      15.200  31.409  73.085  1.00  0.75           N  
ATOM   3391  CA  ASP B 195      15.045  31.988  71.765  1.00  0.75           C  
ATOM   3392  C   ASP B 195      13.813  31.520  70.999  1.00  0.75           C  
ATOM   3393  O   ASP B 195      13.078  30.616  71.391  1.00  0.75           O  
ATOM   3394  CB  ASP B 195      16.369  31.989  70.930  1.00  0.75           C  
ATOM   3395  CG  ASP B 195      16.727  30.764  70.101  1.00  0.75           C  
ATOM   3396  OD1 ASP B 195      17.680  30.858  69.278  1.00  0.75           O  
ATOM   3397  OD2 ASP B 195      16.023  29.736  70.215  1.00  0.75           O  
ATOM   3398  N   LYS B 196      13.574  32.162  69.840  1.00  0.69           N  
ATOM   3399  CA  LYS B 196      12.476  31.863  68.941  1.00  0.69           C  
ATOM   3400  C   LYS B 196      12.621  30.517  68.232  1.00  0.69           C  
ATOM   3401  O   LYS B 196      11.692  30.015  67.605  1.00  0.69           O  
ATOM   3402  CB  LYS B 196      12.349  32.977  67.873  1.00  0.69           C  
ATOM   3403  CG  LYS B 196      13.498  33.032  66.853  1.00  0.69           C  
ATOM   3404  CD  LYS B 196      13.256  34.121  65.802  1.00  0.69           C  
ATOM   3405  CE  LYS B 196      14.284  34.066  64.678  1.00  0.69           C  
ATOM   3406  NZ  LYS B 196      13.980  35.113  63.681  1.00  0.69           N  
ATOM   3407  N   TRP B 197      13.815  29.895  68.307  1.00  0.63           N  
ATOM   3408  CA  TRP B 197      14.095  28.601  67.727  1.00  0.63           C  
ATOM   3409  C   TRP B 197      14.022  27.517  68.794  1.00  0.63           C  
ATOM   3410  O   TRP B 197      14.246  26.331  68.520  1.00  0.63           O  
ATOM   3411  CB  TRP B 197      15.513  28.621  67.103  1.00  0.63           C  
ATOM   3412  CG  TRP B 197      15.627  29.496  65.869  1.00  0.63           C  
ATOM   3413  CD1 TRP B 197      16.311  30.667  65.684  1.00  0.63           C  
ATOM   3414  CD2 TRP B 197      15.020  29.169  64.608  1.00  0.63           C  
ATOM   3415  NE1 TRP B 197      16.193  31.084  64.367  1.00  0.63           N  
ATOM   3416  CE2 TRP B 197      15.395  30.176  63.695  1.00  0.63           C  
ATOM   3417  CE3 TRP B 197      14.216  28.101  64.215  1.00  0.63           C  
ATOM   3418  CZ2 TRP B 197      14.974  30.125  62.371  1.00  0.63           C  
ATOM   3419  CZ3 TRP B 197      13.788  28.052  62.881  1.00  0.63           C  
ATOM   3420  CH2 TRP B 197      14.163  29.050  61.969  1.00  0.63           C  
ATOM   3421  N   GLY B 198      13.670  27.916  70.034  1.00  0.73           N  
ATOM   3422  CA  GLY B 198      13.486  27.049  71.180  1.00  0.73           C  
ATOM   3423  C   GLY B 198      14.745  26.684  71.905  1.00  0.73           C  
ATOM   3424  O   GLY B 198      14.731  25.705  72.645  1.00  0.73           O  
ATOM   3425  N   LYS B 199      15.855  27.430  71.704  1.00  0.71           N  
ATOM   3426  CA  LYS B 199      17.104  27.251  72.427  1.00  0.71           C  
ATOM   3427  C   LYS B 199      17.097  27.987  73.753  1.00  0.71           C  
ATOM   3428  O   LYS B 199      16.379  28.962  73.939  1.00  0.71           O  
ATOM   3429  CB  LYS B 199      18.334  27.764  71.640  1.00  0.71           C  
ATOM   3430  CG  LYS B 199      18.590  27.005  70.335  1.00  0.71           C  
ATOM   3431  CD  LYS B 199      19.813  27.584  69.615  1.00  0.71           C  
ATOM   3432  CE  LYS B 199      20.156  26.841  68.329  1.00  0.71           C  
ATOM   3433  NZ  LYS B 199      21.356  27.455  67.727  1.00  0.71           N  
ATOM   3434  N   ILE B 200      17.930  27.537  74.708  1.00  0.74           N  
ATOM   3435  CA  ILE B 200      18.044  28.075  76.054  1.00  0.74           C  
ATOM   3436  C   ILE B 200      19.440  28.594  76.297  1.00  0.74           C  
ATOM   3437  O   ILE B 200      20.438  27.967  75.943  1.00  0.74           O  
ATOM   3438  CB  ILE B 200      17.664  27.036  77.121  1.00  0.74           C  
ATOM   3439  CG1 ILE B 200      17.990  27.434  78.589  1.00  0.74           C  
ATOM   3440  CG2 ILE B 200      18.314  25.702  76.788  1.00  0.74           C  
ATOM   3441  CD1 ILE B 200      17.673  26.337  79.619  1.00  0.74           C  
ATOM   3442  N   CYS B 201      19.535  29.787  76.919  1.00  0.77           N  
ATOM   3443  CA  CYS B 201      20.801  30.414  77.224  1.00  0.77           C  
ATOM   3444  C   CYS B 201      20.817  30.953  78.641  1.00  0.77           C  
ATOM   3445  O   CYS B 201      19.820  31.459  79.155  1.00  0.77           O  
ATOM   3446  CB  CYS B 201      21.096  31.605  76.274  1.00  0.77           C  
ATOM   3447  SG  CYS B 201      21.406  31.073  74.558  1.00  0.77           S  
ATOM   3448  N   ARG B 202      21.995  30.890  79.291  1.00  0.70           N  
ATOM   3449  CA  ARG B 202      22.268  31.564  80.548  1.00  0.70           C  
ATOM   3450  C   ARG B 202      23.218  32.714  80.306  1.00  0.70           C  
ATOM   3451  O   ARG B 202      24.192  32.580  79.566  1.00  0.70           O  
ATOM   3452  CB  ARG B 202      22.906  30.604  81.593  1.00  0.70           C  
ATOM   3453  CG  ARG B 202      23.167  31.262  82.968  1.00  0.70           C  
ATOM   3454  CD  ARG B 202      23.691  30.298  84.034  1.00  0.70           C  
ATOM   3455  NE  ARG B 202      24.100  31.150  85.195  1.00  0.70           N  
ATOM   3456  CZ  ARG B 202      24.584  30.675  86.350  1.00  0.70           C  
ATOM   3457  NH1 ARG B 202      24.952  31.521  87.309  1.00  0.70           N  
ATOM   3458  NH2 ARG B 202      24.682  29.370  86.585  1.00  0.70           N  
ATOM   3459  N   ARG B 203      22.969  33.885  80.933  1.00  0.68           N  
ATOM   3460  CA  ARG B 203      23.947  34.958  80.943  1.00  0.68           C  
ATOM   3461  C   ARG B 203      25.075  34.638  81.923  1.00  0.68           C  
ATOM   3462  O   ARG B 203      24.863  34.477  83.127  1.00  0.68           O  
ATOM   3463  CB  ARG B 203      23.313  36.328  81.298  1.00  0.68           C  
ATOM   3464  CG  ARG B 203      24.183  37.556  80.947  1.00  0.68           C  
ATOM   3465  CD  ARG B 203      24.198  37.909  79.454  1.00  0.68           C  
ATOM   3466  NE  ARG B 203      25.132  39.068  79.297  1.00  0.68           N  
ATOM   3467  CZ  ARG B 203      25.815  39.390  78.194  1.00  0.68           C  
ATOM   3468  NH1 ARG B 203      25.653  38.759  77.040  1.00  0.68           N  
ATOM   3469  NH2 ARG B 203      26.668  40.411  78.240  1.00  0.68           N  
ATOM   3470  N   VAL B 204      26.317  34.513  81.424  1.00  0.70           N  
ATOM   3471  CA  VAL B 204      27.477  34.271  82.266  1.00  0.70           C  
ATOM   3472  C   VAL B 204      28.007  35.582  82.820  1.00  0.70           C  
ATOM   3473  O   VAL B 204      27.823  36.651  82.242  1.00  0.70           O  
ATOM   3474  CB  VAL B 204      28.605  33.503  81.575  1.00  0.70           C  
ATOM   3475  CG1 VAL B 204      28.157  32.053  81.314  1.00  0.70           C  
ATOM   3476  CG2 VAL B 204      28.989  34.161  80.242  1.00  0.70           C  
ATOM   3477  N   GLY B 205      28.670  35.539  83.994  1.00  0.57           N  
ATOM   3478  CA  GLY B 205      29.404  36.682  84.534  1.00  0.57           C  
ATOM   3479  C   GLY B 205      28.592  37.761  85.203  1.00  0.57           C  
ATOM   3480  O   GLY B 205      29.140  38.803  85.550  1.00  0.57           O  
ATOM   3481  N   VAL B 206      27.271  37.557  85.379  1.00  0.63           N  
ATOM   3482  CA  VAL B 206      26.389  38.475  86.091  1.00  0.63           C  
ATOM   3483  C   VAL B 206      26.730  38.581  87.573  1.00  0.63           C  
ATOM   3484  O   VAL B 206      26.886  37.580  88.271  1.00  0.63           O  
ATOM   3485  CB  VAL B 206      24.912  38.111  85.927  1.00  0.63           C  
ATOM   3486  CG1 VAL B 206      24.003  39.156  86.609  1.00  0.63           C  
ATOM   3487  CG2 VAL B 206      24.561  38.048  84.430  1.00  0.63           C  
ATOM   3488  N   SER B 207      26.849  39.813  88.096  1.00  0.55           N  
ATOM   3489  CA  SER B 207      27.100  40.064  89.503  1.00  0.55           C  
ATOM   3490  C   SER B 207      26.650  41.472  89.809  1.00  0.55           C  
ATOM   3491  O   SER B 207      26.274  42.214  88.911  1.00  0.55           O  
ATOM   3492  CB  SER B 207      28.596  39.880  89.909  1.00  0.55           C  
ATOM   3493  OG  SER B 207      29.457  40.905  89.398  1.00  0.55           O  
ATOM   3494  N   CYS B 208      26.675  41.919  91.080  1.00  0.49           N  
ATOM   3495  CA  CYS B 208      26.410  43.319  91.409  1.00  0.49           C  
ATOM   3496  C   CYS B 208      27.419  44.290  90.794  1.00  0.49           C  
ATOM   3497  O   CYS B 208      27.073  45.392  90.380  1.00  0.49           O  
ATOM   3498  CB  CYS B 208      26.340  43.542  92.940  1.00  0.49           C  
ATOM   3499  SG  CYS B 208      25.032  42.517  93.696  1.00  0.49           S  
ATOM   3500  N   SER B 209      28.701  43.882  90.704  1.00  0.41           N  
ATOM   3501  CA  SER B 209      29.756  44.645  90.046  1.00  0.41           C  
ATOM   3502  C   SER B 209      29.669  44.638  88.530  1.00  0.41           C  
ATOM   3503  O   SER B 209      30.113  45.573  87.871  1.00  0.41           O  
ATOM   3504  CB  SER B 209      31.168  44.105  90.391  1.00  0.41           C  
ATOM   3505  OG  SER B 209      31.328  44.001  91.804  1.00  0.41           O  
ATOM   3506  N   ASN B 210      29.094  43.577  87.931  1.00  0.50           N  
ATOM   3507  CA  ASN B 210      28.922  43.468  86.493  1.00  0.50           C  
ATOM   3508  C   ASN B 210      27.504  42.989  86.188  1.00  0.50           C  
ATOM   3509  O   ASN B 210      27.298  41.807  85.903  1.00  0.50           O  
ATOM   3510  CB  ASN B 210      29.954  42.472  85.898  1.00  0.50           C  
ATOM   3511  CG  ASN B 210      29.894  42.477  84.374  1.00  0.50           C  
ATOM   3512  OD1 ASN B 210      29.353  43.385  83.743  1.00  0.50           O  
ATOM   3513  ND2 ASN B 210      30.444  41.413  83.754  1.00  0.50           N  
ATOM   3514  N   PRO B 211      26.492  43.839  86.205  1.00  0.56           N  
ATOM   3515  CA  PRO B 211      25.114  43.363  86.175  1.00  0.56           C  
ATOM   3516  C   PRO B 211      24.664  43.019  84.772  1.00  0.56           C  
ATOM   3517  O   PRO B 211      23.644  42.357  84.607  1.00  0.56           O  
ATOM   3518  CB  PRO B 211      24.325  44.541  86.749  1.00  0.56           C  
ATOM   3519  CG  PRO B 211      25.206  45.773  86.537  1.00  0.56           C  
ATOM   3520  CD  PRO B 211      26.595  45.200  86.731  1.00  0.56           C  
ATOM   3521  N   ILE B 212      25.403  43.445  83.732  1.00  0.59           N  
ATOM   3522  CA  ILE B 212      25.074  43.095  82.361  1.00  0.59           C  
ATOM   3523  C   ILE B 212      25.636  41.736  81.985  1.00  0.59           C  
ATOM   3524  O   ILE B 212      25.270  41.167  80.959  1.00  0.59           O  
ATOM   3525  CB  ILE B 212      25.560  44.132  81.347  1.00  0.59           C  
ATOM   3526  CG1 ILE B 212      27.080  44.403  81.444  1.00  0.59           C  
ATOM   3527  CG2 ILE B 212      24.723  45.413  81.535  1.00  0.59           C  
ATOM   3528  CD1 ILE B 212      27.604  45.297  80.314  1.00  0.59           C  
ATOM   3529  N   GLY B 213      26.539  41.153  82.803  1.00  0.65           N  
ATOM   3530  CA  GLY B 213      27.278  39.931  82.488  1.00  0.65           C  
ATOM   3531  C   GLY B 213      28.111  39.972  81.228  1.00  0.65           C  
ATOM   3532  O   GLY B 213      28.167  40.966  80.509  1.00  0.65           O  
ATOM   3533  N   THR B 214      28.804  38.874  80.903  1.00  0.58           N  
ATOM   3534  CA  THR B 214      29.845  38.888  79.877  1.00  0.58           C  
ATOM   3535  C   THR B 214      29.441  38.219  78.582  1.00  0.58           C  
ATOM   3536  O   THR B 214      29.871  38.631  77.509  1.00  0.58           O  
ATOM   3537  CB  THR B 214      31.134  38.227  80.359  1.00  0.58           C  
ATOM   3538  OG1 THR B 214      30.902  36.920  80.865  1.00  0.58           O  
ATOM   3539  CG2 THR B 214      31.703  39.039  81.529  1.00  0.58           C  
ATOM   3540  N   GLY B 215      28.564  37.202  78.612  1.00  0.68           N  
ATOM   3541  CA  GLY B 215      28.230  36.462  77.403  1.00  0.68           C  
ATOM   3542  C   GLY B 215      27.027  35.601  77.615  1.00  0.68           C  
ATOM   3543  O   GLY B 215      26.408  35.637  78.673  1.00  0.68           O  
ATOM   3544  N   TRP B 216      26.670  34.775  76.618  1.00  0.69           N  
ATOM   3545  CA  TRP B 216      25.559  33.847  76.717  1.00  0.69           C  
ATOM   3546  C   TRP B 216      26.053  32.438  76.477  1.00  0.69           C  
ATOM   3547  O   TRP B 216      26.822  32.194  75.552  1.00  0.69           O  
ATOM   3548  CB  TRP B 216      24.462  34.143  75.667  1.00  0.69           C  
ATOM   3549  CG  TRP B 216      23.859  35.525  75.774  1.00  0.69           C  
ATOM   3550  CD1 TRP B 216      24.175  36.632  75.042  1.00  0.69           C  
ATOM   3551  CD2 TRP B 216      22.793  35.911  76.661  1.00  0.69           C  
ATOM   3552  NE1 TRP B 216      23.379  37.693  75.415  1.00  0.69           N  
ATOM   3553  CE2 TRP B 216      22.510  37.266  76.393  1.00  0.69           C  
ATOM   3554  CE3 TRP B 216      22.074  35.201  77.620  1.00  0.69           C  
ATOM   3555  CZ2 TRP B 216      21.499  37.930  77.069  1.00  0.69           C  
ATOM   3556  CZ3 TRP B 216      21.058  35.877  78.316  1.00  0.69           C  
ATOM   3557  CH2 TRP B 216      20.774  37.225  78.046  1.00  0.69           C  
ATOM   3558  N   LYS B 217      25.620  31.470  77.304  1.00  0.69           N  
ATOM   3559  CA  LYS B 217      25.984  30.079  77.117  1.00  0.69           C  
ATOM   3560  C   LYS B 217      24.752  29.213  76.942  1.00  0.69           C  
ATOM   3561  O   LYS B 217      23.868  29.183  77.798  1.00  0.69           O  
ATOM   3562  CB  LYS B 217      26.829  29.557  78.304  1.00  0.69           C  
ATOM   3563  CG  LYS B 217      27.309  28.109  78.112  1.00  0.69           C  
ATOM   3564  CD  LYS B 217      28.231  27.615  79.236  1.00  0.69           C  
ATOM   3565  CE  LYS B 217      28.634  26.151  79.027  1.00  0.69           C  
ATOM   3566  NZ  LYS B 217      29.528  25.696  80.116  1.00  0.69           N  
ATOM   3567  N   ILE B 218      24.696  28.490  75.800  1.00  0.68           N  
ATOM   3568  CA  ILE B 218      23.731  27.449  75.473  1.00  0.68           C  
ATOM   3569  C   ILE B 218      23.858  26.245  76.409  1.00  0.68           C  
ATOM   3570  O   ILE B 218      24.952  25.857  76.819  1.00  0.68           O  
ATOM   3571  CB  ILE B 218      23.850  27.027  73.999  1.00  0.68           C  
ATOM   3572  CG1 ILE B 218      23.635  28.248  73.066  1.00  0.68           C  
ATOM   3573  CG2 ILE B 218      22.850  25.897  73.642  1.00  0.68           C  
ATOM   3574  CD1 ILE B 218      23.986  27.964  71.599  1.00  0.68           C  
ATOM   3575  N   VAL B 219      22.726  25.615  76.764  1.00  0.69           N  
ATOM   3576  CA  VAL B 219      22.656  24.432  77.606  1.00  0.69           C  
ATOM   3577  C   VAL B 219      21.425  23.679  77.110  1.00  0.69           C  
ATOM   3578  O   VAL B 219      20.850  24.134  76.132  1.00  0.69           O  
ATOM   3579  CB  VAL B 219      22.643  24.814  79.093  1.00  0.69           C  
ATOM   3580  CG1 VAL B 219      21.360  25.577  79.485  1.00  0.69           C  
ATOM   3581  CG2 VAL B 219      22.905  23.597  80.006  1.00  0.69           C  
ATOM   3582  N   ASP B 220      21.053  22.498  77.668  1.00  0.55           N  
ATOM   3583  CA  ASP B 220      19.694  21.927  77.767  1.00  0.55           C  
ATOM   3584  C   ASP B 220      18.710  22.112  76.578  1.00  0.55           C  
ATOM   3585  O   ASP B 220      17.597  22.592  76.782  1.00  0.55           O  
ATOM   3586  CB  ASP B 220      19.093  22.454  79.116  1.00  0.55           C  
ATOM   3587  CG  ASP B 220      18.332  21.419  79.930  1.00  0.55           C  
ATOM   3588  OD1 ASP B 220      17.344  21.809  80.603  1.00  0.55           O  
ATOM   3589  OD2 ASP B 220      18.811  20.254  79.974  1.00  0.55           O  
ATOM   3590  N   PRO B 221      19.005  21.820  75.311  1.00  0.54           N  
ATOM   3591  CA  PRO B 221      18.764  22.871  74.329  1.00  0.54           C  
ATOM   3592  C   PRO B 221      17.388  22.974  73.762  1.00  0.54           C  
ATOM   3593  O   PRO B 221      16.931  24.096  73.594  1.00  0.54           O  
ATOM   3594  CB  PRO B 221      19.768  22.589  73.199  1.00  0.54           C  
ATOM   3595  CG  PRO B 221      20.110  21.107  73.365  1.00  0.54           C  
ATOM   3596  CD  PRO B 221      20.087  20.937  74.884  1.00  0.54           C  
ATOM   3597  N   LYS B 222      16.762  21.878  73.326  1.00  0.49           N  
ATOM   3598  CA  LYS B 222      15.736  22.029  72.327  1.00  0.49           C  
ATOM   3599  C   LYS B 222      14.708  20.925  72.456  1.00  0.49           C  
ATOM   3600  O   LYS B 222      15.061  19.760  72.596  1.00  0.49           O  
ATOM   3601  CB  LYS B 222      16.398  22.024  70.924  1.00  0.49           C  
ATOM   3602  CG  LYS B 222      15.460  22.349  69.759  1.00  0.49           C  
ATOM   3603  CD  LYS B 222      16.224  22.508  68.440  1.00  0.49           C  
ATOM   3604  CE  LYS B 222      15.295  22.831  67.270  1.00  0.49           C  
ATOM   3605  NZ  LYS B 222      16.080  22.934  66.021  1.00  0.49           N  
ATOM   3606  N   LYS B 223      13.394  21.203  72.408  1.00  0.55           N  
ATOM   3607  CA  LYS B 223      12.764  22.491  72.185  1.00  0.55           C  
ATOM   3608  C   LYS B 223      12.169  23.047  73.467  1.00  0.55           C  
ATOM   3609  O   LYS B 223      11.256  22.455  74.037  1.00  0.55           O  
ATOM   3610  CB  LYS B 223      11.613  22.356  71.183  1.00  0.55           C  
ATOM   3611  CG  LYS B 223      11.946  21.919  69.750  1.00  0.55           C  
ATOM   3612  CD  LYS B 223      10.606  21.920  69.015  1.00  0.55           C  
ATOM   3613  CE  LYS B 223      10.553  21.583  67.536  1.00  0.55           C  
ATOM   3614  NZ  LYS B 223       9.125  21.711  67.161  1.00  0.55           N  
ATOM   3615  N   LEU B 224      12.651  24.210  73.943  1.00  0.66           N  
ATOM   3616  CA  LEU B 224      12.113  24.857  75.126  1.00  0.66           C  
ATOM   3617  C   LEU B 224      11.165  26.013  74.797  1.00  0.66           C  
ATOM   3618  O   LEU B 224      11.262  26.642  73.749  1.00  0.66           O  
ATOM   3619  CB  LEU B 224      13.250  25.303  76.066  1.00  0.66           C  
ATOM   3620  CG  LEU B 224      13.598  24.236  77.120  1.00  0.66           C  
ATOM   3621  CD1 LEU B 224      14.314  23.012  76.547  1.00  0.66           C  
ATOM   3622  CD2 LEU B 224      14.529  24.833  78.165  1.00  0.66           C  
ATOM   3623  N   LYS B 225      10.200  26.308  75.702  1.00  0.69           N  
ATOM   3624  CA  LYS B 225       9.157  27.309  75.494  1.00  0.69           C  
ATOM   3625  C   LYS B 225       9.094  28.377  76.587  1.00  0.69           C  
ATOM   3626  O   LYS B 225       8.865  29.550  76.301  1.00  0.69           O  
ATOM   3627  CB  LYS B 225       7.778  26.595  75.469  1.00  0.69           C  
ATOM   3628  CG  LYS B 225       6.557  27.524  75.305  1.00  0.69           C  
ATOM   3629  CD  LYS B 225       5.195  26.804  75.422  1.00  0.69           C  
ATOM   3630  CE  LYS B 225       4.979  25.729  74.347  1.00  0.69           C  
ATOM   3631  NZ  LYS B 225       3.581  25.233  74.291  1.00  0.69           N  
ATOM   3632  N   ALA B 226       9.341  28.031  77.868  1.00  0.80           N  
ATOM   3633  CA  ALA B 226       9.428  29.022  78.931  1.00  0.80           C  
ATOM   3634  C   ALA B 226      10.460  28.563  79.947  1.00  0.80           C  
ATOM   3635  O   ALA B 226      10.729  27.368  80.064  1.00  0.80           O  
ATOM   3636  CB  ALA B 226       8.067  29.263  79.615  1.00  0.80           C  
ATOM   3637  N   ILE B 227      11.091  29.496  80.685  1.00  0.75           N  
ATOM   3638  CA  ILE B 227      12.153  29.176  81.620  1.00  0.75           C  
ATOM   3639  C   ILE B 227      12.050  30.102  82.799  1.00  0.75           C  
ATOM   3640  O   ILE B 227      11.692  31.263  82.634  1.00  0.75           O  
ATOM   3641  CB  ILE B 227      13.564  29.294  81.034  1.00  0.75           C  
ATOM   3642  CG1 ILE B 227      14.630  28.806  82.042  1.00  0.75           C  
ATOM   3643  CG2 ILE B 227      13.877  30.730  80.549  1.00  0.75           C  
ATOM   3644  CD1 ILE B 227      15.921  28.415  81.351  1.00  0.75           C  
ATOM   3645  N   ASP B 228      12.385  29.613  84.006  1.00  0.69           N  
ATOM   3646  CA  ASP B 228      12.570  30.474  85.138  1.00  0.69           C  
ATOM   3647  C   ASP B 228      13.575  29.836  86.101  1.00  0.69           C  
ATOM   3648  O   ASP B 228      13.940  28.671  85.940  1.00  0.69           O  
ATOM   3649  CB  ASP B 228      11.203  30.762  85.776  1.00  0.69           C  
ATOM   3650  CG  ASP B 228      11.308  32.125  86.400  1.00  0.69           C  
ATOM   3651  OD1 ASP B 228      11.865  32.195  87.519  1.00  0.69           O  
ATOM   3652  OD2 ASP B 228      10.917  33.109  85.730  1.00  0.69           O  
ATOM   3653  N   SER B 229      14.097  30.585  87.091  1.00  0.65           N  
ATOM   3654  CA  SER B 229      15.119  30.083  88.002  1.00  0.65           C  
ATOM   3655  C   SER B 229      15.053  30.700  89.368  1.00  0.65           C  
ATOM   3656  O   SER B 229      14.874  31.902  89.540  1.00  0.65           O  
ATOM   3657  CB  SER B 229      16.552  30.356  87.493  1.00  0.65           C  
ATOM   3658  OG  SER B 229      17.579  29.838  88.343  1.00  0.65           O  
ATOM   3659  N   TYR B 230      15.263  29.868  90.395  1.00  0.42           N  
ATOM   3660  CA  TYR B 230      15.367  30.368  91.735  1.00  0.42           C  
ATOM   3661  C   TYR B 230      16.168  29.409  92.582  1.00  0.42           C  
ATOM   3662  O   TYR B 230      15.904  28.209  92.556  1.00  0.42           O  
ATOM   3663  CB  TYR B 230      13.928  30.480  92.289  1.00  0.42           C  
ATOM   3664  CG  TYR B 230      13.912  30.978  93.687  1.00  0.42           C  
ATOM   3665  CD1 TYR B 230      13.779  30.080  94.750  1.00  0.42           C  
ATOM   3666  CD2 TYR B 230      14.163  32.323  93.947  1.00  0.42           C  
ATOM   3667  CE1 TYR B 230      13.987  30.491  96.067  1.00  0.42           C  
ATOM   3668  CE2 TYR B 230      14.248  32.759  95.268  1.00  0.42           C  
ATOM   3669  CZ  TYR B 230      14.187  31.844  96.315  1.00  0.42           C  
ATOM   3670  OH  TYR B 230      14.327  32.303  97.618  1.00  0.42           O  
ATOM   3671  N   GLY B 231      17.106  29.915  93.421  1.00  0.37           N  
ATOM   3672  CA  GLY B 231      17.637  29.195  94.576  1.00  0.37           C  
ATOM   3673  C   GLY B 231      18.219  27.844  94.290  1.00  0.37           C  
ATOM   3674  O   GLY B 231      17.945  26.909  95.034  1.00  0.37           O  
ATOM   3675  N   VAL B 232      18.976  27.745  93.170  1.00  0.45           N  
ATOM   3676  CA  VAL B 232      19.703  26.578  92.651  1.00  0.45           C  
ATOM   3677  C   VAL B 232      18.906  25.824  91.582  1.00  0.45           C  
ATOM   3678  O   VAL B 232      19.455  25.049  90.799  1.00  0.45           O  
ATOM   3679  CB  VAL B 232      20.334  25.683  93.748  1.00  0.45           C  
ATOM   3680  CG1 VAL B 232      20.778  24.281  93.281  1.00  0.45           C  
ATOM   3681  CG2 VAL B 232      21.532  26.438  94.356  1.00  0.45           C  
ATOM   3682  N   ILE B 233      17.590  26.070  91.443  1.00  0.54           N  
ATOM   3683  CA  ILE B 233      16.747  25.203  90.641  1.00  0.54           C  
ATOM   3684  C   ILE B 233      16.204  25.953  89.445  1.00  0.54           C  
ATOM   3685  O   ILE B 233      15.618  27.030  89.543  1.00  0.54           O  
ATOM   3686  CB  ILE B 233      15.628  24.549  91.438  1.00  0.54           C  
ATOM   3687  CG1 ILE B 233      16.188  23.564  92.491  1.00  0.54           C  
ATOM   3688  CG2 ILE B 233      14.736  23.736  90.481  1.00  0.54           C  
ATOM   3689  CD1 ILE B 233      16.732  24.204  93.771  1.00  0.54           C  
ATOM   3690  N   PHE B 234      16.406  25.360  88.253  1.00  0.64           N  
ATOM   3691  CA  PHE B 234      16.087  25.933  86.970  1.00  0.64           C  
ATOM   3692  C   PHE B 234      14.896  25.154  86.448  1.00  0.64           C  
ATOM   3693  O   PHE B 234      14.875  23.924  86.473  1.00  0.64           O  
ATOM   3694  CB  PHE B 234      17.259  25.765  85.954  1.00  0.64           C  
ATOM   3695  CG  PHE B 234      18.468  26.652  86.191  1.00  0.64           C  
ATOM   3696  CD1 PHE B 234      18.910  27.092  87.456  1.00  0.64           C  
ATOM   3697  CD2 PHE B 234      19.232  27.025  85.069  1.00  0.64           C  
ATOM   3698  CE1 PHE B 234      20.032  27.914  87.592  1.00  0.64           C  
ATOM   3699  CE2 PHE B 234      20.370  27.832  85.203  1.00  0.64           C  
ATOM   3700  CZ  PHE B 234      20.760  28.292  86.465  1.00  0.64           C  
ATOM   3701  N   TRP B 235      13.848  25.847  85.982  1.00  0.68           N  
ATOM   3702  CA  TRP B 235      12.610  25.208  85.590  1.00  0.68           C  
ATOM   3703  C   TRP B 235      12.321  25.508  84.146  1.00  0.68           C  
ATOM   3704  O   TRP B 235      12.299  26.665  83.738  1.00  0.68           O  
ATOM   3705  CB  TRP B 235      11.434  25.734  86.434  1.00  0.68           C  
ATOM   3706  CG  TRP B 235      11.528  25.327  87.888  1.00  0.68           C  
ATOM   3707  CD1 TRP B 235      12.300  25.863  88.881  1.00  0.68           C  
ATOM   3708  CD2 TRP B 235      10.724  24.305  88.500  1.00  0.68           C  
ATOM   3709  NE1 TRP B 235      11.958  25.306  90.095  1.00  0.68           N  
ATOM   3710  CE2 TRP B 235      11.003  24.340  89.880  1.00  0.68           C  
ATOM   3711  CE3 TRP B 235       9.799  23.405  87.975  1.00  0.68           C  
ATOM   3712  CZ2 TRP B 235      10.342  23.494  90.756  1.00  0.68           C  
ATOM   3713  CZ3 TRP B 235       9.132  22.548  88.865  1.00  0.68           C  
ATOM   3714  CH2 TRP B 235       9.369  22.620  90.245  1.00  0.68           C  
ATOM   3715  N   GLY B 236      12.085  24.463  83.334  1.00  0.73           N  
ATOM   3716  CA  GLY B 236      11.769  24.620  81.923  1.00  0.73           C  
ATOM   3717  C   GLY B 236      10.401  24.109  81.598  1.00  0.73           C  
ATOM   3718  O   GLY B 236       9.987  23.058  82.076  1.00  0.73           O  
ATOM   3719  N   VAL B 237       9.694  24.826  80.712  1.00  0.79           N  
ATOM   3720  CA  VAL B 237       8.531  24.328  79.997  1.00  0.79           C  
ATOM   3721  C   VAL B 237       9.021  24.029  78.600  1.00  0.79           C  
ATOM   3722  O   VAL B 237       9.609  24.904  77.963  1.00  0.79           O  
ATOM   3723  CB  VAL B 237       7.407  25.357  79.891  1.00  0.79           C  
ATOM   3724  CG1 VAL B 237       6.256  24.840  79.012  1.00  0.79           C  
ATOM   3725  CG2 VAL B 237       6.874  25.679  81.295  1.00  0.79           C  
ATOM   3726  N   ASP B 238       8.821  22.802  78.082  1.00  0.71           N  
ATOM   3727  CA  ASP B 238       9.185  22.450  76.726  1.00  0.71           C  
ATOM   3728  C   ASP B 238       8.120  22.859  75.693  1.00  0.71           C  
ATOM   3729  O   ASP B 238       7.039  23.351  76.019  1.00  0.71           O  
ATOM   3730  CB  ASP B 238       9.764  21.000  76.634  1.00  0.71           C  
ATOM   3731  CG  ASP B 238       8.807  19.837  76.422  1.00  0.71           C  
ATOM   3732  OD1 ASP B 238       7.579  20.060  76.306  1.00  0.71           O  
ATOM   3733  OD2 ASP B 238       9.311  18.685  76.342  1.00  0.71           O  
ATOM   3734  N   ASP B 239       8.413  22.697  74.388  1.00  0.66           N  
ATOM   3735  CA  ASP B 239       7.519  23.007  73.276  1.00  0.66           C  
ATOM   3736  C   ASP B 239       6.199  22.230  73.346  1.00  0.66           C  
ATOM   3737  O   ASP B 239       5.113  22.748  73.070  1.00  0.66           O  
ATOM   3738  CB  ASP B 239       8.297  22.740  71.960  1.00  0.66           C  
ATOM   3739  CG  ASP B 239       7.611  23.227  70.690  1.00  0.66           C  
ATOM   3740  OD1 ASP B 239       7.734  22.539  69.632  1.00  0.66           O  
ATOM   3741  OD2 ASP B 239       7.020  24.330  70.752  1.00  0.66           O  
ATOM   3742  N   ALA B 240       6.269  20.978  73.833  1.00  0.69           N  
ATOM   3743  CA  ALA B 240       5.155  20.070  73.955  1.00  0.69           C  
ATOM   3744  C   ALA B 240       4.496  20.165  75.333  1.00  0.69           C  
ATOM   3745  O   ALA B 240       3.680  19.321  75.712  1.00  0.69           O  
ATOM   3746  CB  ALA B 240       5.701  18.645  73.748  1.00  0.69           C  
ATOM   3747  N   GLU B 241       4.870  21.213  76.100  1.00  0.68           N  
ATOM   3748  CA  GLU B 241       4.305  21.658  77.358  1.00  0.68           C  
ATOM   3749  C   GLU B 241       4.778  20.872  78.552  1.00  0.68           C  
ATOM   3750  O   GLU B 241       4.297  21.066  79.666  1.00  0.68           O  
ATOM   3751  CB  GLU B 241       2.765  21.794  77.329  1.00  0.68           C  
ATOM   3752  CG  GLU B 241       2.347  22.862  76.310  1.00  0.68           C  
ATOM   3753  CD  GLU B 241       0.862  23.170  76.293  1.00  0.68           C  
ATOM   3754  OE1 GLU B 241       0.071  22.628  77.106  1.00  0.68           O  
ATOM   3755  OE2 GLU B 241       0.548  24.051  75.446  1.00  0.68           O  
ATOM   3756  N   LYS B 242       5.779  19.996  78.385  1.00  0.72           N  
ATOM   3757  CA  LYS B 242       6.316  19.208  79.469  1.00  0.72           C  
ATOM   3758  C   LYS B 242       7.233  20.021  80.339  1.00  0.72           C  
ATOM   3759  O   LYS B 242       7.753  21.067  79.960  1.00  0.72           O  
ATOM   3760  CB  LYS B 242       7.054  17.954  78.981  1.00  0.72           C  
ATOM   3761  CG  LYS B 242       6.139  16.986  78.232  1.00  0.72           C  
ATOM   3762  CD  LYS B 242       6.953  15.765  77.809  1.00  0.72           C  
ATOM   3763  CE  LYS B 242       6.115  14.594  77.327  1.00  0.72           C  
ATOM   3764  NZ  LYS B 242       7.022  13.444  77.170  1.00  0.72           N  
ATOM   3765  N   ILE B 243       7.415  19.565  81.578  1.00  0.72           N  
ATOM   3766  CA  ILE B 243       8.048  20.356  82.597  1.00  0.72           C  
ATOM   3767  C   ILE B 243       9.332  19.649  82.922  1.00  0.72           C  
ATOM   3768  O   ILE B 243       9.363  18.435  83.088  1.00  0.72           O  
ATOM   3769  CB  ILE B 243       7.160  20.499  83.830  1.00  0.72           C  
ATOM   3770  CG1 ILE B 243       5.759  21.025  83.420  1.00  0.72           C  
ATOM   3771  CG2 ILE B 243       7.834  21.440  84.857  1.00  0.72           C  
ATOM   3772  CD1 ILE B 243       4.713  20.892  84.527  1.00  0.72           C  
ATOM   3773  N   TYR B 244      10.440  20.396  83.005  1.00  0.67           N  
ATOM   3774  CA  TYR B 244      11.713  19.882  83.453  1.00  0.67           C  
ATOM   3775  C   TYR B 244      12.111  20.677  84.679  1.00  0.67           C  
ATOM   3776  O   TYR B 244      12.016  21.903  84.700  1.00  0.67           O  
ATOM   3777  CB  TYR B 244      12.811  20.031  82.373  1.00  0.67           C  
ATOM   3778  CG  TYR B 244      12.536  19.083  81.240  1.00  0.67           C  
ATOM   3779  CD1 TYR B 244      13.026  17.767  81.280  1.00  0.67           C  
ATOM   3780  CD2 TYR B 244      11.776  19.492  80.134  1.00  0.67           C  
ATOM   3781  CE1 TYR B 244      12.776  16.877  80.223  1.00  0.67           C  
ATOM   3782  CE2 TYR B 244      11.516  18.600  79.086  1.00  0.67           C  
ATOM   3783  CZ  TYR B 244      12.018  17.300  79.125  1.00  0.67           C  
ATOM   3784  OH  TYR B 244      11.732  16.449  78.040  1.00  0.67           O  
ATOM   3785  N   LEU B 245      12.565  19.994  85.747  1.00  0.65           N  
ATOM   3786  CA  LEU B 245      13.118  20.636  86.928  1.00  0.65           C  
ATOM   3787  C   LEU B 245      14.570  20.247  86.945  1.00  0.65           C  
ATOM   3788  O   LEU B 245      14.907  19.064  86.977  1.00  0.65           O  
ATOM   3789  CB  LEU B 245      12.398  20.158  88.221  1.00  0.65           C  
ATOM   3790  CG  LEU B 245      12.766  20.839  89.567  1.00  0.65           C  
ATOM   3791  CD1 LEU B 245      11.753  20.478  90.659  1.00  0.65           C  
ATOM   3792  CD2 LEU B 245      14.153  20.521  90.138  1.00  0.65           C  
ATOM   3793  N   ALA B 246      15.470  21.238  86.887  1.00  0.65           N  
ATOM   3794  CA  ALA B 246      16.874  20.993  86.741  1.00  0.65           C  
ATOM   3795  C   ALA B 246      17.687  21.706  87.796  1.00  0.65           C  
ATOM   3796  O   ALA B 246      17.301  22.722  88.362  1.00  0.65           O  
ATOM   3797  CB  ALA B 246      17.340  21.461  85.347  1.00  0.65           C  
ATOM   3798  N   THR B 247      18.881  21.171  88.062  1.00  0.48           N  
ATOM   3799  CA  THR B 247      19.947  21.889  88.744  1.00  0.48           C  
ATOM   3800  C   THR B 247      21.108  21.902  87.787  1.00  0.48           C  
ATOM   3801  O   THR B 247      21.106  21.188  86.778  1.00  0.48           O  
ATOM   3802  CB  THR B 247      20.358  21.287  90.085  1.00  0.48           C  
ATOM   3803  OG1 THR B 247      21.320  22.073  90.773  1.00  0.48           O  
ATOM   3804  CG2 THR B 247      20.938  19.878  89.921  1.00  0.48           C  
ATOM   3805  N   MET B 248      22.101  22.738  88.078  1.00  0.48           N  
ATOM   3806  CA  MET B 248      23.306  22.884  87.310  1.00  0.48           C  
ATOM   3807  C   MET B 248      24.365  21.771  87.637  1.00  0.48           C  
ATOM   3808  O   MET B 248      24.042  20.687  88.222  1.00  0.48           O  
ATOM   3809  CB  MET B 248      23.818  24.344  87.514  1.00  0.48           C  
ATOM   3810  CG  MET B 248      22.887  25.428  86.905  1.00  0.48           C  
ATOM   3811  SD  MET B 248      22.741  25.396  85.086  1.00  0.48           S  
ATOM   3812  CE  MET B 248      24.409  25.983  84.678  1.00  0.48           C  
ATOM   3813  OXT MET B 248      25.533  21.971  87.217  1.00  0.48           O  
TER    3814      MET B 248                                                      
END   
