# Supplementary material for: Species-Specific Proteins in the Oviducts of Snail Sibling Species: Proteotranscriptomic Study of Littorina fabalis and L. obtusata
Source: Biology (Basel). 2021 Oct 22;10(11):1087. doi: 10.3390/biology10111087 (PMC8614816; doi:10.3390/biology10111087)
Supplement: Supplementary file 1 [file biology-10-01087-s001.zip › Supplementary materials 4/Legend.xlsx]

## Sheet: Лист1
Gel	Cy 2	Cy 3	Cy 5
1	Internal standard	L. fabalis biological replicate 1	L. obtusata biological replicate 1
2	Internal standard	L. obtusata biological replicate 2	L. fabalis biological replicate 2
3	Internal standard	L. fabalis biological replicate 2	L. obtusata biological replicate 2
4	Internal standard	L. obtusata biological replicate 1	L. fabalis biological replicate 1
