# Supplementary material for: Species-Specific Proteins in the Oviducts of Snail Sibling Species: Proteotranscriptomic Study of Littorina fabalis and L. obtusata
Source: Biology (Basel). 2021 Oct 22;10(11):1087. doi: 10.3390/biology10111087 (PMC8614816; doi:10.3390/biology10111087)
Supplement: Supplementary file 1 [file biology-10-01087-s001.zip › Supplementary Table S1.xlsx]

## Sheet: L. fabalis
query	Description	seed_ortholog	evalue	score	eggNOG_OGs	max_annot_lvl	COG_category		Preferred_name	GOs	EC	KEGG_ko	KEGG_Pathway	KEGG_Module	KEGG_Reaction	KEGG_rclass	BRITE	KEGG_TC	CAZy	BiGG_Reaction	PFAMs
TRINITY_DN6679_c1_g1_i2.p1	regulation of alternative mRNA splicing, via spliceosome	6500.XP_005096261.1	9.6e-49	201.1	KOG0154@1|root,KOG0154@2759|Eukaryota,38CTX@33154|Opisthokonta,3BDVK@33208|Metazoa,3CRCI@33213|Bilateria	33208|Metazoa	A		RBM5	GO:0000122,GO:0000245,GO:0000375,GO:0000377,GO:0000381,GO:0000398,GO:0003674,GO:0003676,GO:0003677,GO:0003723,GO:0003729,GO:0005488,GO:0005515,GO:0005575,GO:0005622,GO:0005623,GO:0005634,GO:0005654,GO:0005681,GO:0006139,GO:0006355,GO:0006357,GO:0006396,GO:0006397,GO:0006725,GO:0006807,GO:0008150,GO:0008152,GO:0008285,GO:0008380,GO:0009889,GO:0009890,GO:0009892,GO:0009893,GO:0009894,GO:0009895,GO:…	-	ko:K13094	-	-	-	-	ko00000,ko03041	-	-	-	G-patch,RRM_1,zf-RanBP
TRINITY_DN6679_c1_g1_i3.p1	regulation of alternative mRNA splicing, via spliceosome	6500.XP_005096261.1	4.2e-41	174.9	KOG0154@1|root,KOG0154@2759|Eukaryota,38CTX@33154|Opisthokonta,3BDVK@33208|Metazoa,3CRCI@33213|Bilateria	33208|Metazoa	A		RBM5	GO:0000122,GO:0000245,GO:0000375,GO:0000377,GO:0000381,GO:0000398,GO:0003674,GO:0003676,GO:0003677,GO:0003723,GO:0003729,GO:0005488,GO:0005515,GO:0005575,GO:0005622,GO:0005623,GO:0005634,GO:0005654,GO:0005681,GO:0006139,GO:0006355,GO:0006357,GO:0006396,GO:0006397,GO:0006725,GO:0006807,GO:0008150,GO:0008152,GO:0008285,GO:0008380,GO:0009889,GO:0009890,GO:0009892,GO:0009893,GO:0009894,GO:0009895,GO:…	-	ko:K13094	-	-	-	-	ko00000,ko03041	-	-	-	G-patch,RRM_1,zf-RanBP
TRINITY_DN6068_c0_g1_i7.p1	K02A2.6-like	10224.XP_002738307.1	9e-49	200.3	COG2801@1|root,KOG0017@2759|Eukaryota,38F42@33154|Opisthokonta,3BA5H@33208|Metazoa,3CZSS@33213|Bilateria	33208|Metazoa	G		-	-	-	-	-	-	-	-	-	-	-	-	RVT_1,rve
TRINITY_DN3604_c1_g1_i13.p1	Reverse transcriptase (RNA-dependent DNA polymerase)	10224.XP_006823893.1	1.9e-28	133.7	KOG1075@1|root,KOG1075@2759|Eukaryota,38VUX@33154|Opisthokonta,3C5TU@33208|Metazoa,3DF9K@33213|Bilateria	33208|Metazoa	S		-	-	-	-	-	-	-	-	-	-	-	-	RVT_1
TRINITY_DN31189_c0_g1_i2.p1	Ribonuclease H protein	7668.SPU_005589-tr	1.9e-29	135.6	KOG1075@1|root,KOG1075@2759|Eukaryota	2759|Eukaryota	E		-	-	-	-	-	-	-	-	-	-	-	-	RVT_1
TRINITY_DN66971_c0_g1_i1.p1	K02A2.6-like	31033.ENSTRUP00000044691	1.7e-22	112.5	COG2801@1|root,KOG0017@2759|Eukaryota,38F42@33154|Opisthokonta,3BA5H@33208|Metazoa,3CZSS@33213|Bilateria,48AQP@7711|Chordata	33208|Metazoa	L		-	-	-	ko:K14965	-	-	-	-	ko00000,ko03036	-	-	-	RVT_1,rve
TRINITY_DN17510_c0_g1_i3.p1	Arylsulfatase	6500.XP_005103162.1	3.5e-56	224.6	COG3119@1|root,KOG3867@2759|Eukaryota,38DVH@33154|Opisthokonta,3BAP3@33208|Metazoa,3CRD5@33213|Bilateria	33208|Metazoa	P		-	-	-	-	-	-	-	-	-	-	-	-	Sulfatase
TRINITY_DN17510_c0_g1_i2.p1	Arylsulfatase	6500.XP_005103162.1	3.5e-100	371.7	COG3119@1|root,KOG3867@2759|Eukaryota,38DVH@33154|Opisthokonta,3BAP3@33208|Metazoa,3CRD5@33213|Bilateria	33208|Metazoa	P		-	-	-	-	-	-	-	-	-	-	-	-	Sulfatase
TRINITY_DN15791_c0_g1_i8.p1	K02A2.6-like	31033.ENSTRUP00000044691	6.2e-22	110.5	COG2801@1|root,KOG0017@2759|Eukaryota,38F42@33154|Opisthokonta,3BA5H@33208|Metazoa,3CZSS@33213|Bilateria,48AQP@7711|Chordata	33208|Metazoa	L		-	-	-	ko:K14965	-	-	-	-	ko00000,ko03036	-	-	-	RVT_1,rve
TRINITY_DN71806_c0_g1_i1.p1	Ribonuclease H protein	7668.SPU_005589-tr	1.3e-21	109.0	KOG1075@1|root,KOG1075@2759|Eukaryota	2759|Eukaryota	E		-	-	-	-	-	-	-	-	-	-	-	-	RVT_1
TRINITY_DN64087_c0_g1_i1.p1	K02A2.6-like	10224.XP_006812917.1	1.4e-28	132.1	COG2801@1|root,KOG0017@2759|Eukaryota,38F42@33154|Opisthokonta,3BA5H@33208|Metazoa,3CZSS@33213|Bilateria	33208|Metazoa	G		-	-	3.1.4.17	ko:K13755	ko00230,ko04020,ko04740,ko04742,ko04924,ko05032,map00230,map04020,map04740,map04742,map04924,map05032	-	R00191,R01234	RC00296	ko00000,ko00001,ko01000	-	-	-	RVT_1,rve
TRINITY_DN10373_c1_g1_i4.p1	WSC domain containing 2	7994.ENSAMXP00000004274	2.9e-10	72.8	KOG4157@1|root,KOG4157@2759|Eukaryota,38SZJ@33154|Opisthokonta,3BABM@33208|Metazoa,3D080@33213|Bilateria,485YZ@7711|Chordata,498DD@7742|Vertebrata,49Q2Y@7898|Actinopterygii	33208|Metazoa	GO		WSCD2	-	-	-	-	-	-	-	-	-	-	-	Sulfotransfer_1,WSC
TRINITY_DN249_c0_g1_i3.p1	C-Type lectin	7176.CPIJ006802-PA	9.5e-08	63.9	KOG4297@1|root,KOG4297@2759|Eukaryota,39TWF@33154|Opisthokonta,3BFQ9@33208|Metazoa,3CX0X@33213|Bilateria,42AX1@6656|Arthropoda,3T0AX@50557|Insecta,455B1@7147|Diptera,45GG5@7148|Nematocera	33208|Metazoa	O		BCAN	GO:0000323,GO:0001501,GO:0001618,GO:0001775,GO:0001817,GO:0001818,GO:0001819,GO:0001871,GO:0001872,GO:0001878,GO:0001879,GO:0002218,GO:0002220,GO:0002223,GO:0002252,GO:0002253,GO:0002263,GO:0002285,GO:0002286,GO:0002292,GO:0002366,GO:0002376,GO:0002429,GO:0002468,GO:0002470,GO:0002474,GO:0002478,GO:0002520,GO:0002521,GO:0002682,GO:0002684,GO:0002694,GO:0002696,GO:0002757,GO:0002758,GO:0002764,GO:…	-	ko:K06560,ko:K06563,ko:K06721,ko:K06794,ko:K06795,ko:K10057,ko:K10058,ko:K10059,ko:K10060,ko:K17513,ko:K17514,ko:K22244	ko04145,ko05152,ko05162,ko05226,map04145,map05152,map05162,map05226	-	-	-	ko00000,ko00001,ko00535,ko00536,ko04090,ko04091,ko04131,ko04516	-	-	-	EGF,Lectin_C,Sushi,V-set,Xlink
TRINITY_DN249_c0_g1_i16.p1	C-Type lectin	7176.CPIJ006802-PA	9.5e-08	63.9	KOG4297@1|root,KOG4297@2759|Eukaryota,39TWF@33154|Opisthokonta,3BFQ9@33208|Metazoa,3CX0X@33213|Bilateria,42AX1@6656|Arthropoda,3T0AX@50557|Insecta,455B1@7147|Diptera,45GG5@7148|Nematocera	33208|Metazoa	O		BCAN	GO:0000323,GO:0001501,GO:0001618,GO:0001775,GO:0001817,GO:0001818,GO:0001819,GO:0001871,GO:0001872,GO:0001878,GO:0001879,GO:0002218,GO:0002220,GO:0002223,GO:0002252,GO:0002253,GO:0002263,GO:0002285,GO:0002286,GO:0002292,GO:0002366,GO:0002376,GO:0002429,GO:0002468,GO:0002470,GO:0002474,GO:0002478,GO:0002520,GO:0002521,GO:0002682,GO:0002684,GO:0002694,GO:0002696,GO:0002757,GO:0002758,GO:0002764,GO:…	-	ko:K06560,ko:K06563,ko:K06721,ko:K06794,ko:K06795,ko:K10057,ko:K10058,ko:K10059,ko:K10060,ko:K17513,ko:K17514,ko:K22244	ko04145,ko05152,ko05162,ko05226,map04145,map05152,map05162,map05226	-	-	-	ko00000,ko00001,ko00535,ko00536,ko04090,ko04091,ko04131,ko04516	-	-	-	EGF,Lectin_C,Sushi,V-set,Xlink
TRINITY_DN11886_c1_g1_i3.p1	Belongs to the heat shock protein 70 family	6500.XP_005107239.1	4.1e-67	262.7	COG0443@1|root,KOG0104@2759|Eukaryota,38CWK@33154|Opisthokonta,3BJNI@33208|Metazoa,3CUA7@33213|Bilateria	33208|Metazoa	O		HYOU1	GO:0000003,GO:0001666,GO:0002931,GO:0003674,GO:0005488,GO:0005515,GO:0005575,GO:0005576,GO:0005615,GO:0005622,GO:0005623,GO:0005737,GO:0005783,GO:0005788,GO:0005790,GO:0006810,GO:0006888,GO:0006897,GO:0006898,GO:0006950,GO:0006986,GO:0007154,GO:0007165,GO:0008150,GO:0009628,GO:0009966,GO:0009968,GO:0009987,GO:0010033,GO:0010646,GO:0010648,GO:0010941,GO:0012505,GO:0016192,GO:0023051,GO:0023052,GO:…	-	ko:K09486	ko04141,map04141	-	-	-	ko00000,ko00001,ko03110	-	-	-	HSP70
TRINITY_DN11886_c1_g1_i17.p1	Belongs to the heat shock protein 70 family	6500.XP_005107239.1	5.8e-67	261.9	COG0443@1|root,KOG0104@2759|Eukaryota,38CWK@33154|Opisthokonta,3BJNI@33208|Metazoa,3CUA7@33213|Bilateria	33208|Metazoa	O		HYOU1	GO:0000003,GO:0001666,GO:0002931,GO:0003674,GO:0005488,GO:0005515,GO:0005575,GO:0005576,GO:0005615,GO:0005622,GO:0005623,GO:0005737,GO:0005783,GO:0005788,GO:0005790,GO:0006810,GO:0006888,GO:0006897,GO:0006898,GO:0006950,GO:0006986,GO:0007154,GO:0007165,GO:0008150,GO:0009628,GO:0009966,GO:0009968,GO:0009987,GO:0010033,GO:0010646,GO:0010648,GO:0010941,GO:0012505,GO:0016192,GO:0023051,GO:0023052,GO:…	-	ko:K09486	ko04141,map04141	-	-	-	ko00000,ko00001,ko03110	-	-	-	HSP70
TRINITY_DN11886_c1_g1_i10.p1	Belongs to the heat shock protein 70 family	6500.XP_005107239.1	4.1e-67	262.7	COG0443@1|root,KOG0104@2759|Eukaryota,38CWK@33154|Opisthokonta,3BJNI@33208|Metazoa,3CUA7@33213|Bilateria	33208|Metazoa	O		HYOU1	GO:0000003,GO:0001666,GO:0002931,GO:0003674,GO:0005488,GO:0005515,GO:0005575,GO:0005576,GO:0005615,GO:0005622,GO:0005623,GO:0005737,GO:0005783,GO:0005788,GO:0005790,GO:0006810,GO:0006888,GO:0006897,GO:0006898,GO:0006950,GO:0006986,GO:0007154,GO:0007165,GO:0008150,GO:0009628,GO:0009966,GO:0009968,GO:0009987,GO:0010033,GO:0010646,GO:0010648,GO:0010941,GO:0012505,GO:0016192,GO:0023051,GO:0023052,GO:…	-	ko:K09486	ko04141,map04141	-	-	-	ko00000,ko00001,ko03110	-	-	-	HSP70
TRINITY_DN1587_c0_g1_i7.p1	It is involved in the biological process described with rRNA processing	32264.tetur24g01140.1	7.9e-30	138.7	COG5644@1|root,KOG2172@2759|Eukaryota,38C5D@33154|Opisthokonta,3BAAB@33208|Metazoa,3CSSX@33213|Bilateria,41Z8H@6656|Arthropoda	33208|Metazoa	S		UTP14A	GO:0000003,GO:0003674,GO:0005488,GO:0005515,GO:0005575,GO:0005622,GO:0005623,GO:0005634,GO:0005654,GO:0005730,GO:0005737,GO:0005829,GO:0006139,GO:0006364,GO:0006396,GO:0006725,GO:0006807,GO:0007275,GO:0007276,GO:0007283,GO:0007399,GO:0007417,GO:0007420,GO:0008150,GO:0008152,GO:0009987,GO:0010467,GO:0016070,GO:0016072,GO:0016319,GO:0019953,GO:0022414,GO:0022613,GO:0030490,GO:0030684,GO:0031974,GO:…	-	ko:K14567	ko03008,map03008	-	-	-	ko00000,ko00001,ko03009	-	-	-	Utp14
TRINITY_DN1587_c0_g1_i5.p1	It is involved in the biological process described with rRNA processing	32264.tetur24g01140.1	8.4e-30	138.7	COG5644@1|root,KOG2172@2759|Eukaryota,38C5D@33154|Opisthokonta,3BAAB@33208|Metazoa,3CSSX@33213|Bilateria,41Z8H@6656|Arthropoda	33208|Metazoa	S		UTP14A	GO:0000003,GO:0003674,GO:0005488,GO:0005515,GO:0005575,GO:0005622,GO:0005623,GO:0005634,GO:0005654,GO:0005730,GO:0005737,GO:0005829,GO:0006139,GO:0006364,GO:0006396,GO:0006725,GO:0006807,GO:0007275,GO:0007276,GO:0007283,GO:0007399,GO:0007417,GO:0007420,GO:0008150,GO:0008152,GO:0009987,GO:0010467,GO:0016070,GO:0016072,GO:0016319,GO:0019953,GO:0022414,GO:0022613,GO:0030490,GO:0030684,GO:0031974,GO:…	-	ko:K14567	ko03008,map03008	-	-	-	ko00000,ko00001,ko03009	-	-	-	Utp14
TRINITY_DN1587_c0_g1_i3.p1	It is involved in the biological process described with rRNA processing	32264.tetur24g01140.1	7.6e-30	138.7	COG5644@1|root,KOG2172@2759|Eukaryota,38C5D@33154|Opisthokonta,3BAAB@33208|Metazoa,3CSSX@33213|Bilateria,41Z8H@6656|Arthropoda	33208|Metazoa	S		UTP14A	GO:0000003,GO:0003674,GO:0005488,GO:0005515,GO:0005575,GO:0005622,GO:0005623,GO:0005634,GO:0005654,GO:0005730,GO:0005737,GO:0005829,GO:0006139,GO:0006364,GO:0006396,GO:0006725,GO:0006807,GO:0007275,GO:0007276,GO:0007283,GO:0007399,GO:0007417,GO:0007420,GO:0008150,GO:0008152,GO:0009987,GO:0010467,GO:0016070,GO:0016072,GO:0016319,GO:0019953,GO:0022414,GO:0022613,GO:0030490,GO:0030684,GO:0031974,GO:…	-	ko:K14567	ko03008,map03008	-	-	-	ko00000,ko00001,ko03009	-	-	-	Utp14
TRINITY_DN65930_c0_g1_i1.p1	K02A2.6-like	10224.XP_002738307.1	5.8e-28	130.6	COG2801@1|root,KOG0017@2759|Eukaryota,38F42@33154|Opisthokonta,3BA5H@33208|Metazoa,3CZSS@33213|Bilateria	33208|Metazoa	G		-	-	-	-	-	-	-	-	-	-	-	-	RVT_1,rve
TRINITY_DN40581_c0_g1_i1.p1	colon epithelial cell migration	7739.XP_002606091.1	1.2e-32	146.0	COG3119@1|root,KOG3867@2759|Eukaryota,38DVH@33154|Opisthokonta,3BAP3@33208|Metazoa,3CRD5@33213|Bilateria,481HM@7711|Chordata	33208|Metazoa	P		-	-	-	-	-	-	-	-	-	-	-	-	Sulfatase
TRINITY_DN3875_c0_g1_i2.p1	zinc ion binding	6500.XP_005098136.1	1.5e-80	306.6	KOG3792@1|root,KOG3792@2759|Eukaryota,38ESR@33154|Opisthokonta,3BABV@33208|Metazoa,3CTKN@33213|Bilateria	33208|Metazoa	L		ZFR	GO:0000375,GO:0000377,GO:0000398,GO:0005575,GO:0005622,GO:0005623,GO:0005634,GO:0005694,GO:0005737,GO:0006139,GO:0006396,GO:0006397,GO:0006725,GO:0006807,GO:0008150,GO:0008152,GO:0008380,GO:0009987,GO:0010467,GO:0016070,GO:0016071,GO:0034641,GO:0043170,GO:0043226,GO:0043227,GO:0043228,GO:0043229,GO:0043231,GO:0043232,GO:0044237,GO:0044238,GO:0044424,GO:0044464,GO:0046483,GO:0071704,GO:0090304,GO:…	-	ko:K13203	-	-	-	-	ko00000,ko03041	-	-	-	DZF,zf-met
TRINITY_DN3875_c0_g1_i7.p2	Zinc finger RNA-binding protein	9713.XP_006751043.1	8.8e-20	103.2	KOG3792@1|root,KOG3792@2759|Eukaryota,39VRN@33154|Opisthokonta,3BIF4@33208|Metazoa,3D66S@33213|Bilateria,48R2V@7711|Chordata,49MNX@7742|Vertebrata,3J6A6@40674|Mammalia,3EUPS@33554|Carnivora	33208|Metazoa	A		ZFR2	-	2.7.10.2	ko:K08888	ko04722,map04722	-	-	-	ko00000,ko00001,ko01000,ko01001	-	-	-	DZF,zf-met
TRINITY_DN3875_c0_g1_i8.p1	zinc ion binding	6500.XP_005098136.1	1.3e-81	310.1	KOG3792@1|root,KOG3792@2759|Eukaryota,38ESR@33154|Opisthokonta,3BABV@33208|Metazoa,3CTKN@33213|Bilateria	33208|Metazoa	L		ZFR	GO:0000375,GO:0000377,GO:0000398,GO:0005575,GO:0005622,GO:0005623,GO:0005634,GO:0005694,GO:0005737,GO:0006139,GO:0006396,GO:0006397,GO:0006725,GO:0006807,GO:0008150,GO:0008152,GO:0008380,GO:0009987,GO:0010467,GO:0016070,GO:0016071,GO:0034641,GO:0043170,GO:0043226,GO:0043227,GO:0043228,GO:0043229,GO:0043231,GO:0043232,GO:0044237,GO:0044238,GO:0044424,GO:0044464,GO:0046483,GO:0071704,GO:0090304,GO:…	-	ko:K13203	-	-	-	-	ko00000,ko03041	-	-	-	DZF,zf-met
TRINITY_DN387_c0_g1_i1.p1	Methyltransferase domain	6500.XP_005102025.1	2.1e-55	223.0	2AYAA@1|root,2S02V@2759|Eukaryota,3A37V@33154|Opisthokonta,3C175@33208|Metazoa,3DHPD@33213|Bilateria	33208|Metazoa	S		-	-	-	-	-	-	-	-	-	-	-	-	Methyltransf_21,Methyltransf_22
TRINITY_DN387_c0_g1_i17.p1	Methyltransferase domain	6500.XP_005102025.1	2.1e-55	223.0	2AYAA@1|root,2S02V@2759|Eukaryota,3A37V@33154|Opisthokonta,3C175@33208|Metazoa,3DHPD@33213|Bilateria	33208|Metazoa	S		-	-	-	-	-	-	-	-	-	-	-	-	Methyltransf_21,Methyltransf_22
TRINITY_DN387_c0_g1_i20.p1	Methyltransferase domain	6500.XP_005102025.1	2.2e-55	223.0	2AYAA@1|root,2S02V@2759|Eukaryota,3A37V@33154|Opisthokonta,3C175@33208|Metazoa,3DHPD@33213|Bilateria	33208|Metazoa	S		-	-	-	-	-	-	-	-	-	-	-	-	Methyltransf_21,Methyltransf_22
TRINITY_DN387_c0_g1_i23.p1	Methyltransferase domain	6500.XP_005102025.1	2.2e-55	223.0	2AYAA@1|root,2S02V@2759|Eukaryota,3A37V@33154|Opisthokonta,3C175@33208|Metazoa,3DHPD@33213|Bilateria	33208|Metazoa	S		-	-	-	-	-	-	-	-	-	-	-	-	Methyltransf_21,Methyltransf_22
TRINITY_DN22694_c0_g1_i1.p1	Sulfotransferase activity	7220.FBpp0137951	5.3e-24	118.6	KOG4157@1|root,KOG4157@2759|Eukaryota,38SZJ@33154|Opisthokonta,3BABM@33208|Metazoa,3D080@33213|Bilateria,41URF@6656|Arthropoda,3SIC1@50557|Insecta,44XGF@7147|Diptera,45NU5@7214|Drosophilidae	33208|Metazoa	GO		-	-	-	-	-	-	-	-	-	-	-	-	Sulfotransfer_1,Sulfotransfer_3
TRINITY_DN41502_c1_g1_i1.p1	Cytochrome P450, family 39, subfamily a, polypeptide 1	7897.ENSLACP00000008068	9.8e-46	190.3	COG2124@1|root,KOG0684@2759|Eukaryota,38E56@33154|Opisthokonta,3BI2T@33208|Metazoa,3CXT2@33213|Bilateria,480HB@7711|Chordata,497S4@7742|Vertebrata	33208|Metazoa	Q		CYP39A1	GO:0003674,GO:0003824,GO:0004497,GO:0005575,GO:0005622,GO:0005623,GO:0005737,GO:0005783,GO:0005789,GO:0006066,GO:0006082,GO:0006629,GO:0006694,GO:0006699,GO:0006706,GO:0006707,GO:0007586,GO:0008150,GO:0008152,GO:0008202,GO:0008203,GO:0008206,GO:0008387,GO:0008395,GO:0008396,GO:0008610,GO:0009056,GO:0009058,GO:0009987,GO:0012505,GO:0016020,GO:0016042,GO:0016053,GO:0016125,GO:0016127,GO:0016491,GO:…	1.14.14.26	ko:K07439	ko00120,map00120	-	R07208	RC00524	ko00000,ko00001,ko00199,ko01000	-	-	-	p450
TRINITY_DN41502_c1_g1_i3.p1	Cytochrome P450, family 39, subfamily a, polypeptide 1	10224.XP_006816090.1	3.7e-95	355.5	COG2124@1|root,KOG0684@2759|Eukaryota,38E56@33154|Opisthokonta,3BI2T@33208|Metazoa,3CXT2@33213|Bilateria	33208|Metazoa	Q		CYP39A1	GO:0003674,GO:0003824,GO:0004497,GO:0005575,GO:0005622,GO:0005623,GO:0005737,GO:0005783,GO:0005789,GO:0006066,GO:0006082,GO:0006629,GO:0006694,GO:0006699,GO:0006706,GO:0006707,GO:0007586,GO:0008150,GO:0008152,GO:0008202,GO:0008203,GO:0008206,GO:0008387,GO:0008395,GO:0008396,GO:0008610,GO:0009056,GO:0009058,GO:0009987,GO:0012505,GO:0016020,GO:0016042,GO:0016053,GO:0016125,GO:0016127,GO:0016491,GO:…	1.14.14.26	ko:K07439	ko00120,map00120	-	R07208	RC00524	ko00000,ko00001,ko00199,ko01000	-	-	-	p450
TRINITY_DN41502_c1_g1_i2.p1	Cytochrome P450, family 39, subfamily a, polypeptide 1	10224.XP_006816090.1	4.9e-93	347.8	COG2124@1|root,KOG0684@2759|Eukaryota,38E56@33154|Opisthokonta,3BI2T@33208|Metazoa,3CXT2@33213|Bilateria	33208|Metazoa	Q		CYP39A1	GO:0003674,GO:0003824,GO:0004497,GO:0005575,GO:0005622,GO:0005623,GO:0005737,GO:0005783,GO:0005789,GO:0006066,GO:0006082,GO:0006629,GO:0006694,GO:0006699,GO:0006706,GO:0006707,GO:0007586,GO:0008150,GO:0008152,GO:0008202,GO:0008203,GO:0008206,GO:0008387,GO:0008395,GO:0008396,GO:0008610,GO:0009056,GO:0009058,GO:0009987,GO:0012505,GO:0016020,GO:0016042,GO:0016053,GO:0016125,GO:0016127,GO:0016491,GO:…	1.14.14.26	ko:K07439	ko00120,map00120	-	R07208	RC00524	ko00000,ko00001,ko00199,ko01000	-	-	-	p450
TRINITY_DN30438_c0_g1_i1.p1	Ribonuclease H protein	7668.SPU_005589-tr	1.7e-10	72.0	KOG1075@1|root,KOG1075@2759|Eukaryota	2759|Eukaryota	E		-	-	-	-	-	-	-	-	-	-	-	-	RVT_1
TRINITY_DN34410_c1_g1_i1.p2	Reverse transcriptase (RNA-dependent DNA polymerase)	7955.ENSDARP00000108964	3.2e-42	178.7	KOG1075@1|root,KOG1075@2759|Eukaryota,39RKB@33154|Opisthokonta,3BK61@33208|Metazoa,3CX3T@33213|Bilateria,48GDZ@7711|Chordata,49D32@7742|Vertebrata,4A8I3@7898|Actinopterygii	33208|Metazoa	S		-	-	-	-	-	-	-	-	-	-	-	-	RVT_1
TRINITY_DN37521_c0_g1_i1.p1	Reverse transcriptase (RNA-dependent DNA polymerase)	1898060.A0A1B2RW25_9VIRU	3.8e-19	101.3	4QDG6@10239|Viruses	10239|Viruses	S		-	-	-	-	-	-	-	-	-	-	-	-	-
TRINITY_DN5722_c0_g1_i13.p1	-	7029.ACYPI47485-PA	4.9e-10	71.2	2B4CP@1|root,2S0GP@2759|Eukaryota,3A33R@33154|Opisthokonta,3BQUW@33208|Metazoa	33208|Metazoa	-		-	-	-	-	-	-	-	-	-	-	-	-	DUF4817
TRINITY_DN5722_c0_g1_i3.p1	-	7029.ACYPI47485-PA	5e-10	70.9	2B4CP@1|root,2S0GP@2759|Eukaryota,3A33R@33154|Opisthokonta,3BQUW@33208|Metazoa	33208|Metazoa	-		-	-	-	-	-	-	-	-	-	-	-	-	DUF4817
TRINITY_DN5722_c0_g1_i14.p1	-	7029.ACYPI47485-PA	5.2e-09	67.4	2B4CP@1|root,2S0GP@2759|Eukaryota,3A33R@33154|Opisthokonta,3BQUW@33208|Metazoa	33208|Metazoa	-		-	-	-	-	-	-	-	-	-	-	-	-	DUF4817
TRINITY_DN5722_c0_g1_i4.p1	-	7029.ACYPI47485-PA	1.7e-09	69.3	2B4CP@1|root,2S0GP@2759|Eukaryota,3A33R@33154|Opisthokonta,3BQUW@33208|Metazoa	33208|Metazoa	-		-	-	-	-	-	-	-	-	-	-	-	-	DUF4817
TRINITY_DN15377_c0_g1_i5.p1	Jerky protein homolog-like	6087.XP_004207936.1	1e-26	126.7	KOG3105@1|root,KOG3105@2759|Eukaryota,38DQS@33154|Opisthokonta,3BK20@33208|Metazoa	33208|Metazoa	S		-	-	-	-	-	-	-	-	-	-	-	-	DDE_1,HTH_Tnp_Tc5
TRINITY_DN15377_c0_g1_i2.p1	Jerky protein homolog-like	8081.XP_008420791.1	9.1e-29	133.7	KOG3105@1|root,KOG3105@2759|Eukaryota,38DQS@33154|Opisthokonta,3BK20@33208|Metazoa,3CYN0@33213|Bilateria,48H1P@7711|Chordata,49DZQ@7742|Vertebrata,4A4YQ@7898|Actinopterygii	33208|Metazoa	S		-	-	-	-	-	-	-	-	-	-	-	-	DDE_1,HTH_Tnp_Tc5

## Sheet: L. obtusata
query	Description	seed_ortholog	evalue	score	eggNOG_OGs	max_annot_lvl	COG_category	Preferred_name	GOs	EC	KEGG_ko	KEGG_Pathway	KEGG_Module	KEGG_Reaction	KEGG_rclass	BRITE	KEGG_TC	CAZy	BiGG_Reaction	PFAMs
TRINITY_DN22349_c0_g1_i2.p2	Belongs to the G-protein coupled receptor 2 family	6500.XP_005101829.1	7.7e-53	213.8	KOG4193@1|root,KOG4193@2759|Eukaryota,38D0U@33154|Opisthokonta,3BCMA@33208|Metazoa,3CRTM@33213|Bilateria	33208|Metazoa	T	-	-	-	ko:K04593	-	-	-	-	ko00000,ko04030	-	-	-	7tm_2,GPS
TRINITY_DN22349_c0_g1_i4.p2	Belongs to the G-protein coupled receptor 2 family	6500.XP_005101829.1	1.6e-55	222.6	KOG4193@1|root,KOG4193@2759|Eukaryota,38D0U@33154|Opisthokonta,3BCMA@33208|Metazoa,3CRTM@33213|Bilateria	33208|Metazoa	T	-	-	-	ko:K04593	-	-	-	-	ko00000,ko04030	-	-	-	7tm_2,GPS
TRINITY_DN22349_c0_g1_i1.p1	Belongs to the G-protein coupled receptor 2 family	6500.XP_005101829.1	4.4e-133	481.5	KOG4193@1|root,KOG4193@2759|Eukaryota,38D0U@33154|Opisthokonta,3BCMA@33208|Metazoa,3CRTM@33213|Bilateria	33208|Metazoa	T	-	-	-	ko:K04593	-	-	-	-	ko00000,ko04030	-	-	-	7tm_2,GPS
TRINITY_DN22349_c0_g1_i3.p1	Belongs to the G-protein coupled receptor 2 family	6500.XP_005101829.1	9.1e-136	490.3	KOG4193@1|root,KOG4193@2759|Eukaryota,38D0U@33154|Opisthokonta,3BCMA@33208|Metazoa,3CRTM@33213|Bilateria	33208|Metazoa	T	-	-	-	ko:K04593	-	-	-	-	ko00000,ko04030	-	-	-	7tm_2,GPS
TRINITY_DN22359_c0_g1_i1.p1	protein K63-linked deubiquitination	6500.XP_005104997.1	1.3e-43	182.2	KOG2605@1|root,KOG2605@2759|Eukaryota,39SEE@33154|Opisthokonta,3BA0Q@33208|Metazoa,3CS26@33213|Bilateria	33208|Metazoa	OT	OTUD5	GO:0000003,GO:0001775,GO:0001816,GO:0001817,GO:0001818,GO:0002237,GO:0002250,GO:0002252,GO:0002263,GO:0002285,GO:0002286,GO:0002287,GO:0002292,GO:0002293,GO:0002294,GO:0002295,GO:0002360,GO:0002363,GO:0002366,GO:0002376,GO:0002460,GO:0002520,GO:0002521,GO:0002682,GO:0002790,GO:0002791,GO:0002792,GO:0002819,GO:0002822,GO:0003006,GO:0003674,GO:0003824,GO:0004843,GO:0005575,GO:0005622,GO:0005623,GO:…	3.4.19.12	ko:K12655	ko04622,map04622	-	-	-	ko00000,ko00001,ko01000,ko01002,ko04121	-	-	-	OTU
TRINITY_DN22397_c0_g1_i1.p1	Promyelocytic leukemia	6500.XP_005112056.1	3.6e-79	302.0	KOG2177@1|root,KOG2177@2759|Eukaryota,39P7B@33154|Opisthokonta,3BJJS@33208|Metazoa,3D0T3@33213|Bilateria	33208|Metazoa	O	PML	GO:0000075,GO:0000077,GO:0000228,GO:0000278,GO:0000781,GO:0000784,GO:0001558,GO:0001666,GO:0001667,GO:0001763,GO:0001817,GO:0001818,GO:0001932,GO:0002009,GO:0002230,GO:0002376,GO:0002520,GO:0002682,GO:0002697,GO:0002791,GO:0002792,GO:0002831,GO:0003674,GO:0003712,GO:0003713,GO:0005488,GO:0005515,GO:0005575,GO:0005622,GO:0005623,GO:0005634,GO:0005635,GO:0005654,GO:0005694,GO:0005730,GO:0005737,GO:…	-	ko:K10054	ko04120,ko04144,ko05164,ko05168,ko05200,ko05202,ko05221,map04120,map04144,map05164,map05168,map05200,map05202,map05221	-	-	-	ko00000,ko00001,ko04121	-	-	-	DUF3583,zf-B_box,zf-C3HC4_3
TRINITY_DN13735_c0_g1_i1.p2	negative regulation of BMP signaling pathway	6500.XP_005106989.1	1.5e-12	79.3	293DW@1|root,2RAAU@2759|Eukaryota,38G5Q@33154|Opisthokonta,3BC1D@33208|Metazoa,3CW0D@33213|Bilateria	33208|Metazoa	S	VWC2L	GO:0005575,GO:0005576,GO:0005615,GO:0005623,GO:0005886,GO:0005887,GO:0006355,GO:0006357,GO:0007275,GO:0007399,GO:0008150,GO:0008328,GO:0009889,GO:0009966,GO:0009968,GO:0009987,GO:0010468,GO:0010556,GO:0010646,GO:0010648,GO:0010720,GO:0016020,GO:0016021,GO:0019219,GO:0019222,GO:0022008,GO:0023051,GO:0023057,GO:0030154,GO:0030510,GO:0030514,GO:0031224,GO:0031226,GO:0031323,GO:0031326,GO:0032281,GO:…	-	-	-	-	-	-	-	-	-	-	VWC
TRINITY_DN83111_c0_g1_i1.p1	transmembrane transport	6500.XP_005102603.1	7.9e-19	100.5	2CMU1@1|root,2QRYG@2759|Eukaryota,38H22@33154|Opisthokonta,3BHKN@33208|Metazoa,3CWTX@33213|Bilateria	33208|Metazoa	S	-	-	-	ko:K08230	-	-	-	-	ko00000,ko02000	-	-	-	MFS_1
TRINITY_DN76639_c0_g1_i1.p1	calcium ion binding	6412.HelroP106317	2.3e-14	85.1	KOG1217@1|root,KOG1217@2759|Eukaryota	2759|Eukaryota	O	-	-	-	ko:K02599	ko01522,ko04320,ko04330,ko04658,ko04919,ko05020,ko05165,ko05200,ko05206,ko05224,map01522,map04320,map04330,map04658,map04919,map05020,map05165,map05200,map05206,map05224	M00682	-	-	ko00000,ko00001,ko00002	-	-	-	EGF_CA,Sushi
TRINITY_DN21865_c0_g1_i1.p1	neurotransmitter:sodium symporter activity	6500.XP_005105727.1	6.9e-38	163.7	COG0733@1|root,KOG3660@2759|Eukaryota,38E26@33154|Opisthokonta,3BBRV@33208|Metazoa,3CRC1@33213|Bilateria	33208|Metazoa	T	-	GO:0001504,GO:0001505,GO:0003333,GO:0003674,GO:0005215,GO:0005326,GO:0005342,GO:0005575,GO:0005623,GO:0005886,GO:0005887,GO:0006810,GO:0006811,GO:0006812,GO:0006820,GO:0006836,GO:0006855,GO:0006865,GO:0006928,GO:0008150,GO:0008324,GO:0008509,GO:0008514,GO:0009893,GO:0009987,GO:0010604,GO:0015075,GO:0015171,GO:0015175,GO:0015179,GO:0015187,GO:0015193,GO:0015238,GO:0015318,GO:0015711,GO:0015804,GO:…	-	ko:K05038	-	-	-	-	ko00000,ko02000	2.A.22.2	-	-	SNF
TRINITY_DN21844_c0_g1_i1.p2	Belongs to the arginase family	7668.SPU_000012-tr	1.5e-53	215.7	COG0010@1|root,KOG2964@2759|Eukaryota,38BX2@33154|Opisthokonta,3BEYH@33208|Metazoa,3CU68@33213|Bilateria	33208|Metazoa	E	AGMAT	GO:0003674,GO:0003824,GO:0005575,GO:0005622,GO:0005623,GO:0005737,GO:0005739,GO:0006807,GO:0008150,GO:0008152,GO:0008783,GO:0009058,GO:0016787,GO:0016810,GO:0016813,GO:0043226,GO:0043227,GO:0043229,GO:0043231,GO:0044424,GO:0044444,GO:0044464,GO:0071704,GO:0097055,GO:1901160,GO:1901162,GO:1901564,GO:1901566,GO:1901576	3.5.3.11	ko:K01480	ko00330,ko01100,map00330,map01100	M00133	R01157	RC00024,RC00329	ko00000,ko00001,ko00002,ko01000	-	-	-	Arginase
TRINITY_DN21844_c0_g2_i1.p1	Belongs to the arginase family	1089551.KE386572_gene1762	4.3e-49	200.7	COG0010@1|root,COG0010@2|Bacteria,1MVFH@1224|Proteobacteria,2TQSZ@28211|Alphaproteobacteria,4BPIK@82117|unclassified Alphaproteobacteria	28211|Alphaproteobacteria	E	speB_2	-	3.5.3.11,3.5.3.17,3.5.3.7	ko:K01480,ko:K12255,ko:K18459	ko00330,ko01100,map00330,map01100	M00133	R01157,R01990	RC00024,RC00329	ko00000,ko00001,ko00002,ko01000	-	-	-	Arginase
TRINITY_DN14019_c0_g1_i1.p1	Solute carrier family 23 member 1-like	8010.XP_010881601.1	1.5e-52	212.2	COG2233@1|root,KOG1292@2759|Eukaryota,39CFN@33154|Opisthokonta,3BCH2@33208|Metazoa,3CSWQ@33213|Bilateria,483M7@7711|Chordata,493UC@7742|Vertebrata,4A1TH@7898|Actinopterygii	33208|Metazoa	F	-	-	-	ko:K14611	-	-	-	-	ko00000,ko02000	2.A.40.6	-	-	Xan_ur_permease
TRINITY_DN14026_c0_g1_i6.p1	chondroitin 4-sulfotransferase activity	6500.XP_005096012.1	1.2e-34	154.5	KOG4651@1|root,KOG4651@2759|Eukaryota	6500.XP_005096012.1|-	M	-	-	-	-	-	-	-	-	-	-	-	-	-
TRINITY_DN14026_c0_g1_i2.p1	chondroitin 4-sulfotransferase activity	6500.XP_005096012.1	1.2e-34	154.5	KOG4651@1|root,KOG4651@2759|Eukaryota	6500.XP_005096012.1|-	M	-	-	-	-	-	-	-	-	-	-	-	-	-
TRINITY_DN14002_c0_g1_i1.p1	-	400682.PAC_15720403	3.8e-12	77.8	28MXD@1|root,2QUFX@2759|Eukaryota,38TCJ@33154|Opisthokonta,3BIIF@33208|Metazoa	33208|Metazoa	-	-	-	-	-	-	-	-	-	-	-	-	-	-
TRINITY_DN14002_c0_g1_i14.p1	-	400682.PAC_15720403	2.3e-21	108.2	28MXD@1|root,2QUFX@2759|Eukaryota,38TCJ@33154|Opisthokonta,3BIIF@33208|Metazoa	33208|Metazoa	-	-	-	-	-	-	-	-	-	-	-	-	-	-
TRINITY_DN14002_c0_g1_i2.p2	-	400682.PAC_15720403	2.3e-21	108.2	28MXD@1|root,2QUFX@2759|Eukaryota,38TCJ@33154|Opisthokonta,3BIIF@33208|Metazoa	33208|Metazoa	-	-	-	-	-	-	-	-	-	-	-	-	-	-
TRINITY_DN17712_c0_g1_i1.p1	clathrin heavy chain linker	9365.XP_007532221.1	7.1e-32	144.8	KOG0985@1|root,KOG0985@2759|Eukaryota,39UVC@33154|Opisthokonta,3BHRE@33208|Metazoa,3CZQW@33213|Bilateria,489F7@7711|Chordata,494QY@7742|Vertebrata,3JBBZ@40674|Mammalia	33208|Metazoa	U	CLHC1	-	-	-	-	-	-	-	-	-	-	-	Clathrin_H_link,TSNAXIP1_N
TRINITY_DN56047_c0_g1_i1.p1	-	10224.XP_006811186.1	2.5e-19	103.2	29YJV@1|root,2RXU5@2759|Eukaryota,3A0FB@33154|Opisthokonta,3BPYT@33208|Metazoa,3D6GB@33213|Bilateria	33208|Metazoa	-	-	-	-	-	-	-	-	-	-	-	-	-	-
TRINITY_DN56098_c0_g1_i1.p1	Cadherin EGF LAG seven-pass G-type receptor	9694.XP_007094087.1	2.9e-29	135.2	KOG3594@1|root,KOG4289@2759|Eukaryota,38E9P@33154|Opisthokonta,3BB9S@33208|Metazoa,3CRQ5@33213|Bilateria,486TY@7711|Chordata,492VH@7742|Vertebrata,3JCVQ@40674|Mammalia,3EJMK@33554|Carnivora	33208|Metazoa	T	CELSR1	GO:0000902,GO:0000904,GO:0001505,GO:0001558,GO:0001654,GO:0001702,GO:0001736,GO:0001738,GO:0001745,GO:0001751,GO:0001752,GO:0001754,GO:0001763,GO:0001764,GO:0001838,GO:0001841,GO:0001843,GO:0001942,GO:0002009,GO:0003002,GO:0003674,GO:0004888,GO:0004930,GO:0005488,GO:0005509,GO:0005515,GO:0005575,GO:0005622,GO:0005623,GO:0005634,GO:0005654,GO:0005886,GO:0005887,GO:0005911,GO:0006928,GO:0006935,GO:…	-	ko:K04600,ko:K04601,ko:K04602	-	-	-	-	ko00000,ko04030,ko04516	-	-	-	7tm_2,Cadherin,EGF,GAIN,GPS,HRM,Laminin_EGF,Laminin_G_2,hEGF
TRINITY_DN84073_c0_g1_i1.p1	Belongs to the CD36 family	7668.SPU_020799-tr	5.6e-18	97.1	KOG3776@1|root,KOG3776@2759|Eukaryota,38CP8@33154|Opisthokonta,3BAAR@33208|Metazoa,3CTH3@33213|Bilateria	33208|Metazoa	T	-	-	-	ko:K12384	ko04142,map04142	-	-	-	ko00000,ko00001	-	-	-	CD36
TRINITY_DN47067_c0_g1_i2.p2	actin-related protein 5	6500.XP_005091605.1	2.5e-23	114.8	KOG0681@1|root,KOG0681@2759|Eukaryota,38HNM@33154|Opisthokonta,3BDBP@33208|Metazoa,3CYCQ@33213|Bilateria	33208|Metazoa	Z	ACTR5	GO:0000228,GO:0000785,GO:0000790,GO:0005575,GO:0005622,GO:0005623,GO:0005634,GO:0005654,GO:0005694,GO:0005737,GO:0006139,GO:0006259,GO:0006281,GO:0006302,GO:0006325,GO:0006338,GO:0006351,GO:0006355,GO:0006464,GO:0006508,GO:0006725,GO:0006807,GO:0006950,GO:0006974,GO:0006996,GO:0008150,GO:0008152,GO:0009058,GO:0009059,GO:0009314,GO:0009411,GO:0009416,GO:0009628,GO:0009889,GO:0009987,GO:0010467,GO:…	-	ko:K11672	-	-	-	-	ko00000,ko03036	-	-	-	Actin
TRINITY_DN65066_c0_g1_i1.p1	GTPase activator activity	45351.EDO49086	2.5e-23	114.8	KOG4407@1|root,KOG4407@2759|Eukaryota,38HAS@33154|Opisthokonta,3BB7A@33208|Metazoa	33208|Metazoa	T	ARHGAP21	GO:0000139,GO:0002009,GO:0002165,GO:0003674,GO:0005096,GO:0005575,GO:0005622,GO:0005623,GO:0005737,GO:0005794,GO:0005829,GO:0005856,GO:0005886,GO:0006810,GO:0006928,GO:0006996,GO:0007017,GO:0007018,GO:0007030,GO:0007154,GO:0007165,GO:0007264,GO:0007265,GO:0007266,GO:0007275,GO:0007444,GO:0007478,GO:0007480,GO:0007552,GO:0007560,GO:0008047,GO:0008150,GO:0009653,GO:0009791,GO:0009886,GO:0009887,GO:…	-	ko:K20315	-	-	-	-	ko00000,ko04131	-	-	-	PDZ,PH,PH_9,RhoGAP
TRINITY_DN28492_c0_g1_i1.p1	Solute carrier family 7 (anionic amino acid transporter light chain, xc- system), member 11	7739.XP_002596208.1	1.4e-19	102.8	COG0531@1|root,KOG1287@2759|Eukaryota,38BBK@33154|Opisthokonta,3B9U2@33208|Metazoa,3CYME@33213|Bilateria,488CW@7711|Chordata	33208|Metazoa	E	SLC7A11	GO:0000099,GO:0001775,GO:0002376,GO:0003333,GO:0003674,GO:0005215,GO:0005294,GO:0005310,GO:0005313,GO:0005326,GO:0005342,GO:0005575,GO:0005622,GO:0005623,GO:0005737,GO:0005783,GO:0005791,GO:0005856,GO:0005886,GO:0005887,GO:0006810,GO:0006811,GO:0006820,GO:0006835,GO:0006836,GO:0006855,GO:0006865,GO:0006928,GO:0006950,GO:0007155,GO:0007596,GO:0007599,GO:0008150,GO:0008509,GO:0008514,GO:0009611,GO:…	-	ko:K13869	ko04216,map04216	-	-	-	ko00000,ko00001,ko02000	2.A.3.8.5	-	-	AA_permease_2
TRINITY_DN82608_c0_g1_i1.p1	C-type lectin (CTL) or carbohydrate-recognition domain (CRD)	8010.XP_010863842.1	5.3e-08	64.7	KOG4297@1|root,KOG4297@2759|Eukaryota,39TWF@33154|Opisthokonta,3BFQ9@33208|Metazoa,3CX0X@33213|Bilateria,48C6K@7711|Chordata,494RA@7742|Vertebrata	33208|Metazoa	TV	CD209	GO:0001618,GO:0001817,GO:0001819,GO:0001871,GO:0001872,GO:0001878,GO:0001879,GO:0002218,GO:0002220,GO:0002223,GO:0002253,GO:0002376,GO:0002429,GO:0002682,GO:0002684,GO:0002694,GO:0002696,GO:0002757,GO:0002758,GO:0002764,GO:0002768,GO:0002791,GO:0002793,GO:0003674,GO:0003823,GO:0004888,GO:0005488,GO:0005515,GO:0005537,GO:0005575,GO:0005622,GO:0005623,GO:0005737,GO:0005886,GO:0005887,GO:0006810,GO:…	-	ko:K06563,ko:K06794,ko:K06795,ko:K10060,ko:K17513	ko04145,ko05152,ko05162,map04145,map05152,map05162	-	-	-	ko00000,ko00001,ko00535,ko00536,ko04090,ko04091,ko04131,ko04516	-	-	-	Lectin_C
TRINITY_DN75434_c0_g1_i1.p2	transposition	400682.PAC_15709041	1.3e-15	89.4	COG2801@1|root,2S2R5@2759|Eukaryota,39MHM@33154|Opisthokonta,3CP4C@33208|Metazoa	33208|Metazoa	L	-	-	-	-	-	-	-	-	-	-	-	-	Dam,RVT_1,RVT_3
TRINITY_DN3187_c0_g1_i12.p3	poly-U binding splicing factor	6500.XP_005092714.1	1.5e-49	202.6	KOG0124@1|root,KOG0124@2759|Eukaryota,38DDH@33154|Opisthokonta,3BJ3D@33208|Metazoa,3CVAW@33213|Bilateria	33208|Metazoa	A	PUF60	GO:0000003,GO:0000245,GO:0000375,GO:0000377,GO:0000380,GO:0000381,GO:0000398,GO:0001558,GO:0003006,GO:0003674,GO:0003676,GO:0003723,GO:0003727,GO:0003729,GO:0005488,GO:0005515,GO:0005575,GO:0005622,GO:0005623,GO:0005634,GO:0005654,GO:0006139,GO:0006376,GO:0006396,GO:0006397,GO:0006725,GO:0006807,GO:0007276,GO:0007281,GO:0007282,GO:0008150,GO:0008152,GO:0008187,GO:0008266,GO:0008285,GO:0008356,GO:…	-	ko:K12838	ko03040,map03040	-	-	-	ko00000,ko00001,ko03041	-	-	-	RRM_1
TRINITY_DN3187_c0_g1_i37.p2	poly-U binding splicing factor	6500.XP_005092714.1	1.5e-49	202.6	KOG0124@1|root,KOG0124@2759|Eukaryota,38DDH@33154|Opisthokonta,3BJ3D@33208|Metazoa,3CVAW@33213|Bilateria	33208|Metazoa	A	PUF60	GO:0000003,GO:0000245,GO:0000375,GO:0000377,GO:0000380,GO:0000381,GO:0000398,GO:0001558,GO:0003006,GO:0003674,GO:0003676,GO:0003723,GO:0003727,GO:0003729,GO:0005488,GO:0005515,GO:0005575,GO:0005622,GO:0005623,GO:0005634,GO:0005654,GO:0006139,GO:0006376,GO:0006396,GO:0006397,GO:0006725,GO:0006807,GO:0007276,GO:0007281,GO:0007282,GO:0008150,GO:0008152,GO:0008187,GO:0008266,GO:0008285,GO:0008356,GO:…	-	ko:K12838	ko03040,map03040	-	-	-	ko00000,ko00001,ko03041	-	-	-	RRM_1
TRINITY_DN3187_c0_g1_i27.p2	poly-U binding splicing factor	6500.XP_005092714.1	1.5e-49	202.6	KOG0124@1|root,KOG0124@2759|Eukaryota,38DDH@33154|Opisthokonta,3BJ3D@33208|Metazoa,3CVAW@33213|Bilateria	33208|Metazoa	A	PUF60	GO:0000003,GO:0000245,GO:0000375,GO:0000377,GO:0000380,GO:0000381,GO:0000398,GO:0001558,GO:0003006,GO:0003674,GO:0003676,GO:0003723,GO:0003727,GO:0003729,GO:0005488,GO:0005515,GO:0005575,GO:0005622,GO:0005623,GO:0005634,GO:0005654,GO:0006139,GO:0006376,GO:0006396,GO:0006397,GO:0006725,GO:0006807,GO:0007276,GO:0007281,GO:0007282,GO:0008150,GO:0008152,GO:0008187,GO:0008266,GO:0008285,GO:0008356,GO:…	-	ko:K12838	ko03040,map03040	-	-	-	ko00000,ko00001,ko03041	-	-	-	RRM_1
TRINITY_DN3187_c0_g1_i42.p3	poly-U binding splicing factor	6500.XP_005092714.1	1.5e-49	202.6	KOG0124@1|root,KOG0124@2759|Eukaryota,38DDH@33154|Opisthokonta,3BJ3D@33208|Metazoa,3CVAW@33213|Bilateria	33208|Metazoa	A	PUF60	GO:0000003,GO:0000245,GO:0000375,GO:0000377,GO:0000380,GO:0000381,GO:0000398,GO:0001558,GO:0003006,GO:0003674,GO:0003676,GO:0003723,GO:0003727,GO:0003729,GO:0005488,GO:0005515,GO:0005575,GO:0005622,GO:0005623,GO:0005634,GO:0005654,GO:0006139,GO:0006376,GO:0006396,GO:0006397,GO:0006725,GO:0006807,GO:0007276,GO:0007281,GO:0007282,GO:0008150,GO:0008152,GO:0008187,GO:0008266,GO:0008285,GO:0008356,GO:…	-	ko:K12838	ko03040,map03040	-	-	-	ko00000,ko00001,ko03041	-	-	-	RRM_1
TRINITY_DN3187_c0_g1_i5.p2	poly-U binding splicing factor	6500.XP_005092714.1	1.5e-49	202.6	KOG0124@1|root,KOG0124@2759|Eukaryota,38DDH@33154|Opisthokonta,3BJ3D@33208|Metazoa,3CVAW@33213|Bilateria	33208|Metazoa	A	PUF60	GO:0000003,GO:0000245,GO:0000375,GO:0000377,GO:0000380,GO:0000381,GO:0000398,GO:0001558,GO:0003006,GO:0003674,GO:0003676,GO:0003723,GO:0003727,GO:0003729,GO:0005488,GO:0005515,GO:0005575,GO:0005622,GO:0005623,GO:0005634,GO:0005654,GO:0006139,GO:0006376,GO:0006396,GO:0006397,GO:0006725,GO:0006807,GO:0007276,GO:0007281,GO:0007282,GO:0008150,GO:0008152,GO:0008187,GO:0008266,GO:0008285,GO:0008356,GO:…	-	ko:K12838	ko03040,map03040	-	-	-	ko00000,ko00001,ko03041	-	-	-	RRM_1
TRINITY_DN3187_c0_g1_i8.p2	poly-U binding splicing factor	6500.XP_005092714.1	1.5e-49	202.6	KOG0124@1|root,KOG0124@2759|Eukaryota,38DDH@33154|Opisthokonta,3BJ3D@33208|Metazoa,3CVAW@33213|Bilateria	33208|Metazoa	A	PUF60	GO:0000003,GO:0000245,GO:0000375,GO:0000377,GO:0000380,GO:0000381,GO:0000398,GO:0001558,GO:0003006,GO:0003674,GO:0003676,GO:0003723,GO:0003727,GO:0003729,GO:0005488,GO:0005515,GO:0005575,GO:0005622,GO:0005623,GO:0005634,GO:0005654,GO:0006139,GO:0006376,GO:0006396,GO:0006397,GO:0006725,GO:0006807,GO:0007276,GO:0007281,GO:0007282,GO:0008150,GO:0008152,GO:0008187,GO:0008266,GO:0008285,GO:0008356,GO:…	-	ko:K12838	ko03040,map03040	-	-	-	ko00000,ko00001,ko03041	-	-	-	RRM_1
TRINITY_DN3187_c0_g1_i11.p3	poly-U binding splicing factor	6500.XP_005092714.1	1.5e-49	202.6	KOG0124@1|root,KOG0124@2759|Eukaryota,38DDH@33154|Opisthokonta,3BJ3D@33208|Metazoa,3CVAW@33213|Bilateria	33208|Metazoa	A	PUF60	GO:0000003,GO:0000245,GO:0000375,GO:0000377,GO:0000380,GO:0000381,GO:0000398,GO:0001558,GO:0003006,GO:0003674,GO:0003676,GO:0003723,GO:0003727,GO:0003729,GO:0005488,GO:0005515,GO:0005575,GO:0005622,GO:0005623,GO:0005634,GO:0005654,GO:0006139,GO:0006376,GO:0006396,GO:0006397,GO:0006725,GO:0006807,GO:0007276,GO:0007281,GO:0007282,GO:0008150,GO:0008152,GO:0008187,GO:0008266,GO:0008285,GO:0008356,GO:…	-	ko:K12838	ko03040,map03040	-	-	-	ko00000,ko00001,ko03041	-	-	-	RRM_1
TRINITY_DN44536_c0_g1_i1.p1	KRAB-A domain containing 2	51511.ENSCSAVP00000009666	1.7e-20	105.5	COG2801@1|root,KOG0017@2759|Eukaryota,39YEF@33154|Opisthokonta,3BFFD@33208|Metazoa,3CYCR@33213|Bilateria,48D43@7711|Chordata	33208|Metazoa	L	KRBA2	-	-	-	-	-	-	-	-	-	-	-	KRAB,rve
TRINITY_DN53429_c0_g1_i1.p1	metalloendopeptidase activity	6500.XP_005111505.1	2.4e-107	395.2	COG3590@1|root,KOG3624@2759|Eukaryota,38BNF@33154|Opisthokonta,3B9I2@33208|Metazoa,3CW8Q@33213|Bilateria	33208|Metazoa	E	-	-	3.4.24.71	ko:K01415,ko:K08635,ko:K08636	-	-	-	-	ko00000,ko01000,ko01002,ko04147	-	-	-	Peptidase_M13,Peptidase_M13_N
TRINITY_DN53492_c0_g1_i1.p1	ubiquitin conjugating enzyme binding	6500.XP_005097406.1	3.1e-46	191.0	KOG1812@1|root,KOG1812@2759|Eukaryota,38F4G@33154|Opisthokonta,3BDWF@33208|Metazoa,3CUBI@33213|Bilateria	33208|Metazoa	O	ARIH2	GO:0000151,GO:0000209,GO:0002376,GO:0002520,GO:0003674,GO:0003824,GO:0004842,GO:0005488,GO:0005515,GO:0005575,GO:0005622,GO:0005623,GO:0005634,GO:0005654,GO:0005737,GO:0006464,GO:0006508,GO:0006511,GO:0006807,GO:0007275,GO:0008150,GO:0008152,GO:0008270,GO:0008283,GO:0009056,GO:0009057,GO:0009893,GO:0009894,GO:0009896,GO:0009987,GO:0010604,GO:0016049,GO:0016567,GO:0016740,GO:0019222,GO:0019538,GO:…	2.3.2.31	ko:K11969	-	-	-	-	ko00000,ko01000,ko04121	-	-	-	IBR
TRINITY_DN76863_c0_g1_i1.p1	phenylethylamine metabolic process	7739.XP_002593465.1	9.7e-33	146.4	COG1231@1|root,KOG0029@2759|Eukaryota,38B4W@33154|Opisthokonta,3BI0V@33208|Metazoa,3CXJF@33213|Bilateria,484HM@7711|Chordata	33208|Metazoa	Q	-	-	1.4.3.4	ko:K00274	ko00260,ko00330,ko00340,ko00350,ko00360,ko00380,ko00950,ko00982,ko01100,ko01110,ko04726,ko04728,ko05030,ko05031,ko05034,map00260,map00330,map00340,map00350,map00360,map00380,map00950,map00982,map01100,map01110,map04726,map04728,map05030,map05031,map05034	M00135	R02173,R02382,R02529,R02532,R02613,R02908,R02919,R04025,R04300,R04674,R04890,R04893,R04894,R04907,R04908,R08346,R08347,R08348,R11354	RC00062,RC00160,RC00225,RC00676,RC00807,RC00808,RC01808,RC02226,RC02713	ko00000,ko00001,ko00002,ko01000	-	-	-	Amino_oxidase,NAD_binding_8
TRINITY_DN16183_c2_g1_i1.p1	Si ch211-69l10.4	8083.ENSXMAP00000009033	1.2e-61	243.4	2AHQR@1|root,2RZ2Y@2759|Eukaryota,3A29J@33154|Opisthokonta,3BQGS@33208|Metazoa,3D7I3@33213|Bilateria,48EVJ@7711|Chordata,49BTM@7742|Vertebrata,4A3I5@7898|Actinopterygii	33208|Metazoa	S	-	-	-	-	-	-	-	-	-	-	-	-	DDE_Tnp_4,HTH_Tnp_4,THAP
TRINITY_DN16183_c2_g1_i2.p1	Helix-turn-helix of DDE superfamily endonuclease	45351.EDO32204	4.5e-48	198.0	2D1NE@1|root,2SIPN@2759|Eukaryota,3ABMP@33154|Opisthokonta,3BXNB@33208|Metazoa	33208|Metazoa	K	-	-	-	-	-	-	-	-	-	-	-	-	DDE_Tnp_4,HTH_Tnp_4,THAP
TRINITY_DN16186_c0_g1_i1.p1	ATPase activity, coupled to transmembrane movement of substances	6500.XP_005110218.1	5.1e-212	744.2	COG1131@1|root,KOG0059@2759|Eukaryota,38BPG@33154|Opisthokonta,3BBB4@33208|Metazoa,3CSBI@33213|Bilateria	33208|Metazoa	I	ABCA1	GO:0000149,GO:0000166,GO:0001101,GO:0001523,GO:0001726,GO:0001750,GO:0001816,GO:0001891,GO:0001894,GO:0001895,GO:0001932,GO:0001934,GO:0002237,GO:0002790,GO:0003008,GO:0003674,GO:0003824,GO:0004012,GO:0004888,GO:0005102,GO:0005215,GO:0005319,GO:0005395,GO:0005488,GO:0005496,GO:0005515,GO:0005524,GO:0005543,GO:0005548,GO:0005575,GO:0005622,GO:0005623,GO:0005737,GO:0005783,GO:0005789,GO:0005794,GO:…	-	ko:K05641,ko:K05644,ko:K05645	ko02010,ko04975,ko04979,map02010,map04975,map04979	-	-	-	ko00000,ko00001,ko02000	3.A.1.211	-	-	ABC2_membrane_3,ABC_tran
TRINITY_DN16153_c0_g1_i1.p1	minus-end-directed vesicle transport along microtubule	400682.PAC_15707740	5.7e-61	240.7	COG5245@1|root,KOG3595@2759|Eukaryota,38BS8@33154|Opisthokonta,3BHTB@33208|Metazoa	33208|Metazoa	Z	-	GO:0000003,GO:0000226,GO:0000278,GO:0000775,GO:0000776,GO:0000902,GO:0000904,GO:0000922,GO:0001667,GO:0001709,GO:0001738,GO:0002009,GO:0002064,GO:0002065,GO:0002066,GO:0002252,GO:0002376,GO:0003002,GO:0003006,GO:0003674,GO:0003774,GO:0003777,GO:0003824,GO:0005488,GO:0005515,GO:0005575,GO:0005622,GO:0005623,GO:0005634,GO:0005635,GO:0005694,GO:0005737,GO:0005794,GO:0005819,GO:0005856,GO:0005868,GO:…	-	ko:K10413	ko04145,ko04962,ko05132,map04145,map04962,map05132	-	-	-	ko00000,ko00001,ko03036,ko04147,ko04812	-	-	-	AAA_5,AAA_6,AAA_7,AAA_8,AAA_9,DHC_N1,DHC_N2,Dynein_heavy,MT
TRINITY_DN49111_c0_g1_i1.p1	ABC-2 type transporter	6087.XP_002157358.1	5.9e-22	110.2	COG1131@1|root,KOG0061@2759|Eukaryota,38CVQ@33154|Opisthokonta,3BGZU@33208|Metazoa	33208|Metazoa	Q	-	GO:0003674,GO:0003824,GO:0005215,GO:0005575,GO:0005623,GO:0005886,GO:0006810,GO:0008150,GO:0015399,GO:0015405,GO:0016020,GO:0016021,GO:0016462,GO:0016787,GO:0016817,GO:0016818,GO:0016887,GO:0017111,GO:0022804,GO:0022857,GO:0031224,GO:0042623,GO:0042626,GO:0042752,GO:0043492,GO:0044425,GO:0044464,GO:0050789,GO:0051179,GO:0051234,GO:0055085,GO:0065007,GO:0071944	-	-	-	-	-	-	-	-	-	-	ABC2_membrane,ABC_tran
TRINITY_DN6647_c0_g1_i3.p1	Belongs to the glycosyltransferase 43 family	51511.ENSCSAVP00000000804	4.2e-35	155.6	KOG1476@1|root,KOG1476@2759|Eukaryota,38EWD@33154|Opisthokonta,3BCSU@33208|Metazoa,3CSH4@33213|Bilateria,47Z1F@7711|Chordata	33208|Metazoa	O	B3GAT1	GO:0000003,GO:0000139,GO:0002009,GO:0002119,GO:0002164,GO:0003006,GO:0003674,GO:0003824,GO:0005575,GO:0005622,GO:0005623,GO:0005737,GO:0005783,GO:0005789,GO:0005794,GO:0005796,GO:0005801,GO:0005975,GO:0006022,GO:0006023,GO:0006024,GO:0006029,GO:0006082,GO:0006790,GO:0006807,GO:0007275,GO:0007276,GO:0007281,GO:0007283,GO:0007286,GO:0007610,GO:0008047,GO:0008150,GO:0008152,GO:0008194,GO:0008378,GO:…	2.4.1.135	ko:K00735,ko:K10158,ko:K13168	ko00515,ko00532,ko00534,ko01100,map00515,map00532,map00534,map01100	M00057	R05928	-	ko00000,ko00001,ko00002,ko01000,ko01003,ko03041	-	GT43	-	Glyco_transf_43
TRINITY_DN6647_c0_g1_i1.p1	Belongs to the glycosyltransferase 43 family	51511.ENSCSAVP00000000804	1.3e-24	119.4	KOG1476@1|root,KOG1476@2759|Eukaryota,38EWD@33154|Opisthokonta,3BCSU@33208|Metazoa,3CSH4@33213|Bilateria,47Z1F@7711|Chordata	33208|Metazoa	O	B3GAT1	GO:0000003,GO:0000139,GO:0002009,GO:0002119,GO:0002164,GO:0003006,GO:0003674,GO:0003824,GO:0005575,GO:0005622,GO:0005623,GO:0005737,GO:0005783,GO:0005789,GO:0005794,GO:0005796,GO:0005801,GO:0005975,GO:0006022,GO:0006023,GO:0006024,GO:0006029,GO:0006082,GO:0006790,GO:0006807,GO:0007275,GO:0007276,GO:0007281,GO:0007283,GO:0007286,GO:0007610,GO:0008047,GO:0008150,GO:0008152,GO:0008194,GO:0008378,GO:…	2.4.1.135	ko:K00735,ko:K10158,ko:K13168	ko00515,ko00532,ko00534,ko01100,map00515,map00532,map00534,map01100	M00057	R05928	-	ko00000,ko00001,ko00002,ko01000,ko01003,ko03041	-	GT43	-	Glyco_transf_43
TRINITY_DN6647_c0_g1_i2.p1	Belongs to the glycosyltransferase 43 family	51511.ENSCSAVP00000000804	5.6e-49	201.8	KOG1476@1|root,KOG1476@2759|Eukaryota,38EWD@33154|Opisthokonta,3BCSU@33208|Metazoa,3CSH4@33213|Bilateria,47Z1F@7711|Chordata	33208|Metazoa	O	B3GAT1	GO:0000003,GO:0000139,GO:0002009,GO:0002119,GO:0002164,GO:0003006,GO:0003674,GO:0003824,GO:0005575,GO:0005622,GO:0005623,GO:0005737,GO:0005783,GO:0005789,GO:0005794,GO:0005796,GO:0005801,GO:0005975,GO:0006022,GO:0006023,GO:0006024,GO:0006029,GO:0006082,GO:0006790,GO:0006807,GO:0007275,GO:0007276,GO:0007281,GO:0007283,GO:0007286,GO:0007610,GO:0008047,GO:0008150,GO:0008152,GO:0008194,GO:0008378,GO:…	2.4.1.135	ko:K00735,ko:K10158,ko:K13168	ko00515,ko00532,ko00534,ko01100,map00515,map00532,map00534,map01100	M00057	R05928	-	ko00000,ko00001,ko00002,ko01000,ko01003,ko03041	-	GT43	-	Glyco_transf_43
TRINITY_DN6636_c0_g1_i3.p1	GTPase activator activity	7739.XP_002589807.1	1.1e-51	211.1	KOG4724@1|root,KOG4724@2759|Eukaryota,38GPD@33154|Opisthokonta,3BE3F@33208|Metazoa,3CZXX@33213|Bilateria,482KC@7711|Chordata	33208|Metazoa	T	ARHGAP20	GO:0003674,GO:0005096,GO:0005488,GO:0005515,GO:0005575,GO:0005622,GO:0005623,GO:0005737,GO:0005829,GO:0008047,GO:0008150,GO:0009966,GO:0010646,GO:0017016,GO:0017048,GO:0019899,GO:0023051,GO:0030234,GO:0030695,GO:0031267,GO:0035023,GO:0043085,GO:0043087,GO:0043547,GO:0044093,GO:0044424,GO:0044444,GO:0044464,GO:0046578,GO:0048583,GO:0050789,GO:0050790,GO:0050794,GO:0051020,GO:0051056,GO:0051336,GO:…	-	ko:K20641	-	-	-	-	ko00000,ko04131	-	-	-	RA,RhoGAP
TRINITY_DN6636_c0_g1_i10.p1	GTPase activator activity	7897.ENSLACP00000008823	2.4e-46	192.6	KOG4724@1|root,KOG4724@2759|Eukaryota,38GPD@33154|Opisthokonta,3BE3F@33208|Metazoa,3CZXX@33213|Bilateria,482KC@7711|Chordata,491VN@7742|Vertebrata	33208|Metazoa	T	ARHGAP20	GO:0003674,GO:0005096,GO:0005488,GO:0005515,GO:0005575,GO:0005622,GO:0005623,GO:0005737,GO:0005829,GO:0008047,GO:0008150,GO:0009966,GO:0010646,GO:0017016,GO:0017048,GO:0019899,GO:0023051,GO:0030234,GO:0030695,GO:0031267,GO:0035023,GO:0043085,GO:0043087,GO:0043547,GO:0044093,GO:0044424,GO:0044444,GO:0044464,GO:0046578,GO:0048583,GO:0050789,GO:0050790,GO:0050794,GO:0051020,GO:0051056,GO:0051336,GO:…	-	ko:K20641	-	-	-	-	ko00000,ko04131	-	-	-	RA,RhoGAP
TRINITY_DN6636_c0_g1_i12.p1	GTPase activator activity	7739.XP_002589807.1	4.9e-52	212.2	KOG4724@1|root,KOG4724@2759|Eukaryota,38GPD@33154|Opisthokonta,3BE3F@33208|Metazoa,3CZXX@33213|Bilateria,482KC@7711|Chordata	33208|Metazoa	T	ARHGAP20	GO:0003674,GO:0005096,GO:0005488,GO:0005515,GO:0005575,GO:0005622,GO:0005623,GO:0005737,GO:0005829,GO:0008047,GO:0008150,GO:0009966,GO:0010646,GO:0017016,GO:0017048,GO:0019899,GO:0023051,GO:0030234,GO:0030695,GO:0031267,GO:0035023,GO:0043085,GO:0043087,GO:0043547,GO:0044093,GO:0044424,GO:0044444,GO:0044464,GO:0046578,GO:0048583,GO:0050789,GO:0050790,GO:0050794,GO:0051020,GO:0051056,GO:0051336,GO:…	-	ko:K20641	-	-	-	-	ko00000,ko04131	-	-	-	RA,RhoGAP
TRINITY_DN6636_c0_g1_i5.p1	GTPase activator activity	7739.XP_002589807.1	1.1e-51	211.1	KOG4724@1|root,KOG4724@2759|Eukaryota,38GPD@33154|Opisthokonta,3BE3F@33208|Metazoa,3CZXX@33213|Bilateria,482KC@7711|Chordata	33208|Metazoa	T	ARHGAP20	GO:0003674,GO:0005096,GO:0005488,GO:0005515,GO:0005575,GO:0005622,GO:0005623,GO:0005737,GO:0005829,GO:0008047,GO:0008150,GO:0009966,GO:0010646,GO:0017016,GO:0017048,GO:0019899,GO:0023051,GO:0030234,GO:0030695,GO:0031267,GO:0035023,GO:0043085,GO:0043087,GO:0043547,GO:0044093,GO:0044424,GO:0044444,GO:0044464,GO:0046578,GO:0048583,GO:0050789,GO:0050790,GO:0050794,GO:0051020,GO:0051056,GO:0051336,GO:…	-	ko:K20641	-	-	-	-	ko00000,ko04131	-	-	-	RA,RhoGAP
TRINITY_DN6636_c0_g1_i11.p1	GTPase activator activity	7897.ENSLACP00000008823	1.9e-46	193.0	KOG4724@1|root,KOG4724@2759|Eukaryota,38GPD@33154|Opisthokonta,3BE3F@33208|Metazoa,3CZXX@33213|Bilateria,482KC@7711|Chordata,491VN@7742|Vertebrata	33208|Metazoa	T	ARHGAP20	GO:0003674,GO:0005096,GO:0005488,GO:0005515,GO:0005575,GO:0005622,GO:0005623,GO:0005737,GO:0005829,GO:0008047,GO:0008150,GO:0009966,GO:0010646,GO:0017016,GO:0017048,GO:0019899,GO:0023051,GO:0030234,GO:0030695,GO:0031267,GO:0035023,GO:0043085,GO:0043087,GO:0043547,GO:0044093,GO:0044424,GO:0044444,GO:0044464,GO:0046578,GO:0048583,GO:0050789,GO:0050790,GO:0050794,GO:0051020,GO:0051056,GO:0051336,GO:…	-	ko:K20641	-	-	-	-	ko00000,ko04131	-	-	-	RA,RhoGAP
TRINITY_DN6636_c0_g1_i1.p1	GTPase activator activity	7739.XP_002589807.1	4.8e-52	212.2	KOG4724@1|root,KOG4724@2759|Eukaryota,38GPD@33154|Opisthokonta,3BE3F@33208|Metazoa,3CZXX@33213|Bilateria,482KC@7711|Chordata	33208|Metazoa	T	ARHGAP20	GO:0003674,GO:0005096,GO:0005488,GO:0005515,GO:0005575,GO:0005622,GO:0005623,GO:0005737,GO:0005829,GO:0008047,GO:0008150,GO:0009966,GO:0010646,GO:0017016,GO:0017048,GO:0019899,GO:0023051,GO:0030234,GO:0030695,GO:0031267,GO:0035023,GO:0043085,GO:0043087,GO:0043547,GO:0044093,GO:0044424,GO:0044444,GO:0044464,GO:0046578,GO:0048583,GO:0050789,GO:0050790,GO:0050794,GO:0051020,GO:0051056,GO:0051336,GO:…	-	ko:K20641	-	-	-	-	ko00000,ko04131	-	-	-	RA,RhoGAP
TRINITY_DN14126_c0_g1_i3.p1	Stores iron in a soluble, non-toxic, readily available form. Important for iron homeostasis. Iron is taken up in the ferrous form and deposited as ferric hydroxides after oxidation	6669.EFX70377	2.4e-08	66.2	COG1528@1|root,KOG2332@2759|Eukaryota,39T27@33154|Opisthokonta,3BFNE@33208|Metazoa,3D0CF@33213|Bilateria,41Z7U@6656|Arthropoda	33208|Metazoa	P	-	-	1.16.3.2	ko:K00522	ko04216,ko04217,ko04978,map04216,map04217,map04978	-	-	-	ko00000,ko00001,ko01000,ko04147	-	-	-	Ferritin
TRINITY_DN14126_c0_g1_i2.p1	Stores iron in a soluble, non-toxic, readily available form. Important for iron homeostasis. Iron is taken up in the ferrous form and deposited as ferric hydroxides after oxidation	6669.EFX70377	2.4e-08	66.2	COG1528@1|root,KOG2332@2759|Eukaryota,39T27@33154|Opisthokonta,3BFNE@33208|Metazoa,3D0CF@33213|Bilateria,41Z7U@6656|Arthropoda	33208|Metazoa	P	-	-	1.16.3.2	ko:K00522	ko04216,ko04217,ko04978,map04216,map04217,map04978	-	-	-	ko00000,ko00001,ko01000,ko04147	-	-	-	Ferritin
TRINITY_DN14126_c0_g1_i1.p1	Stores iron in a soluble, non-toxic, readily available form. Important for iron homeostasis. Iron is taken up in the ferrous form and deposited as ferric hydroxides after oxidation	6669.EFX70377	2.4e-08	66.2	COG1528@1|root,KOG2332@2759|Eukaryota,39T27@33154|Opisthokonta,3BFNE@33208|Metazoa,3D0CF@33213|Bilateria,41Z7U@6656|Arthropoda	33208|Metazoa	P	-	-	1.16.3.2	ko:K00522	ko04216,ko04217,ko04978,map04216,map04217,map04978	-	-	-	ko00000,ko00001,ko01000,ko04147	-	-	-	Ferritin
TRINITY_DN37106_c0_g1_i1.p1	Transposase protein	6087.XP_004210768.1	2.1e-10	72.0	29QV0@1|root,2RX9E@2759|Eukaryota,39MAU@33154|Opisthokonta,3CNXV@33208|Metazoa	33208|Metazoa	S	-	-	-	-	-	-	-	-	-	-	-	-	Tnp_P_element
TRINITY_DN70744_c0_g1_i1.p1	NEUZ	7739.XP_002588511.1	1.1e-40	172.6	KOG4625@1|root,KOG4625@2759|Eukaryota,38DAN@33154|Opisthokonta,3BAV1@33208|Metazoa,3CVXU@33213|Bilateria,482IG@7711|Chordata	33208|Metazoa	T	NEURL4	GO:0005575,GO:0005622,GO:0005623,GO:0005813,GO:0005815,GO:0005856,GO:0015630,GO:0043226,GO:0043228,GO:0043229,GO:0043232,GO:0044422,GO:0044424,GO:0044430,GO:0044446,GO:0044464	-	ko:K16777	-	-	-	-	ko00000,ko03036	-	-	-	Neuralized
TRINITY_DN4630_c1_g2_i3.p1	-	48698.ENSPFOP00000024766	2.3e-20	107.1	2DPFR@1|root,2S69I@2759|Eukaryota,3AM9C@33154|Opisthokonta,3C0K6@33208|Metazoa,3DGX6@33213|Bilateria,48JXM@7711|Chordata,49GSX@7742|Vertebrata	33208|Metazoa	-	-	-	-	-	-	-	-	-	-	-	-	-	-
TRINITY_DN4630_c1_g2_i10.p1	K02A2.6-like	7668.SPU_013072-tr	3.6e-76	293.1	COG2801@1|root,KOG0017@2759|Eukaryota,38F42@33154|Opisthokonta,3BA5H@33208|Metazoa	33208|Metazoa	OU	-	-	-	-	-	-	-	-	-	-	-	-	RVT_1,rve,zf-H2C2
TRINITY_DN4630_c1_g2_i10.p2	transposition, RNA-mediated	7668.SPU_006073-tr	3e-73	282.3	COG2801@1|root,KOG0017@2759|Eukaryota,3ADM3@33154|Opisthokonta,3BVWI@33208|Metazoa,3DCZS@33213|Bilateria	33208|Metazoa	L	-	-	-	-	-	-	-	-	-	-	-	-	RVT_1
TRINITY_DN4630_c1_g2_i6.p1	K02A2.6-like	7668.SPU_013073-tr	2.5e-112	413.3	COG2801@1|root,KOG0017@2759|Eukaryota,38F42@33154|Opisthokonta,3BA5H@33208|Metazoa	33208|Metazoa	OU	-	-	-	-	-	-	-	-	-	-	-	-	RVT_1,rve,zf-H2C2
TRINITY_DN4630_c1_g2_i6.p2	transposition, RNA-mediated	7668.SPU_006073-tr	3e-73	282.3	COG2801@1|root,KOG0017@2759|Eukaryota,3ADM3@33154|Opisthokonta,3BVWI@33208|Metazoa,3DCZS@33213|Bilateria	33208|Metazoa	L	-	-	-	-	-	-	-	-	-	-	-	-	RVT_1
TRINITY_DN4616_c3_g1_i1.p3	It is involved in the biological process described with protein ubiquitination	126957.SMAR002269-PA	2e-67	261.5	COG0666@1|root,KOG4582@1|root,KOG0504@2759|Eukaryota,KOG4582@2759|Eukaryota,38F7S@33154|Opisthokonta,3BDUD@33208|Metazoa,3CT54@33213|Bilateria,41TDA@6656|Arthropoda	33208|Metazoa	O	MIB1	GO:0000151,GO:0000209,GO:0001525,GO:0001568,GO:0001570,GO:0001654,GO:0001655,GO:0001701,GO:0001708,GO:0001756,GO:0001822,GO:0001838,GO:0001841,GO:0001885,GO:0001944,GO:0001947,GO:0002009,GO:0002040,GO:0002064,GO:0002072,GO:0002090,GO:0002244,GO:0002376,GO:0002520,GO:0003002,GO:0003007,GO:0003143,GO:0003158,GO:0003407,GO:0003408,GO:0003674,GO:0003824,GO:0004842,GO:0005488,GO:0005515,GO:0005575,GO:…	2.3.2.27	ko:K10645	-	-	-	-	ko00000,ko01000,ko04121	-	-	-	Ank_2,Ank_3,Ank_4,MIB_HERC2,ZZ,zf-C3HC4_3
TRINITY_DN4673_c0_g1_i2.p1	polycomb repressive complex 2 subunit	6500.XP_005096266.1	4.3e-190	671.4	COG2940@1|root,KOG1079@2759|Eukaryota,38DMC@33154|Opisthokonta,3BB21@33208|Metazoa,3CR6U@33213|Bilateria	33208|Metazoa	K	EZH1	GO:0000003,GO:0000122,GO:0000228,GO:0000278,GO:0000302,GO:0000785,GO:0000786,GO:0000790,GO:0000902,GO:0000904,GO:0000976,GO:0000977,GO:0000978,GO:0000979,GO:0000981,GO:0000987,GO:0001012,GO:0001046,GO:0001047,GO:0001067,GO:0001889,GO:0001894,GO:0001932,GO:0001934,GO:0003006,GO:0003008,GO:0003012,GO:0003299,GO:0003300,GO:0003674,GO:0003676,GO:0003677,GO:0003682,GO:0003690,GO:0003700,GO:0003723,GO:…	2.1.1.43	ko:K11430,ko:K17451	ko00310,ko05206,map00310,map05206	-	R03875,R03938,R04866,R04867	RC00003,RC00060,RC00181,RC00496	ko00000,ko00001,ko01000,ko03036	-	-	-	EZH2_WD-Binding,SET
TRINITY_DN4673_c0_g1_i1.p1	polycomb repressive complex 2 subunit	6500.XP_005096266.1	6.2e-257	893.6	COG2940@1|root,KOG1079@2759|Eukaryota,38DMC@33154|Opisthokonta,3BB21@33208|Metazoa,3CR6U@33213|Bilateria	33208|Metazoa	K	EZH1	GO:0000003,GO:0000122,GO:0000228,GO:0000278,GO:0000302,GO:0000785,GO:0000786,GO:0000790,GO:0000902,GO:0000904,GO:0000976,GO:0000977,GO:0000978,GO:0000979,GO:0000981,GO:0000987,GO:0001012,GO:0001046,GO:0001047,GO:0001067,GO:0001889,GO:0001894,GO:0001932,GO:0001934,GO:0003006,GO:0003008,GO:0003012,GO:0003299,GO:0003300,GO:0003674,GO:0003676,GO:0003677,GO:0003682,GO:0003690,GO:0003700,GO:0003723,GO:…	2.1.1.43	ko:K11430,ko:K17451	ko00310,ko05206,map00310,map05206	-	R03875,R03938,R04866,R04867	RC00003,RC00060,RC00181,RC00496	ko00000,ko00001,ko01000,ko03036	-	-	-	EZH2_WD-Binding,SET
TRINITY_DN4673_c0_g1_i3.p1	polycomb repressive complex 2 subunit	6500.XP_005096266.1	5.9e-260	903.7	COG2940@1|root,KOG1079@2759|Eukaryota,38DMC@33154|Opisthokonta,3BB21@33208|Metazoa,3CR6U@33213|Bilateria	33208|Metazoa	K	EZH1	GO:0000003,GO:0000122,GO:0000228,GO:0000278,GO:0000302,GO:0000785,GO:0000786,GO:0000790,GO:0000902,GO:0000904,GO:0000976,GO:0000977,GO:0000978,GO:0000979,GO:0000981,GO:0000987,GO:0001012,GO:0001046,GO:0001047,GO:0001067,GO:0001889,GO:0001894,GO:0001932,GO:0001934,GO:0003006,GO:0003008,GO:0003012,GO:0003299,GO:0003300,GO:0003674,GO:0003676,GO:0003677,GO:0003682,GO:0003690,GO:0003700,GO:0003723,GO:…	2.1.1.43	ko:K11430,ko:K17451	ko00310,ko05206,map00310,map05206	-	R03875,R03938,R04866,R04867	RC00003,RC00060,RC00181,RC00496	ko00000,ko00001,ko01000,ko03036	-	-	-	EZH2_WD-Binding,SET
TRINITY_DN4661_c0_g1_i6.p1	aldo-keto reductase family 1, member	6500.XP_005097997.1	2.3e-56	225.3	COG0656@1|root,KOG1577@2759|Eukaryota,38HH0@33154|Opisthokonta,3BB8T@33208|Metazoa,3CRNB@33213|Bilateria	33208|Metazoa	L	AKR1A1	GO:0003674,GO:0003824,GO:0004032,GO:0004033,GO:0005575,GO:0005622,GO:0005623,GO:0005737,GO:0005829,GO:0005886,GO:0005975,GO:0005996,GO:0006006,GO:0006063,GO:0006064,GO:0006081,GO:0006082,GO:0006091,GO:0006732,GO:0006766,GO:0006767,GO:0006790,GO:0006793,GO:0006796,GO:0006807,GO:0007275,GO:0007399,GO:0007417,GO:0007420,GO:0008106,GO:0008150,GO:0008152,GO:0009055,GO:0009056,GO:0009058,GO:0009108,GO:…	1.1.1.2,1.1.1.21,2.1.1.215,2.1.1.216	ko:K00002,ko:K00011,ko:K00555	ko00010,ko00040,ko00051,ko00052,ko00561,ko00790,ko00930,ko01100,ko01110,ko01120,ko01130,ko01220,map00010,map00040,map00051,map00052,map00561,map00790,map00930,map01100,map01110,map01120,map01130,map01220	M00014	R00746,R01036,R01041,R01093,R01095,R01431,R01481,R01758,R01759,R01787,R02531,R02577,R04285,R05231,R11764	RC00087,RC00088,RC00099,RC00108,RC00133,RC00205,RC00670	ko00000,ko00001,ko00002,ko01000,ko03016,ko04147	-	-	-	Aldo_ket_red
TRINITY_DN4661_c0_g1_i6.p2	aldo-keto reductase family 1, member	6500.XP_005097997.1	2.5e-46	191.8	COG0656@1|root,KOG1577@2759|Eukaryota,38HH0@33154|Opisthokonta,3BB8T@33208|Metazoa,3CRNB@33213|Bilateria	33208|Metazoa	L	AKR1A1	GO:0003674,GO:0003824,GO:0004032,GO:0004033,GO:0005575,GO:0005622,GO:0005623,GO:0005737,GO:0005829,GO:0005886,GO:0005975,GO:0005996,GO:0006006,GO:0006063,GO:0006064,GO:0006081,GO:0006082,GO:0006091,GO:0006732,GO:0006766,GO:0006767,GO:0006790,GO:0006793,GO:0006796,GO:0006807,GO:0007275,GO:0007399,GO:0007417,GO:0007420,GO:0008106,GO:0008150,GO:0008152,GO:0009055,GO:0009056,GO:0009058,GO:0009108,GO:…	1.1.1.2,1.1.1.21,2.1.1.215,2.1.1.216	ko:K00002,ko:K00011,ko:K00555	ko00010,ko00040,ko00051,ko00052,ko00561,ko00790,ko00930,ko01100,ko01110,ko01120,ko01130,ko01220,map00010,map00040,map00051,map00052,map00561,map00790,map00930,map01100,map01110,map01120,map01130,map01220	M00014	R00746,R01036,R01041,R01093,R01095,R01431,R01481,R01758,R01759,R01787,R02531,R02577,R04285,R05231,R11764	RC00087,RC00088,RC00099,RC00108,RC00133,RC00205,RC00670	ko00000,ko00001,ko00002,ko01000,ko03016,ko04147	-	-	-	Aldo_ket_red
TRINITY_DN4661_c0_g1_i2.p1	aldo-keto reductase family 1, member	6500.XP_005097997.1	7.8e-113	413.7	COG0656@1|root,KOG1577@2759|Eukaryota,38HH0@33154|Opisthokonta,3BB8T@33208|Metazoa,3CRNB@33213|Bilateria	33208|Metazoa	L	AKR1A1	GO:0003674,GO:0003824,GO:0004032,GO:0004033,GO:0005575,GO:0005622,GO:0005623,GO:0005737,GO:0005829,GO:0005886,GO:0005975,GO:0005996,GO:0006006,GO:0006063,GO:0006064,GO:0006081,GO:0006082,GO:0006091,GO:0006732,GO:0006766,GO:0006767,GO:0006790,GO:0006793,GO:0006796,GO:0006807,GO:0007275,GO:0007399,GO:0007417,GO:0007420,GO:0008106,GO:0008150,GO:0008152,GO:0009055,GO:0009056,GO:0009058,GO:0009108,GO:…	1.1.1.2,1.1.1.21,2.1.1.215,2.1.1.216	ko:K00002,ko:K00011,ko:K00555	ko00010,ko00040,ko00051,ko00052,ko00561,ko00790,ko00930,ko01100,ko01110,ko01120,ko01130,ko01220,map00010,map00040,map00051,map00052,map00561,map00790,map00930,map01100,map01110,map01120,map01130,map01220	M00014	R00746,R01036,R01041,R01093,R01095,R01431,R01481,R01758,R01759,R01787,R02531,R02577,R04285,R05231,R11764	RC00087,RC00088,RC00099,RC00108,RC00133,RC00205,RC00670	ko00000,ko00001,ko00002,ko01000,ko03016,ko04147	-	-	-	Aldo_ket_red
TRINITY_DN4679_c0_g1_i2.p1	Fringe-like	103372.F4X6V2	3.5e-13	81.6	KOG2246@1|root,KOG2246@2759|Eukaryota,38C0F@33154|Opisthokonta,3BANH@33208|Metazoa,3CS5Q@33213|Bilateria,41XRN@6656|Arthropoda,3SHHQ@50557|Insecta,46HWA@7399|Hymenoptera	33208|Metazoa	G	C1GALT1	GO:0000003,GO:0000139,GO:0001525,GO:0001568,GO:0001655,GO:0001822,GO:0001944,GO:0002064,GO:0002065,GO:0002066,GO:0002682,GO:0002683,GO:0003674,GO:0003824,GO:0005575,GO:0005622,GO:0005623,GO:0005737,GO:0005794,GO:0005795,GO:0005797,GO:0006464,GO:0006486,GO:0006493,GO:0006629,GO:0006643,GO:0006664,GO:0006807,GO:0007275,GO:0007399,GO:0007417,GO:0007528,GO:0008150,GO:0008152,GO:0008378,GO:0008610,GO:…	2.4.1.122	ko:K00731	ko00512,ko01100,map00512,map01100	M00056	R05908	-	ko00000,ko00001,ko00002,ko01000,ko01003	-	GT31	-	Fringe
TRINITY_DN4687_c0_g1_i1.p2	structural constituent of cytoskeleton	10224.XP_002741270.1	5.1e-63	246.9	COG5023@1|root,KOG1375@2759|Eukaryota,38EHS@33154|Opisthokonta,3BDQF@33208|Metazoa,3CSPW@33213|Bilateria	33208|Metazoa	Z	betaTub85D	GO:0003674,GO:0005198,GO:0005200,GO:0005575,GO:0005622,GO:0005623,GO:0005856,GO:0005874,GO:0006996,GO:0007010,GO:0007017,GO:0007275,GO:0007431,GO:0007435,GO:0008150,GO:0009653,GO:0009887,GO:0009987,GO:0015630,GO:0016043,GO:0022612,GO:0032501,GO:0032502,GO:0035272,GO:0043226,GO:0043228,GO:0043229,GO:0043232,GO:0044422,GO:0044424,GO:0044430,GO:0044446,GO:0044464,GO:0048513,GO:0048731,GO:0048732,GO:…	-	ko:K07375	ko04145,ko04540,ko05130,map04145,map04540,map05130	-	-	-	ko00000,ko00001,ko03036,ko04147,ko04812	-	-	-	Tubulin,Tubulin_C
TRINITY_DN4687_c0_g2_i11.p1	Tubulin is the major constituent of microtubules. It binds two moles of GTP, one at an exchangeable site on the beta chain and one at a non-exchangeable site on the alpha chain	10029.NP_001231027.1	3.7e-61	240.7	COG5023@1|root,KOG1375@2759|Eukaryota,38EHS@33154|Opisthokonta,3BDQF@33208|Metazoa,3CSPW@33213|Bilateria,482T5@7711|Chordata,48VYX@7742|Vertebrata,3J5WQ@40674|Mammalia,35IZY@314146|Euarchontoglires,4PUIY@9989|Rodentia	33208|Metazoa	Z	TUBB4B	GO:0000086,GO:0000166,GO:0000278,GO:0000323,GO:0001775,GO:0001882,GO:0001883,GO:0001906,GO:0001909,GO:0002228,GO:0002252,GO:0002263,GO:0002274,GO:0002275,GO:0002283,GO:0002366,GO:0002376,GO:0002443,GO:0002444,GO:0002446,GO:0002449,GO:0003674,GO:0003676,GO:0003723,GO:0003725,GO:0005102,GO:0005488,GO:0005515,GO:0005525,GO:0005575,GO:0005576,GO:0005622,GO:0005623,GO:0005737,GO:0005764,GO:0005766,GO:…	-	ko:K07375	ko04145,ko04540,ko05130,map04145,map04540,map05130	-	-	-	ko00000,ko00001,ko03036,ko04147,ko04812	-	-	-	Tubulin,Tubulin_C
TRINITY_DN4687_c0_g2_i10.p1	Tubulin is the major constituent of microtubules. It binds two moles of GTP, one at an exchangeable site on the beta chain and one at a non-exchangeable site on the alpha chain	10029.NP_001231027.1	3.7e-61	240.7	COG5023@1|root,KOG1375@2759|Eukaryota,38EHS@33154|Opisthokonta,3BDQF@33208|Metazoa,3CSPW@33213|Bilateria,482T5@7711|Chordata,48VYX@7742|Vertebrata,3J5WQ@40674|Mammalia,35IZY@314146|Euarchontoglires,4PUIY@9989|Rodentia	33208|Metazoa	Z	TUBB4B	GO:0000086,GO:0000166,GO:0000278,GO:0000323,GO:0001775,GO:0001882,GO:0001883,GO:0001906,GO:0001909,GO:0002228,GO:0002252,GO:0002263,GO:0002274,GO:0002275,GO:0002283,GO:0002366,GO:0002376,GO:0002443,GO:0002444,GO:0002446,GO:0002449,GO:0003674,GO:0003676,GO:0003723,GO:0003725,GO:0005102,GO:0005488,GO:0005515,GO:0005525,GO:0005575,GO:0005576,GO:0005622,GO:0005623,GO:0005737,GO:0005764,GO:0005766,GO:…	-	ko:K07375	ko04145,ko04540,ko05130,map04145,map04540,map05130	-	-	-	ko00000,ko00001,ko03036,ko04147,ko04812	-	-	-	Tubulin,Tubulin_C
TRINITY_DN59771_c0_g1_i1.p2	Major intrinsic protein	9593.ENSGGOP00000005775	1.9e-39	168.7	COG0580@1|root,KOG0223@2759|Eukaryota,398Y2@33154|Opisthokonta,3BBMT@33208|Metazoa,3D4SA@33213|Bilateria,48ANW@7711|Chordata,49120@7742|Vertebrata,3J5Q9@40674|Mammalia,35F3E@314146|Euarchontoglires,4MG85@9443|Primates,4N00T@9604|Hominidae	33208|Metazoa	P	AQP5	GO:0001654,GO:0003008,GO:0003674,GO:0005215,GO:0005372,GO:0005488,GO:0005515,GO:0005575,GO:0005622,GO:0005623,GO:0005737,GO:0005783,GO:0005886,GO:0005887,GO:0005902,GO:0006810,GO:0006811,GO:0006833,GO:0007275,GO:0007423,GO:0007586,GO:0007588,GO:0007589,GO:0008150,GO:0009653,GO:0009887,GO:0009925,GO:0012505,GO:0015250,GO:0015267,GO:0015318,GO:0015669,GO:0015670,GO:0015893,GO:0016020,GO:0016021,GO:…	-	ko:K09866,ko:K09867	ko04962,ko04970,ko04976,map04962,map04970,map04976	-	-	-	ko00000,ko00001,ko02000	1.A.8	-	-	MIP
TRINITY_DN84418_c0_g1_i1.p1	Catalyzes a 2-step reaction, involving the ATP-dependent carboxylation of the covalently attached biotin in the first step and the transfer of the carboxyl group to pyruvate in the second	1179226.AJXO01000100_gene1103	9.5e-12	76.3	COG1038@1|root,COG1038@2|Bacteria,1UHP9@1239|Firmicutes,4IS56@91061|Bacilli,4GXBC@90964|Staphylococcaceae	91061|Bacilli	C	pyc	-	6.4.1.1	ko:K01958	ko00020,ko00620,ko00720,ko01100,ko01120,ko01200,ko01230,map00020,map00620,map00720,map01100,map01120,map01200,map01230	M00173	R00344	RC00040,RC00367	ko00000,ko00001,ko00002,ko01000	-	-	-	Biotin_carb_C,Biotin_carb_N,Biotin_lipoyl,CPSase_L_D2,HMGL-like,PYC_OADA
TRINITY_DN38703_c0_g1_i1.p1	Belongs to the CD36 family	6500.XP_005096207.1	6.8e-65	253.8	KOG3776@1|root,KOG3776@2759|Eukaryota,38CP8@33154|Opisthokonta,3BAAR@33208|Metazoa,3CTH3@33213|Bilateria	33208|Metazoa	T	SCARB2	GO:0000003,GO:0000122,GO:0000139,GO:0000323,GO:0001101,GO:0001505,GO:0001508,GO:0001540,GO:0001676,GO:0001775,GO:0001816,GO:0001817,GO:0001819,GO:0001890,GO:0001893,GO:0001932,GO:0001934,GO:0001952,GO:0001954,GO:0002218,GO:0002221,GO:0002224,GO:0002237,GO:0002252,GO:0002253,GO:0002263,GO:0002274,GO:0002275,GO:0002283,GO:0002366,GO:0002376,GO:0002443,GO:0002444,GO:0002446,GO:0002474,GO:0002478,GO:…	-	ko:K06259,ko:K12384,ko:K13885	ko03320,ko04142,ko04145,ko04152,ko04512,ko04640,ko04913,ko04920,ko04925,ko04927,ko04931,ko04934,ko04975,ko04976,ko04977,ko04979,ko05144,ko05160,map03320,map04142,map04145,map04152,map04512,map04640,map04913,map04920,map04925,map04927,map04931,map04934,map04975,map04976,map04977,map04979,map05144,map05160	-	-	-	ko00000,ko00001,ko04090,ko04131,ko04147	9.B.39.1.1,9.B.39.1.3,9.B.39.1.4	-	-	CD36
TRINITY_DN61993_c0_g1_i1.p1	ATP-dependent microtubule motor activity, minus-end-directed	7668.SPU_015054-tr	2.2e-36	158.7	COG5245@1|root,KOG3595@2759|Eukaryota,38BFS@33154|Opisthokonta,3B9HK@33208|Metazoa,3CV0I@33213|Bilateria	33208|Metazoa	Z	DNAH10	GO:0003341,GO:0003674,GO:0003774,GO:0003777,GO:0003824,GO:0005488,GO:0005515,GO:0005575,GO:0005622,GO:0005623,GO:0005737,GO:0005856,GO:0005858,GO:0005875,GO:0005929,GO:0005930,GO:0006928,GO:0006996,GO:0007017,GO:0007018,GO:0008150,GO:0008569,GO:0009987,GO:0015630,GO:0016043,GO:0016462,GO:0016787,GO:0016817,GO:0016818,GO:0016887,GO:0017111,GO:0022607,GO:0030030,GO:0030031,GO:0030286,GO:0032838,GO:…	-	ko:K10408	ko05016,map05016	-	-	-	ko00000,ko00001,ko04812	-	-	-	AAA_5,AAA_6,AAA_7,AAA_8,AAA_9,DHC_N1,DHC_N2,Dynein_heavy,MT
TRINITY_DN32241_c0_g1_i1.p1	Major Facilitator Superfamily	6500.XP_005101179.1	3.5e-84	318.5	KOG2532@1|root,KOG2532@2759|Eukaryota,38CXA@33154|Opisthokonta,3BBSD@33208|Metazoa,3D39I@33213|Bilateria	33208|Metazoa	G	-	-	-	ko:K12301	ko04142,map04142	-	-	-	ko00000,ko00001,ko02000	2.A.1.14.10	-	-	MFS_1
TRINITY_DN58733_c0_g1_i1.p1	Syntrophin gamma	6500.XP_005108083.1	9.6e-53	213.4	KOG3549@1|root,KOG3549@2759|Eukaryota,38DF3@33154|Opisthokonta,3BD4J@33208|Metazoa,3CTPQ@33213|Bilateria	33208|Metazoa	T	SNTG1	GO:0001654,GO:0001726,GO:0001745,GO:0001751,GO:0001754,GO:0003674,GO:0005102,GO:0005198,GO:0005488,GO:0005515,GO:0005575,GO:0005622,GO:0005623,GO:0005634,GO:0005737,GO:0005856,GO:0005886,GO:0006996,GO:0007154,GO:0007275,GO:0007399,GO:0007417,GO:0007423,GO:0008022,GO:0008092,GO:0008150,GO:0008307,GO:0008582,GO:0009653,GO:0009887,GO:0009987,GO:0016010,GO:0016013,GO:0016020,GO:0016043,GO:0019904,GO:…	-	-	-	-	-	-	-	-	-	-	PDZ
TRINITY_DN6026_c0_g1_i1.p1	negative regulation of axon extension involved in regeneration	400682.PAC_15700355	8.3e-55	220.7	KOG2579@1|root,KOG2579@2759|Eukaryota,38D9J@33154|Opisthokonta,3BHNR@33208|Metazoa	33208|Metazoa	T	TNR	GO:0000902,GO:0000904,GO:0001558,GO:0003008,GO:0003674,GO:0005102,GO:0005178,GO:0005488,GO:0005515,GO:0005575,GO:0005576,GO:0005623,GO:0006928,GO:0006935,GO:0007155,GO:0007158,GO:0007162,GO:0007275,GO:0007399,GO:0007409,GO:0007411,GO:0007417,GO:0007420,GO:0007610,GO:0007611,GO:0007612,GO:0007626,GO:0008150,GO:0008289,GO:0008306,GO:0008361,GO:0009605,GO:0009653,GO:0009986,GO:0009987,GO:0010646,GO:…	-	ko:K06252	ko04151,ko04510,ko04512,ko05165,ko05206,map04151,map04510,map04512,map05165,map05206	-	-	-	ko00000,ko00001,ko00536,ko04516	-	-	-	EGF_2,Fibrinogen_C,fn3
TRINITY_DN6082_c0_g1_i2.p1	heme binding	6500.XP_005112201.1	3.4e-48	198.4	COG2124@1|root,KOG0157@2759|Eukaryota,38CHP@33154|Opisthokonta,3B9GY@33208|Metazoa,3CSEG@33213|Bilateria	33208|Metazoa	Q	-	-	1.14.14.1	ko:K07426,ko:K15001,ko:K17952	-	-	-	-	ko00000,ko00199,ko01000	-	-	-	p450
TRINITY_DN6082_c0_g1_i1.p1	heme binding	6500.XP_005112201.1	7.2e-109	401.0	COG2124@1|root,KOG0157@2759|Eukaryota,38CHP@33154|Opisthokonta,3B9GY@33208|Metazoa,3CSEG@33213|Bilateria	33208|Metazoa	Q	-	-	1.14.14.1	ko:K07426,ko:K15001,ko:K17952	-	-	-	-	ko00000,ko00199,ko01000	-	-	-	p450
TRINITY_DN6016_c2_g1_i1.p1	Ribonuclease H protein	7668.SPU_004961-tr	6.5e-09	67.4	KOG1075@1|root,KOG1075@2759|Eukaryota	2759|Eukaryota	E	-	-	-	-	-	-	-	-	-	-	-	-	RVT_1
TRINITY_DN38207_c0_g1_i1.p1	cellular response to calcium ion	6500.XP_005103024.1	1.2e-178	632.9	KOG1327@1|root,KOG1327@2759|Eukaryota,38BYU@33154|Opisthokonta,3B953@33208|Metazoa,3CSWC@33213|Bilateria	33208|Metazoa	T	CPNE4	-	-	-	-	-	-	-	-	-	-	-	C2,Copine
TRINITY_DN30333_c0_g1_i1.p1	K02A2.6-like	10224.XP_006819238.1	1.2e-27	129.4	COG2801@1|root,KOG0017@2759|Eukaryota,38F42@33154|Opisthokonta,3BA5H@33208|Metazoa,3CZSS@33213|Bilateria	33208|Metazoa	G	-	-	-	-	-	-	-	-	-	-	-	-	RVT_1,rve,zf-H2C2
TRINITY_DN30322_c0_g1_i2.p1	zinc ion binding	6500.XP_005089041.1	6.6e-26	124.0	KOG3575@1|root,KOG3575@2759|Eukaryota,39RMC@33154|Opisthokonta,3BMQU@33208|Metazoa,3CZN3@33213|Bilateria	33208|Metazoa	K	-	-	-	-	-	-	-	-	-	-	-	-	zf-C4
TRINITY_DN30322_c0_g1_i1.p1	zinc ion binding	6500.XP_005089041.1	3.4e-24	118.2	KOG3575@1|root,KOG3575@2759|Eukaryota,39RMC@33154|Opisthokonta,3BMQU@33208|Metazoa,3CZN3@33213|Bilateria	33208|Metazoa	K	-	-	-	-	-	-	-	-	-	-	-	-	zf-C4
TRINITY_DN5171_c0_g1_i1.p1	Belongs to the small GTPase superfamily. Arf family	6334.EFV60026	1.1e-47	195.7	COG1100@1|root,KOG0070@2759|Eukaryota,38BDM@33154|Opisthokonta,3BC0T@33208|Metazoa,3CRK7@33213|Bilateria,40AX2@6231|Nematoda	33208|Metazoa	U	ARF4	GO:0000003,GO:0000166,GO:0001505,GO:0001654,GO:0001726,GO:0001882,GO:0001883,GO:0003006,GO:0003008,GO:0003674,GO:0003824,GO:0003924,GO:0003956,GO:0005085,GO:0005086,GO:0005102,GO:0005154,GO:0005488,GO:0005515,GO:0005525,GO:0005575,GO:0005622,GO:0005623,GO:0005737,GO:0005794,GO:0005829,GO:0005886,GO:0006355,GO:0006357,GO:0006464,GO:0006471,GO:0006807,GO:0006810,GO:0006836,GO:0006888,GO:0006890,GO:…	-	ko:K07937,ko:K07939,ko:K07940,ko:K07977	ko04072,ko04144,ko05110,ko05134,map04072,map04144,map05110,map05134	-	-	-	ko00000,ko00001,ko04031,ko04131,ko04147	-	-	-	Arf
TRINITY_DN5138_c0_g1_i3.p1	RNA binding motif protein 25	6500.XP_005106349.1	5.2e-111	408.7	KOG2253@1|root,KOG2253@2759|Eukaryota,38GWG@33154|Opisthokonta,3BA7G@33208|Metazoa,3CWC3@33213|Bilateria	33208|Metazoa	A	RBM25	GO:0000375,GO:0000377,GO:0000381,GO:0000398,GO:0003674,GO:0003676,GO:0003723,GO:0003729,GO:0005488,GO:0005575,GO:0005622,GO:0005623,GO:0005634,GO:0005654,GO:0005681,GO:0005737,GO:0006139,GO:0006396,GO:0006397,GO:0006725,GO:0006807,GO:0008150,GO:0008152,GO:0008380,GO:0009987,GO:0010467,GO:0010468,GO:0010941,GO:0016070,GO:0016071,GO:0016604,GO:0016607,GO:0019219,GO:0019222,GO:0031323,GO:0031974,GO:…	-	ko:K12822	ko03040,map03040	-	-	-	ko00000,ko00001,ko03041	-	-	-	PWI,RRM_1
TRINITY_DN5135_c0_g1_i10.p1	positive regulation of rRNA processing	6500.XP_005105406.1	1.2e-125	457.2	KOG4547@1|root,KOG4547@2759|Eukaryota,38HDH@33154|Opisthokonta,3BCIP@33208|Metazoa,3CURG@33213|Bilateria	33208|Metazoa	S	WDR43	GO:0001650,GO:0005575,GO:0005622,GO:0005623,GO:0005634,GO:0005654,GO:0005730,GO:0006139,GO:0006355,GO:0006356,GO:0006364,GO:0006396,GO:0006725,GO:0006807,GO:0006950,GO:0007154,GO:0008150,GO:0008152,GO:0009267,GO:0009605,GO:0009889,GO:0009891,GO:0009893,GO:0009987,GO:0009991,GO:0010467,GO:0010468,GO:0010556,GO:0010557,GO:0010604,GO:0010628,GO:0016070,GO:0016072,GO:0019219,GO:0019222,GO:0022613,GO:…	-	ko:K14546	ko03008,map03008	-	-	-	ko00000,ko00001,ko03009	-	-	-	Utp12,WD40
TRINITY_DN5135_c0_g1_i2.p1	positive regulation of rRNA processing	6500.XP_005105406.1	1.2e-125	457.2	KOG4547@1|root,KOG4547@2759|Eukaryota,38HDH@33154|Opisthokonta,3BCIP@33208|Metazoa,3CURG@33213|Bilateria	33208|Metazoa	S	WDR43	GO:0001650,GO:0005575,GO:0005622,GO:0005623,GO:0005634,GO:0005654,GO:0005730,GO:0006139,GO:0006355,GO:0006356,GO:0006364,GO:0006396,GO:0006725,GO:0006807,GO:0006950,GO:0007154,GO:0008150,GO:0008152,GO:0009267,GO:0009605,GO:0009889,GO:0009891,GO:0009893,GO:0009987,GO:0009991,GO:0010467,GO:0010468,GO:0010556,GO:0010557,GO:0010604,GO:0010628,GO:0016070,GO:0016072,GO:0019219,GO:0019222,GO:0022613,GO:…	-	ko:K14546	ko03008,map03008	-	-	-	ko00000,ko00001,ko03009	-	-	-	Utp12,WD40
TRINITY_DN5135_c0_g1_i1.p1	positive regulation of rRNA processing	6500.XP_005105406.1	1.2e-125	457.2	KOG4547@1|root,KOG4547@2759|Eukaryota,38HDH@33154|Opisthokonta,3BCIP@33208|Metazoa,3CURG@33213|Bilateria	33208|Metazoa	S	WDR43	GO:0001650,GO:0005575,GO:0005622,GO:0005623,GO:0005634,GO:0005654,GO:0005730,GO:0006139,GO:0006355,GO:0006356,GO:0006364,GO:0006396,GO:0006725,GO:0006807,GO:0006950,GO:0007154,GO:0008150,GO:0008152,GO:0009267,GO:0009605,GO:0009889,GO:0009891,GO:0009893,GO:0009987,GO:0009991,GO:0010467,GO:0010468,GO:0010556,GO:0010557,GO:0010604,GO:0010628,GO:0016070,GO:0016072,GO:0019219,GO:0019222,GO:0022613,GO:…	-	ko:K14546	ko03008,map03008	-	-	-	ko00000,ko00001,ko03009	-	-	-	Utp12,WD40
TRINITY_DN5134_c0_g1_i5.p2	Methyltransferase domain	6500.XP_005092083.1	1e-20	106.3	COG0500@1|root,KOG1541@2759|Eukaryota,39WWY@33154|Opisthokonta,3BKKG@33208|Metazoa,3D9ZK@33213|Bilateria	33208|Metazoa	Q	WBSCR27	-	-	-	-	-	-	-	-	-	-	-	Methyltransf_11,Methyltransf_25
TRINITY_DN5134_c0_g1_i10.p2	Methyltransferase domain	6500.XP_005092047.1	3.7e-25	120.9	COG0500@1|root,KOG1541@2759|Eukaryota,39WWY@33154|Opisthokonta,3BKKG@33208|Metazoa,3D9ZK@33213|Bilateria	33208|Metazoa	Q	WBSCR27	-	-	-	-	-	-	-	-	-	-	-	Methyltransf_11,Methyltransf_25
TRINITY_DN43149_c0_g1_i1.p1	Glycosyl hydrolase family 10	4565.Traes_4BS_670EDD1FD.1	1e-07	63.2	COG3693@1|root,2QRD9@2759|Eukaryota,37IYM@33090|Viridiplantae,3GED9@35493|Streptophyta,3KS7U@4447|Liliopsida,3I8DW@38820|Poales	35493|Streptophyta	G	-	GO:0005575,GO:0005576	-	-	-	-	-	-	-	-	-	-	Glyco_hydro_10
TRINITY_DN87792_c0_g1_i1.p2	-	7668.SPU_020878-tr	7e-19	100.9	2CYJV@1|root,2S4UE@2759|Eukaryota	2759|Eukaryota	-	-	-	-	-	-	-	-	-	-	-	-	-	Phage_integrase
TRINITY_DN3699_c0_g1_i1.p1	phenylethylamine metabolic process	7739.XP_002593045.1	5.7e-31	140.2	COG1231@1|root,KOG0029@2759|Eukaryota,38B4W@33154|Opisthokonta,3BI0V@33208|Metazoa,3CXJF@33213|Bilateria,484HM@7711|Chordata	33208|Metazoa	Q	MAOB	GO:0000166,GO:0001505,GO:0002237,GO:0003674,GO:0003824,GO:0005488,GO:0005515,GO:0005575,GO:0005622,GO:0005623,GO:0005737,GO:0005739,GO:0005740,GO:0005741,GO:0006091,GO:0006576,GO:0006584,GO:0006725,GO:0006807,GO:0007154,GO:0007165,GO:0007166,GO:0008131,GO:0008150,GO:0008152,GO:0009055,GO:0009056,GO:0009058,GO:0009308,GO:0009310,GO:0009605,GO:0009607,GO:0009617,GO:0009636,GO:0009712,GO:0009719,GO:…	1.4.3.4	ko:K00274	ko00260,ko00330,ko00340,ko00350,ko00360,ko00380,ko00950,ko00982,ko01100,ko01110,ko04726,ko04728,ko05030,ko05031,ko05034,map00260,map00330,map00340,map00350,map00360,map00380,map00950,map00982,map01100,map01110,map04726,map04728,map05030,map05031,map05034	M00135	R02173,R02382,R02529,R02532,R02613,R02908,R02919,R04025,R04300,R04674,R04890,R04893,R04894,R04907,R04908,R08346,R08347,R08348,R11354	RC00062,RC00160,RC00225,RC00676,RC00807,RC00808,RC01808,RC02226,RC02713	ko00000,ko00001,ko00002,ko01000	-	-	-	Amino_oxidase
TRINITY_DN3606_c0_g2_i4.p1	zinc ion binding	7668.SPU_020610-tr	1.5e-40	172.9	KOG3173@1|root,KOG3173@2759|Eukaryota,39SYJ@33154|Opisthokonta,3BF7H@33208|Metazoa,3CW9E@33213|Bilateria	33208|Metazoa	Q	ZFAND6	GO:0001501,GO:0001667,GO:0001701,GO:0001944,GO:0003008,GO:0003016,GO:0003674,GO:0005488,GO:0005515,GO:0005575,GO:0005622,GO:0005623,GO:0005737,GO:0005829,GO:0006605,GO:0006625,GO:0006810,GO:0006886,GO:0006928,GO:0006996,GO:0007031,GO:0007154,GO:0007165,GO:0007166,GO:0007167,GO:0007169,GO:0007275,GO:0007585,GO:0008104,GO:0008150,GO:0009653,GO:0009790,GO:0009792,GO:0009887,GO:0009888,GO:0009966,GO:…	-	-	-	-	-	-	-	-	-	-	zf-A20,zf-AN1
TRINITY_DN3601_c0_g1_i8.p1	negative regulation of low-density lipoprotein particle clearance	6500.XP_005101543.1	5.9e-22	111.3	KOG1676@1|root,KOG1676@2759|Eukaryota	2759|Eukaryota	S	-	-	-	ko:K04648,ko:K13210	ko04962,ko05016,map04962,map05016	-	-	-	ko00000,ko00001,ko03019,ko03036,ko03041,ko04131,ko04812	-	-	-	KH_1
TRINITY_DN1275_c0_g1_i19.p1	CUGBP, Elav-like family member 1	9315.ENSMEUP00000007090	3.6e-43	180.6	KOG0144@1|root,KOG0144@2759|Eukaryota,3AFJB@33154|Opisthokonta,3BY3R@33208|Metazoa,3CT2S@33213|Bilateria,4852R@7711|Chordata,490U2@7742|Vertebrata,3JD5U@40674|Mammalia,4JZE1@9263|Metatheria	33208|Metazoa	A	CELF1	GO:0000003,GO:0000245,GO:0000375,GO:0000377,GO:0000381,GO:0000398,GO:0000900,GO:0001889,GO:0003006,GO:0003674,GO:0003676,GO:0003723,GO:0003729,GO:0003730,GO:0005488,GO:0005515,GO:0005575,GO:0005622,GO:0005623,GO:0005634,GO:0005635,GO:0005654,GO:0005737,GO:0006139,GO:0006376,GO:0006396,GO:0006397,GO:0006417,GO:0006725,GO:0006807,GO:0006928,GO:0006996,GO:0007010,GO:0007088,GO:0007096,GO:0007275,GO:…	-	ko:K02177,ko:K13207	ko04320,map04320	-	-	-	ko00000,ko00001,ko03019,ko03041	-	-	-	RRM_1
TRINITY_DN1275_c0_g1_i18.p1	Cugbp, Elav-like family member	6500.XP_005098665.1	3.4e-137	495.4	KOG0144@1|root,KOG0144@2759|Eukaryota,3AFJB@33154|Opisthokonta,3BY3R@33208|Metazoa,3CT2S@33213|Bilateria	33208|Metazoa	A	CELF2	GO:0000003,GO:0000166,GO:0000245,GO:0000375,GO:0000377,GO:0000380,GO:0000381,GO:0000398,GO:0000900,GO:0001889,GO:0003006,GO:0003674,GO:0003676,GO:0003723,GO:0003729,GO:0003730,GO:0005488,GO:0005515,GO:0005575,GO:0005622,GO:0005623,GO:0005634,GO:0005635,GO:0005654,GO:0005737,GO:0006139,GO:0006376,GO:0006396,GO:0006397,GO:0006417,GO:0006725,GO:0006807,GO:0006928,GO:0006996,GO:0007010,GO:0007088,GO:…	-	ko:K02177,ko:K13207	ko04320,map04320	-	-	-	ko00000,ko00001,ko03019,ko03041	-	-	-	RRM_1
TRINITY_DN1275_c0_g1_i60.p1	Cugbp, Elav-like family member	6500.XP_005098665.1	3.8e-139	501.9	KOG0144@1|root,KOG0144@2759|Eukaryota,3AFJB@33154|Opisthokonta,3BY3R@33208|Metazoa,3CT2S@33213|Bilateria	33208|Metazoa	A	CELF2	GO:0000003,GO:0000166,GO:0000245,GO:0000375,GO:0000377,GO:0000380,GO:0000381,GO:0000398,GO:0000900,GO:0001889,GO:0003006,GO:0003674,GO:0003676,GO:0003723,GO:0003729,GO:0003730,GO:0005488,GO:0005515,GO:0005575,GO:0005622,GO:0005623,GO:0005634,GO:0005635,GO:0005654,GO:0005737,GO:0006139,GO:0006376,GO:0006396,GO:0006397,GO:0006417,GO:0006725,GO:0006807,GO:0006928,GO:0006996,GO:0007010,GO:0007088,GO:…	-	ko:K02177,ko:K13207	ko04320,map04320	-	-	-	ko00000,ko00001,ko03019,ko03041	-	-	-	RRM_1
TRINITY_DN1275_c0_g1_i53.p1	Cugbp, Elav-like family member	6500.XP_005098665.1	8.3e-139	500.7	KOG0144@1|root,KOG0144@2759|Eukaryota,3AFJB@33154|Opisthokonta,3BY3R@33208|Metazoa,3CT2S@33213|Bilateria	33208|Metazoa	A	CELF2	GO:0000003,GO:0000166,GO:0000245,GO:0000375,GO:0000377,GO:0000380,GO:0000381,GO:0000398,GO:0000900,GO:0001889,GO:0003006,GO:0003674,GO:0003676,GO:0003723,GO:0003729,GO:0003730,GO:0005488,GO:0005515,GO:0005575,GO:0005622,GO:0005623,GO:0005634,GO:0005635,GO:0005654,GO:0005737,GO:0006139,GO:0006376,GO:0006396,GO:0006397,GO:0006417,GO:0006725,GO:0006807,GO:0006928,GO:0006996,GO:0007010,GO:0007088,GO:…	-	ko:K02177,ko:K13207	ko04320,map04320	-	-	-	ko00000,ko00001,ko03019,ko03041	-	-	-	RRM_1
TRINITY_DN1275_c0_g1_i36.p1	Cugbp, Elav-like family member	6500.XP_005098665.1	4.2e-135	488.4	KOG0144@1|root,KOG0144@2759|Eukaryota,3AFJB@33154|Opisthokonta,3BY3R@33208|Metazoa,3CT2S@33213|Bilateria	33208|Metazoa	A	CELF2	GO:0000003,GO:0000166,GO:0000245,GO:0000375,GO:0000377,GO:0000380,GO:0000381,GO:0000398,GO:0000900,GO:0001889,GO:0003006,GO:0003674,GO:0003676,GO:0003723,GO:0003729,GO:0003730,GO:0005488,GO:0005515,GO:0005575,GO:0005622,GO:0005623,GO:0005634,GO:0005635,GO:0005654,GO:0005737,GO:0006139,GO:0006376,GO:0006396,GO:0006397,GO:0006417,GO:0006725,GO:0006807,GO:0006928,GO:0006996,GO:0007010,GO:0007088,GO:…	-	ko:K02177,ko:K13207	ko04320,map04320	-	-	-	ko00000,ko00001,ko03019,ko03041	-	-	-	RRM_1
TRINITY_DN1275_c0_g1_i14.p1	Cugbp, Elav-like family member	6500.XP_005098665.1	4.7e-137	495.0	KOG0144@1|root,KOG0144@2759|Eukaryota,3AFJB@33154|Opisthokonta,3BY3R@33208|Metazoa,3CT2S@33213|Bilateria	33208|Metazoa	A	CELF2	GO:0000003,GO:0000166,GO:0000245,GO:0000375,GO:0000377,GO:0000380,GO:0000381,GO:0000398,GO:0000900,GO:0001889,GO:0003006,GO:0003674,GO:0003676,GO:0003723,GO:0003729,GO:0003730,GO:0005488,GO:0005515,GO:0005575,GO:0005622,GO:0005623,GO:0005634,GO:0005635,GO:0005654,GO:0005737,GO:0006139,GO:0006376,GO:0006396,GO:0006397,GO:0006417,GO:0006725,GO:0006807,GO:0006928,GO:0006996,GO:0007010,GO:0007088,GO:…	-	ko:K02177,ko:K13207	ko04320,map04320	-	-	-	ko00000,ko00001,ko03019,ko03041	-	-	-	RRM_1
TRINITY_DN1275_c0_g1_i52.p1	Cugbp, Elav-like family member	6500.XP_005098665.1	1.3e-138	500.0	KOG0144@1|root,KOG0144@2759|Eukaryota,3AFJB@33154|Opisthokonta,3BY3R@33208|Metazoa,3CT2S@33213|Bilateria	33208|Metazoa	A	CELF2	GO:0000003,GO:0000166,GO:0000245,GO:0000375,GO:0000377,GO:0000380,GO:0000381,GO:0000398,GO:0000900,GO:0001889,GO:0003006,GO:0003674,GO:0003676,GO:0003723,GO:0003729,GO:0003730,GO:0005488,GO:0005515,GO:0005575,GO:0005622,GO:0005623,GO:0005634,GO:0005635,GO:0005654,GO:0005737,GO:0006139,GO:0006376,GO:0006396,GO:0006397,GO:0006417,GO:0006725,GO:0006807,GO:0006928,GO:0006996,GO:0007010,GO:0007088,GO:…	-	ko:K02177,ko:K13207	ko04320,map04320	-	-	-	ko00000,ko00001,ko03019,ko03041	-	-	-	RRM_1
TRINITY_DN1275_c0_g1_i62.p1	Cugbp, Elav-like family member	6500.XP_005098665.1	3.5e-136	491.9	KOG0144@1|root,KOG0144@2759|Eukaryota,3AFJB@33154|Opisthokonta,3BY3R@33208|Metazoa,3CT2S@33213|Bilateria	33208|Metazoa	A	CELF2	GO:0000003,GO:0000166,GO:0000245,GO:0000375,GO:0000377,GO:0000380,GO:0000381,GO:0000398,GO:0000900,GO:0001889,GO:0003006,GO:0003674,GO:0003676,GO:0003723,GO:0003729,GO:0003730,GO:0005488,GO:0005515,GO:0005575,GO:0005622,GO:0005623,GO:0005634,GO:0005635,GO:0005654,GO:0005737,GO:0006139,GO:0006376,GO:0006396,GO:0006397,GO:0006417,GO:0006725,GO:0006807,GO:0006928,GO:0006996,GO:0007010,GO:0007088,GO:…	-	ko:K02177,ko:K13207	ko04320,map04320	-	-	-	ko00000,ko00001,ko03019,ko03041	-	-	-	RRM_1
TRINITY_DN1275_c0_g1_i61.p1	Cugbp, Elav-like family member	6500.XP_005098665.1	9.2e-135	487.3	KOG0144@1|root,KOG0144@2759|Eukaryota,3AFJB@33154|Opisthokonta,3BY3R@33208|Metazoa,3CT2S@33213|Bilateria	33208|Metazoa	A	CELF2	GO:0000003,GO:0000166,GO:0000245,GO:0000375,GO:0000377,GO:0000380,GO:0000381,GO:0000398,GO:0000900,GO:0001889,GO:0003006,GO:0003674,GO:0003676,GO:0003723,GO:0003729,GO:0003730,GO:0005488,GO:0005515,GO:0005575,GO:0005622,GO:0005623,GO:0005634,GO:0005635,GO:0005654,GO:0005737,GO:0006139,GO:0006376,GO:0006396,GO:0006397,GO:0006417,GO:0006725,GO:0006807,GO:0006928,GO:0006996,GO:0007010,GO:0007088,GO:…	-	ko:K02177,ko:K13207	ko04320,map04320	-	-	-	ko00000,ko00001,ko03019,ko03041	-	-	-	RRM_1
TRINITY_DN1275_c0_g1_i46.p1	Cugbp, Elav-like family member	6500.XP_005098665.1	1e-136	493.8	KOG0144@1|root,KOG0144@2759|Eukaryota,3AFJB@33154|Opisthokonta,3BY3R@33208|Metazoa,3CT2S@33213|Bilateria	33208|Metazoa	A	CELF2	GO:0000003,GO:0000166,GO:0000245,GO:0000375,GO:0000377,GO:0000380,GO:0000381,GO:0000398,GO:0000900,GO:0001889,GO:0003006,GO:0003674,GO:0003676,GO:0003723,GO:0003729,GO:0003730,GO:0005488,GO:0005515,GO:0005575,GO:0005622,GO:0005623,GO:0005634,GO:0005635,GO:0005654,GO:0005737,GO:0006139,GO:0006376,GO:0006396,GO:0006397,GO:0006417,GO:0006725,GO:0006807,GO:0006928,GO:0006996,GO:0007010,GO:0007088,GO:…	-	ko:K02177,ko:K13207	ko04320,map04320	-	-	-	ko00000,ko00001,ko03019,ko03041	-	-	-	RRM_1
TRINITY_DN1275_c0_g1_i24.p1	Cugbp, Elav-like family member	6500.XP_005098665.1	2.8e-138	498.8	KOG0144@1|root,KOG0144@2759|Eukaryota,3AFJB@33154|Opisthokonta,3BY3R@33208|Metazoa,3CT2S@33213|Bilateria	33208|Metazoa	A	CELF2	GO:0000003,GO:0000166,GO:0000245,GO:0000375,GO:0000377,GO:0000380,GO:0000381,GO:0000398,GO:0000900,GO:0001889,GO:0003006,GO:0003674,GO:0003676,GO:0003723,GO:0003729,GO:0003730,GO:0005488,GO:0005515,GO:0005575,GO:0005622,GO:0005623,GO:0005634,GO:0005635,GO:0005654,GO:0005737,GO:0006139,GO:0006376,GO:0006396,GO:0006397,GO:0006417,GO:0006725,GO:0006807,GO:0006928,GO:0006996,GO:0007010,GO:0007088,GO:…	-	ko:K02177,ko:K13207	ko04320,map04320	-	-	-	ko00000,ko00001,ko03019,ko03041	-	-	-	RRM_1
TRINITY_DN1275_c0_g1_i54.p1	Cugbp, Elav-like family member	6500.XP_005098665.1	1.6e-136	493.0	KOG0144@1|root,KOG0144@2759|Eukaryota,3AFJB@33154|Opisthokonta,3BY3R@33208|Metazoa,3CT2S@33213|Bilateria	33208|Metazoa	A	CELF2	GO:0000003,GO:0000166,GO:0000245,GO:0000375,GO:0000377,GO:0000380,GO:0000381,GO:0000398,GO:0000900,GO:0001889,GO:0003006,GO:0003674,GO:0003676,GO:0003723,GO:0003729,GO:0003730,GO:0005488,GO:0005515,GO:0005575,GO:0005622,GO:0005623,GO:0005634,GO:0005635,GO:0005654,GO:0005737,GO:0006139,GO:0006376,GO:0006396,GO:0006397,GO:0006417,GO:0006725,GO:0006807,GO:0006928,GO:0006996,GO:0007010,GO:0007088,GO:…	-	ko:K02177,ko:K13207	ko04320,map04320	-	-	-	ko00000,ko00001,ko03019,ko03041	-	-	-	RRM_1
TRINITY_DN1275_c0_g1_i6.p1	Cugbp, Elav-like family member	6500.XP_005098665.1	7.4e-137	494.2	KOG0144@1|root,KOG0144@2759|Eukaryota,3AFJB@33154|Opisthokonta,3BY3R@33208|Metazoa,3CT2S@33213|Bilateria	33208|Metazoa	A	CELF2	GO:0000003,GO:0000166,GO:0000245,GO:0000375,GO:0000377,GO:0000380,GO:0000381,GO:0000398,GO:0000900,GO:0001889,GO:0003006,GO:0003674,GO:0003676,GO:0003723,GO:0003729,GO:0003730,GO:0005488,GO:0005515,GO:0005575,GO:0005622,GO:0005623,GO:0005634,GO:0005635,GO:0005654,GO:0005737,GO:0006139,GO:0006376,GO:0006396,GO:0006397,GO:0006417,GO:0006725,GO:0006807,GO:0006928,GO:0006996,GO:0007010,GO:0007088,GO:…	-	ko:K02177,ko:K13207	ko04320,map04320	-	-	-	ko00000,ko00001,ko03019,ko03041	-	-	-	RRM_1
TRINITY_DN36699_c0_g1_i1.p1	Sugar (and other) transporter	7460.GB53933-PA	3.3e-18	97.8	KOG2532@1|root,KOG2532@2759|Eukaryota,38CXA@33154|Opisthokonta,3BBSD@33208|Metazoa,3CR7D@33213|Bilateria,41UHS@6656|Arthropoda,3SJ8Q@50557|Insecta,46JF0@7399|Hymenoptera	33208|Metazoa	G	-	GO:0003674,GO:0005215,GO:0005575,GO:0006810,GO:0006811,GO:0006820,GO:0008150,GO:0016020,GO:0016021,GO:0022857,GO:0031224,GO:0044425,GO:0051179,GO:0051234,GO:0055085	-	ko:K08193,ko:K12301,ko:K12302	ko04142,ko04721,ko04723,ko04724,ko05033,map04142,map04721,map04723,map04724,map05033	-	-	-	ko00000,ko00001,ko02000	2.A.1.14,2.A.1.14.10	-	-	MFS_1,Sugar_tr
TRINITY_DN55348_c0_g1_i1.p1	Protein of unknown function (DUF1647)	6500.XP_005108115.1	9.5e-35	153.3	2E2YQ@1|root,2SA4K@2759|Eukaryota,39E0H@33154|Opisthokonta,3BIYX@33208|Metazoa,3CZV6@33213|Bilateria	33208|Metazoa	S	-	-	-	-	-	-	-	-	-	-	-	-	DUF1647
TRINITY_DN55383_c0_g1_i1.p1	Zinc ion binding	136037.KDR17883	2.2e-61	241.9	COG5243@1|root,KOG0802@2759|Eukaryota,38DEF@33154|Opisthokonta,3BA1A@33208|Metazoa,3CU2H@33213|Bilateria,41Y5M@6656|Arthropoda,3SGD6@50557|Insecta	33208|Metazoa	O	RNF139	GO:0000209,GO:0002020,GO:0003674,GO:0003824,GO:0004842,GO:0005488,GO:0005515,GO:0005575,GO:0005622,GO:0005623,GO:0005737,GO:0005783,GO:0005789,GO:0006417,GO:0006464,GO:0006508,GO:0006511,GO:0006517,GO:0006807,GO:0006950,GO:0007154,GO:0007165,GO:0007275,GO:0007399,GO:0007417,GO:0007418,GO:0008150,GO:0008152,GO:0008270,GO:0008285,GO:0009056,GO:0009057,GO:0009100,GO:0009889,GO:0009890,GO:0009892,GO:…	2.3.2.27	ko:K15703	-	-	-	-	ko00000,ko01000,ko04121	-	-	-	TRC8_N,zf-C3HC4_2,zf-RING_2
TRINITY_DN21447_c0_g1_i3.p1	sodium-dependent L-ascorbate transmembrane transporter activity	10224.XP_006826111.1	2.7e-62	245.4	COG2233@1|root,KOG1292@2759|Eukaryota,39CFN@33154|Opisthokonta,3BCH2@33208|Metazoa,3CSWQ@33213|Bilateria	33208|Metazoa	F	SLC23A2	GO:0003674,GO:0005215,GO:0005342,GO:0005343,GO:0005402,GO:0005575,GO:0005622,GO:0005623,GO:0005737,GO:0005886,GO:0005887,GO:0005903,GO:0005975,GO:0005996,GO:0006082,GO:0006139,GO:0006725,GO:0006732,GO:0006766,GO:0006767,GO:0006807,GO:0006810,GO:0006811,GO:0006812,GO:0006814,GO:0006820,GO:0006950,GO:0006979,GO:0007275,GO:0007399,GO:0007417,GO:0007420,GO:0008150,GO:0008152,GO:0008324,GO:0008509,GO:…	-	ko:K14611	-	-	-	-	ko00000,ko02000	2.A.40.6	-	-	Xan_ur_permease
TRINITY_DN21447_c0_g1_i2.p1	sodium-dependent L-ascorbate transmembrane transporter activity	45351.EDO43651	1.1e-42	179.5	COG2233@1|root,KOG1292@2759|Eukaryota,39CFN@33154|Opisthokonta,3BCH2@33208|Metazoa	33208|Metazoa	F	SLC23A2	GO:0003674,GO:0005215,GO:0005342,GO:0005343,GO:0005402,GO:0005575,GO:0005622,GO:0005623,GO:0005737,GO:0005886,GO:0005887,GO:0005903,GO:0005975,GO:0005996,GO:0006082,GO:0006139,GO:0006725,GO:0006732,GO:0006766,GO:0006767,GO:0006807,GO:0006810,GO:0006811,GO:0006812,GO:0006814,GO:0006820,GO:0006950,GO:0006979,GO:0007275,GO:0007399,GO:0007417,GO:0007420,GO:0008150,GO:0008152,GO:0008324,GO:0008509,GO:…	-	ko:K14611	-	-	-	-	ko00000,ko02000	2.A.40.6	-	-	Xan_ur_permease
TRINITY_DN21474_c0_g1_i1.p1	It is involved in the biological process described with nucleobase-containing compound metabolic process	126957.SMAR012618-PA	6.2e-29	135.6	KOG2405@1|root,KOG2405@2759|Eukaryota,39IUQ@33154|Opisthokonta,3BEUQ@33208|Metazoa,3D26G@33213|Bilateria,41TMD@6656|Arthropoda	33208|Metazoa	L	egl	GO:0000003,GO:0000226,GO:0000578,GO:0001709,GO:0002164,GO:0002165,GO:0002168,GO:0003002,GO:0003006,GO:0003674,GO:0003676,GO:0003723,GO:0003729,GO:0005488,GO:0005515,GO:0006403,GO:0006417,GO:0006810,GO:0006996,GO:0007010,GO:0007017,GO:0007028,GO:0007097,GO:0007163,GO:0007275,GO:0007276,GO:0007281,GO:0007292,GO:0007293,GO:0007294,GO:0007308,GO:0007309,GO:0007310,GO:0007312,GO:0007314,GO:0007315,GO:…	-	ko:K18740	-	-	-	-	ko00000,ko03019	-	-	-	DNA_pol_A_exo1
TRINITY_DN55885_c0_g1_i1.p1	cellular response to calcium ion	6500.XP_005097876.1	3.7e-56	224.2	KOG1327@1|root,KOG1327@2759|Eukaryota,38BYU@33154|Opisthokonta,3B953@33208|Metazoa,3CSWC@33213|Bilateria	33208|Metazoa	T	-	GO:0005575,GO:0005623,GO:0005886,GO:0008150,GO:0016020,GO:0031503,GO:0044464,GO:0051179,GO:0051641,GO:0051668,GO:0071944,GO:0097120	-	-	-	-	-	-	-	-	-	-	C2,Copine
TRINITY_DN32998_c0_g2_i1.p1	Caspase 8, apoptosis-related cysteine peptidase, like 2	106582.XP_004557838.1	6.5e-30	136.7	KOG3573@1|root,KOG3573@2759|Eukaryota,38JM0@33154|Opisthokonta,3BCEN@33208|Metazoa,3CY5V@33213|Bilateria,47ZYD@7711|Chordata,490SB@7742|Vertebrata,4A26V@7898|Actinopterygii	33208|Metazoa	D	CASP10	GO:0003674,GO:0003824,GO:0004175,GO:0004197,GO:0005488,GO:0005515,GO:0005575,GO:0005622,GO:0005623,GO:0005737,GO:0005829,GO:0005886,GO:0006508,GO:0006807,GO:0006915,GO:0007154,GO:0007165,GO:0007166,GO:0008150,GO:0008152,GO:0008219,GO:0008233,GO:0008234,GO:0009966,GO:0009967,GO:0009987,GO:0010646,GO:0010647,GO:0010941,GO:0012501,GO:0016020,GO:0016787,GO:0019538,GO:0019899,GO:0019904,GO:0023051,GO:…	3.4.22.60,3.4.22.61,3.4.22.63	ko:K04397,ko:K04398,ko:K04400	ko01524,ko04115,ko04210,ko04214,ko04215,ko04217,ko04620,ko04621,ko04622,ko04624,ko04657,ko04668,ko04932,ko05010,ko05016,ko05133,ko05134,ko05142,ko05145,ko05152,ko05161,ko05165,ko05167,ko05168,ko05200,ko05203,ko05416,map01524,map04115,map04210,map04214,map04215,map04217,map04620,map04621,map04622,map04624,map04657,map04668,map04932,map05010,map05016,map05133,map05134,map05142,map05145,map05152,map…	M00685	-	-	ko00000,ko00001,ko00002,ko01000,ko01002	-	-	-	DED,Peptidase_C14
TRINITY_DN70293_c0_g1_i1.p1	domain with conserved PWWP motif	9593.ENSGGOP00000013904	8e-47	193.7	COG5141@1|root,KOG0955@2759|Eukaryota,38CQY@33154|Opisthokonta,3BEDI@33208|Metazoa,3CUVC@33213|Bilateria,483CD@7711|Chordata,48ZY7@7742|Vertebrata,3J2G2@40674|Mammalia,35B1S@314146|Euarchontoglires,4MD09@9443|Primates,4MY5N@9604|Hominidae	33208|Metazoa	K	BRPF1	GO:0000123,GO:0000902,GO:0000904,GO:0001568,GO:0001570,GO:0001838,GO:0001841,GO:0001944,GO:0002009,GO:0005575,GO:0005622,GO:0005623,GO:0005634,GO:0005654,GO:0005737,GO:0005829,GO:0005886,GO:0006325,GO:0006355,GO:0006464,GO:0006473,GO:0006475,GO:0006807,GO:0006928,GO:0006935,GO:0006996,GO:0007275,GO:0007399,GO:0007409,GO:0007411,GO:0008150,GO:0008152,GO:0008283,GO:0009605,GO:0009653,GO:0009790,GO:…	-	ko:K11348,ko:K11350	-	-	-	-	ko00000,ko03036	-	-	-	Bromodomain,EPL1,PHD_2,PWWP,zf-HC5HC2H_2
TRINITY_DN70213_c0_g1_i1.p1	Ankyrin repeats (3 copies)	43179.ENSSTOP00000000512	3.2e-26	125.2	COG0666@1|root,2QRTX@2759|Eukaryota,38EWA@33154|Opisthokonta,3B96F@33208|Metazoa,3CRP9@33213|Bilateria,481R6@7711|Chordata,48XNK@7742|Vertebrata,3J4K7@40674|Mammalia,35M4M@314146|Euarchontoglires,4PY9C@9989|Rodentia	33208|Metazoa	K	GABPB2	GO:0001067,GO:0003674,GO:0003676,GO:0003677,GO:0003700,GO:0005488,GO:0005515,GO:0005575,GO:0005622,GO:0005623,GO:0005634,GO:0006355,GO:0006357,GO:0008150,GO:0009889,GO:0009891,GO:0009893,GO:0010468,GO:0010556,GO:0010557,GO:0010604,GO:0010628,GO:0019219,GO:0019222,GO:0031323,GO:0031325,GO:0031326,GO:0031328,GO:0042802,GO:0042803,GO:0043226,GO:0043227,GO:0043229,GO:0043231,GO:0044212,GO:0044424,GO:…	-	ko:K09454	-	-	-	-	ko00000,ko03000,ko03029	-	-	-	Ank,Ank_2,Ank_3,Ank_4
TRINITY_DN7541_c0_g1_i1.p1	polar body extrusion after meiotic divisions	7668.SPU_017758-tr	3.2e-15	88.2	KOG3666@1|root,KOG3666@2759|Eukaryota	2759|Eukaryota	KLT	-	GO:0005575,GO:0005622,GO:0005623,GO:0005737,GO:0006810,GO:0006873,GO:0006885,GO:0006887,GO:0006996,GO:0007010,GO:0007015,GO:0008150,GO:0008154,GO:0009987,GO:0016043,GO:0016192,GO:0019725,GO:0022607,GO:0030003,GO:0030004,GO:0030029,GO:0030036,GO:0030041,GO:0030641,GO:0032940,GO:0032991,GO:0034622,GO:0042592,GO:0043933,GO:0044085,GO:0044424,GO:0044444,GO:0044464,GO:0044655,GO:0045852,GO:0046903,GO:…	-	ko:K18464	ko04144,map04144	-	-	-	ko00000,ko00001,ko04131	-	-	-	Strumpellin
TRINITY_DN7599_c0_g1_i1.p1	ubiquitin-dependent endocytosis	6500.XP_005103777.1	7.4e-16	90.5	KOG3780@1|root,KOG3780@2759|Eukaryota	2759|Eukaryota	E	-	GO:0001932,GO:0002029,GO:0002031,GO:0003674,GO:0005488,GO:0005515,GO:0005575,GO:0005622,GO:0005623,GO:0005737,GO:0005829,GO:0005886,GO:0006810,GO:0006897,GO:0006898,GO:0006950,GO:0007154,GO:0008150,GO:0008152,GO:0008277,GO:0009267,GO:0009605,GO:0009966,GO:0009968,GO:0009987,GO:0009991,GO:0010646,GO:0010648,GO:0016020,GO:0016192,GO:0019220,GO:0019222,GO:0019899,GO:0019902,GO:0019903,GO:0022401,GO:…	-	-	-	-	-	-	-	-	-	-	Arrestin_C,Arrestin_N,C2
TRINITY_DN7599_c0_g1_i2.p1	ubiquitin-dependent endocytosis	6500.XP_005103777.1	7.4e-16	90.5	KOG3780@1|root,KOG3780@2759|Eukaryota	2759|Eukaryota	E	-	GO:0001932,GO:0002029,GO:0002031,GO:0003674,GO:0005488,GO:0005515,GO:0005575,GO:0005622,GO:0005623,GO:0005737,GO:0005829,GO:0005886,GO:0006810,GO:0006897,GO:0006898,GO:0006950,GO:0007154,GO:0008150,GO:0008152,GO:0008277,GO:0009267,GO:0009605,GO:0009966,GO:0009968,GO:0009987,GO:0009991,GO:0010646,GO:0010648,GO:0016020,GO:0016192,GO:0019220,GO:0019222,GO:0019899,GO:0019902,GO:0019903,GO:0022401,GO:…	-	-	-	-	-	-	-	-	-	-	Arrestin_C,Arrestin_N,C2
TRINITY_DN91558_c0_g1_i1.p2	fucosidase, alpha-L- 2, plasma	176946.XP_007422971.1	9.4e-45	186.0	COG3669@1|root,KOG3340@2759|Eukaryota,38H5D@33154|Opisthokonta,3BA6I@33208|Metazoa,3CU2M@33213|Bilateria,488ZB@7711|Chordata,496W5@7742|Vertebrata	33208|Metazoa	G	FUCA2	GO:0000003,GO:0000323,GO:0001669,GO:0001775,GO:0002080,GO:0002081,GO:0002252,GO:0002263,GO:0002274,GO:0002275,GO:0002283,GO:0002366,GO:0002376,GO:0002443,GO:0002444,GO:0002446,GO:0003674,GO:0003824,GO:0004553,GO:0004560,GO:0005488,GO:0005575,GO:0005576,GO:0005615,GO:0005622,GO:0005623,GO:0005737,GO:0005764,GO:0005766,GO:0005773,GO:0005775,GO:0005783,GO:0005788,GO:0005886,GO:0005975,GO:0005996,GO:…	3.2.1.51	ko:K01206	ko00511,map00511	-	-	-	ko00000,ko00001,ko01000,ko04147	-	GH29	-	Alpha_L_fucos,Fucosidase_C
TRINITY_DN13234_c0_g1_i1.p1	phosphoanandamide dephosphorylation	946362.XP_004988139.1	2.5e-23	114.8	COG5599@1|root,KOG0789@2759|Eukaryota,39PRJ@33154|Opisthokonta	33154|Opisthokonta	T	PTPN12	GO:0001775,GO:0001817,GO:0001818,GO:0001819,GO:0001932,GO:0001933,GO:0001934,GO:0002102,GO:0002230,GO:0002237,GO:0002253,GO:0002376,GO:0002429,GO:0002520,GO:0002521,GO:0002682,GO:0002683,GO:0002684,GO:0002685,GO:0002694,GO:0002695,GO:0002696,GO:0002697,GO:0002699,GO:0002700,GO:0002702,GO:0002757,GO:0002764,GO:0002768,GO:0002791,GO:0002792,GO:0002793,GO:0002831,GO:0003674,GO:0003824,GO:0004721,GO:…	3.1.3.48	ko:K18024	-	-	-	-	ko00000,ko01000,ko01009	-	-	-	Y_phosphatase
TRINITY_DN13225_c0_g2_i2.p1	negative regulation of autophagosome maturation	9258.ENSOANP00000029815	1e-13	83.2	KOG1829@1|root,KOG1829@2759|Eukaryota,38GA6@33154|Opisthokonta,3BBB9@33208|Metazoa,3CSWE@33213|Bilateria,484FX@7711|Chordata,49025@7742|Vertebrata,3JEWD@40674|Mammalia	33208|Metazoa	T	KIAA0226	GO:0005575,GO:0005622,GO:0005623,GO:0005737,GO:0005768,GO:0005769,GO:0008150,GO:0009892,GO:0009894,GO:0009895,GO:0010506,GO:0010507,GO:0012505,GO:0019222,GO:0031323,GO:0031324,GO:0031329,GO:0031330,GO:0031410,GO:0031982,GO:0043226,GO:0043227,GO:0043229,GO:0044424,GO:0044444,GO:0044464,GO:0048519,GO:0048523,GO:0050789,GO:0050794,GO:0065007,GO:0097708	-	ko:K19330	ko04140,map04140	-	-	-	ko00000,ko00001,ko04131	-	-	-	RUN,zf-RING_9
TRINITY_DN13225_c0_g2_i10.p1	negative regulation of autophagosome maturation	9258.ENSOANP00000029815	9e-10	69.7	KOG1829@1|root,KOG1829@2759|Eukaryota,38GA6@33154|Opisthokonta,3BBB9@33208|Metazoa,3CSWE@33213|Bilateria,484FX@7711|Chordata,49025@7742|Vertebrata,3JEWD@40674|Mammalia	33208|Metazoa	T	KIAA0226	GO:0005575,GO:0005622,GO:0005623,GO:0005737,GO:0005768,GO:0005769,GO:0008150,GO:0009892,GO:0009894,GO:0009895,GO:0010506,GO:0010507,GO:0012505,GO:0019222,GO:0031323,GO:0031324,GO:0031329,GO:0031330,GO:0031410,GO:0031982,GO:0043226,GO:0043227,GO:0043229,GO:0044424,GO:0044444,GO:0044464,GO:0048519,GO:0048523,GO:0050789,GO:0050794,GO:0065007,GO:0097708	-	ko:K19330	ko04140,map04140	-	-	-	ko00000,ko00001,ko04131	-	-	-	RUN,zf-RING_9
TRINITY_DN13225_c0_g2_i7.p1	negative regulation of autophagosome maturation	9258.ENSOANP00000029815	9.8e-14	83.6	KOG1829@1|root,KOG1829@2759|Eukaryota,38GA6@33154|Opisthokonta,3BBB9@33208|Metazoa,3CSWE@33213|Bilateria,484FX@7711|Chordata,49025@7742|Vertebrata,3JEWD@40674|Mammalia	33208|Metazoa	T	KIAA0226	GO:0005575,GO:0005622,GO:0005623,GO:0005737,GO:0005768,GO:0005769,GO:0008150,GO:0009892,GO:0009894,GO:0009895,GO:0010506,GO:0010507,GO:0012505,GO:0019222,GO:0031323,GO:0031324,GO:0031329,GO:0031330,GO:0031410,GO:0031982,GO:0043226,GO:0043227,GO:0043229,GO:0044424,GO:0044444,GO:0044464,GO:0048519,GO:0048523,GO:0050789,GO:0050794,GO:0065007,GO:0097708	-	ko:K19330	ko04140,map04140	-	-	-	ko00000,ko00001,ko04131	-	-	-	RUN,zf-RING_9
TRINITY_DN15476_c0_g1_i1.p1	SAM domain and HD domain, 1	10224.XP_006813924.1	9.8e-88	330.1	COG1078@1|root,KOG2681@2759|Eukaryota,38FGQ@33154|Opisthokonta,3BH1G@33208|Metazoa,3CXN4@33213|Bilateria	33208|Metazoa	S	SAMHD1	GO:0000166,GO:0002252,GO:0002376,GO:0002682,GO:0003674,GO:0003676,GO:0003723,GO:0003824,GO:0004518,GO:0004540,GO:0005488,GO:0005515,GO:0005575,GO:0005622,GO:0005623,GO:0005634,GO:0005654,GO:0005886,GO:0006139,GO:0006163,GO:0006195,GO:0006203,GO:0006725,GO:0006753,GO:0006793,GO:0006796,GO:0006807,GO:0006950,GO:0006952,GO:0006955,GO:0007154,GO:0007165,GO:0007166,GO:0008150,GO:0008152,GO:0008270,GO:…	-	ko:K12830	ko03040,map03040	M00352	-	-	ko00000,ko00001,ko00002,ko03021,ko03036,ko03041	-	-	-	HD,SAM_1,SAM_2
TRINITY_DN28826_c0_g1_i3.p1	ABC-2 family transporter protein	121225.PHUM214970-PA	1.8e-95	356.3	COG1131@1|root,KOG0059@2759|Eukaryota,38BPG@33154|Opisthokonta,3BBB4@33208|Metazoa,3CSBI@33213|Bilateria,41WUY@6656|Arthropoda,3SJPF@50557|Insecta,3ECQF@33342|Paraneoptera	33208|Metazoa	Q	ABCA5	GO:0000323,GO:0003674,GO:0003824,GO:0005215,GO:0005319,GO:0005575,GO:0005622,GO:0005623,GO:0005737,GO:0005764,GO:0005765,GO:0005768,GO:0005770,GO:0005773,GO:0005774,GO:0005794,GO:0006810,GO:0006869,GO:0008150,GO:0009987,GO:0010743,GO:0010745,GO:0010876,GO:0012505,GO:0015399,GO:0015405,GO:0015850,GO:0015918,GO:0016020,GO:0016043,GO:0016462,GO:0016787,GO:0016817,GO:0016818,GO:0016887,GO:0017111,GO:…	-	ko:K05648	ko02010,map02010	-	-	-	ko00000,ko00001,ko02000	3.A.1.211	-	-	ABC2_membrane_3,ABC_tran
TRINITY_DN28826_c0_g1_i8.p1	ABC-2 family transporter protein	121225.PHUM214970-PA	1.8e-95	356.3	COG1131@1|root,KOG0059@2759|Eukaryota,38BPG@33154|Opisthokonta,3BBB4@33208|Metazoa,3CSBI@33213|Bilateria,41WUY@6656|Arthropoda,3SJPF@50557|Insecta,3ECQF@33342|Paraneoptera	33208|Metazoa	Q	ABCA5	GO:0000323,GO:0003674,GO:0003824,GO:0005215,GO:0005319,GO:0005575,GO:0005622,GO:0005623,GO:0005737,GO:0005764,GO:0005765,GO:0005768,GO:0005770,GO:0005773,GO:0005774,GO:0005794,GO:0006810,GO:0006869,GO:0008150,GO:0009987,GO:0010743,GO:0010745,GO:0010876,GO:0012505,GO:0015399,GO:0015405,GO:0015850,GO:0015918,GO:0016020,GO:0016043,GO:0016462,GO:0016787,GO:0016817,GO:0016818,GO:0016887,GO:0017111,GO:…	-	ko:K05648	ko02010,map02010	-	-	-	ko00000,ko00001,ko02000	3.A.1.211	-	-	ABC2_membrane_3,ABC_tran
TRINITY_DN28826_c0_g1_i5.p1	ABC-2 family transporter protein	121225.PHUM214970-PA	1.8e-95	356.3	COG1131@1|root,KOG0059@2759|Eukaryota,38BPG@33154|Opisthokonta,3BBB4@33208|Metazoa,3CSBI@33213|Bilateria,41WUY@6656|Arthropoda,3SJPF@50557|Insecta,3ECQF@33342|Paraneoptera	33208|Metazoa	Q	ABCA5	GO:0000323,GO:0003674,GO:0003824,GO:0005215,GO:0005319,GO:0005575,GO:0005622,GO:0005623,GO:0005737,GO:0005764,GO:0005765,GO:0005768,GO:0005770,GO:0005773,GO:0005774,GO:0005794,GO:0006810,GO:0006869,GO:0008150,GO:0009987,GO:0010743,GO:0010745,GO:0010876,GO:0012505,GO:0015399,GO:0015405,GO:0015850,GO:0015918,GO:0016020,GO:0016043,GO:0016462,GO:0016787,GO:0016817,GO:0016818,GO:0016887,GO:0017111,GO:…	-	ko:K05648	ko02010,map02010	-	-	-	ko00000,ko00001,ko02000	3.A.1.211	-	-	ABC2_membrane_3,ABC_tran
TRINITY_DN29268_c0_g1_i3.p1	Clathrin is the major protein of the polyhedral coat of coated pits and vesicles	6500.XP_005091566.1	7.7e-211	739.6	KOG0985@1|root,KOG0985@2759|Eukaryota,38CNM@33154|Opisthokonta,3B9ST@33208|Metazoa,3CR8Q@33213|Bilateria	33208|Metazoa	U	CLTC	GO:0000003,GO:0000041,GO:0000139,GO:0000226,GO:0000278,GO:0000280,GO:0000323,GO:0000578,GO:0001505,GO:0001654,GO:0001745,GO:0002020,GO:0002376,GO:0002478,GO:0002495,GO:0002504,GO:0003002,GO:0003006,GO:0003674,GO:0003676,GO:0003723,GO:0003725,GO:0005102,GO:0005198,GO:0005488,GO:0005515,GO:0005575,GO:0005622,GO:0005623,GO:0005694,GO:0005737,GO:0005739,GO:0005764,GO:0005765,GO:0005768,GO:0005770,GO:…	-	ko:K04646	ko04142,ko04144,ko04721,ko04961,ko05016,ko05100,map04142,map04144,map04721,map04961,map05016,map05100	-	-	-	ko00000,ko00001,ko04131,ko04147	-	-	-	Clathrin,Clathrin-link,Clathrin_H_link,Clathrin_propel
TRINITY_DN29268_c0_g2_i1.p1	Clathrin, heavy-chain linker	9767.XP_007190408.1	2e-122	445.3	KOG0985@1|root,KOG0985@2759|Eukaryota,38CNM@33154|Opisthokonta,3B9ST@33208|Metazoa,3CR8Q@33213|Bilateria,481EP@7711|Chordata,493TS@7742|Vertebrata,3JJ8M@40674|Mammalia,4JAZV@91561|Cetartiodactyla	33208|Metazoa	U	CLTC	GO:0000003,GO:0000041,GO:0000139,GO:0000226,GO:0000278,GO:0000280,GO:0000323,GO:0000578,GO:0001505,GO:0001654,GO:0001745,GO:0002020,GO:0002376,GO:0002478,GO:0002495,GO:0002504,GO:0003002,GO:0003006,GO:0003674,GO:0003676,GO:0003723,GO:0003725,GO:0005102,GO:0005198,GO:0005488,GO:0005515,GO:0005575,GO:0005622,GO:0005623,GO:0005694,GO:0005737,GO:0005739,GO:0005764,GO:0005765,GO:0005768,GO:0005773,GO:…	-	ko:K04646	ko04142,ko04144,ko04721,ko04961,ko05016,ko05100,map04142,map04144,map04721,map04961,map05016,map05100	-	-	-	ko00000,ko00001,ko04131,ko04147	-	-	-	Clathrin,Clathrin-link,Clathrin_H_link,Clathrin_propel
TRINITY_DN63930_c0_g1_i1.p1	endo-1,4-beta-xylanase activity	6500.XP_005101140.1	2.6e-49	202.2	COG3693@1|root,2QSCW@2759|Eukaryota,38FNV@33154|Opisthokonta	33154|Opisthokonta	G	xlnC	GO:0000272,GO:0003674,GO:0003824,GO:0004553,GO:0005575,GO:0005576,GO:0005975,GO:0005976,GO:0008150,GO:0008152,GO:0009056,GO:0009057,GO:0009987,GO:0010383,GO:0010410,GO:0016052,GO:0016787,GO:0016798,GO:0031176,GO:0043170,GO:0044036,GO:0044046,GO:0044237,GO:0044238,GO:0044260,GO:0044403,GO:0044419,GO:0045491,GO:0045493,GO:0051701,GO:0051704,GO:0052047,GO:0052048,GO:0052051,GO:0052211,GO:0071554,GO:…	3.2.1.8	ko:K01181	-	-	-	-	ko00000,ko01000	-	-	-	CBM_1,Glyco_hydro_10
TRINITY_DN46026_c0_g2_i1.p1	-	6412.HelroP162163	8.5e-23	113.2	28MXD@1|root,2QUFX@2759|Eukaryota,38TCJ@33154|Opisthokonta,3BIIF@33208|Metazoa,3D2PH@33213|Bilateria	33208|Metazoa	-	-	-	-	-	-	-	-	-	-	-	-	-	Dimer_Tnp_hAT
TRINITY_DN54880_c0_g1_i1.p1	intracellular transport	9606.ENSP00000386588	4.8e-208	730.3	COG5171@1|root,KOG0864@2759|Eukaryota,38EUB@33154|Opisthokonta,3BD77@33208|Metazoa,3CUQV@33213|Bilateria,48HGY@7711|Chordata,49KUA@7742|Vertebrata,3JJ61@40674|Mammalia,35RJN@314146|Euarchontoglires,4MR60@9443|Primates,4N9MI@9604|Hominidae	33208|Metazoa	U	RANBP2	GO:0000082,GO:0000226,GO:0000278,GO:0003674,GO:0003824,GO:0005488,GO:0005515,GO:0005575,GO:0005622,GO:0005623,GO:0005634,GO:0005635,GO:0005642,GO:0005643,GO:0005737,GO:0005739,GO:0005813,GO:0005815,GO:0005829,GO:0005856,GO:0006109,GO:0006111,GO:0006403,GO:0006405,GO:0006406,GO:0006464,GO:0006508,GO:0006511,GO:0006606,GO:0006607,GO:0006611,GO:0006807,GO:0006810,GO:0006886,GO:0006913,GO:0006996,GO:…	-	ko:K12172	ko03013,map03013	M00427	-	-	ko00000,ko00001,ko00002,ko03019,ko03110,ko04121	-	-	-	GRIP,IR1-M,Pro_isomerase,Rab_bind,Ran_BP1,zf-RanBP
TRINITY_DN68854_c0_g1_i1.p1	bone morphogenetic protein receptor	118797.XP_007458423.1	6.1e-69	266.5	COG0515@1|root,KOG2052@2759|Eukaryota,38CA3@33154|Opisthokonta,3BCPK@33208|Metazoa,3CRFY@33213|Bilateria,47ZP0@7711|Chordata,48XRK@7742|Vertebrata,3JEPM@40674|Mammalia,4J4DT@91561|Cetartiodactyla	33208|Metazoa	T	BMPR1A	GO:0000003,GO:0000166,GO:0000981,GO:0001501,GO:0001568,GO:0001701,GO:0001704,GO:0001707,GO:0001756,GO:0001880,GO:0001932,GO:0001934,GO:0001944,GO:0002053,GO:0002062,GO:0002376,GO:0003002,GO:0003006,GO:0003007,GO:0003148,GO:0003151,GO:0003161,GO:0003170,GO:0003171,GO:0003174,GO:0003175,GO:0003179,GO:0003181,GO:0003183,GO:0003186,GO:0003197,GO:0003203,GO:0003205,GO:0003206,GO:0003208,GO:0003215,GO:…	2.7.11.30	ko:K04673,ko:K04674,ko:K04675,ko:K13567,ko:K13568,ko:K13578	ko04010,ko04013,ko04060,ko04068,ko04144,ko04218,ko04350,ko04360,ko04371,ko04380,ko04390,ko04520,ko04550,ko04659,ko04926,ko04933,ko05142,ko05161,ko05166,ko05200,ko05210,ko05212,ko05220,ko05225,ko05226,ko05418,map04010,map04013,map04060,map04068,map04144,map04218,map04350,map04360,map04371,map04380,map04390,map04520,map04550,map04659,map04926,map04933,map05142,map05161,map05166,map05200,map05210,ma…	M00679,M00680,M00681	-	-	ko00000,ko00001,ko00002,ko01000,ko01001,ko01020,ko04050,ko04090	-	-	-	Activin_recp,Pkinase,Pkinase_Tyr,TGF_beta_GS
TRINITY_DN46347_c0_g1_i1.p1	zinc ion binding	6500.XP_005089041.1	4.9e-24	117.1	KOG3575@1|root,KOG3575@2759|Eukaryota,39RMC@33154|Opisthokonta,3BMQU@33208|Metazoa,3CZN3@33213|Bilateria	33208|Metazoa	K	-	-	-	-	-	-	-	-	-	-	-	-	zf-C4
TRINITY_DN27602_c0_g1_i1.p1	magnesium ion binding	6500.XP_005092104.1	1.5e-108	399.4	COG0536@1|root,KOG1489@2759|Eukaryota,38B68@33154|Opisthokonta,3BBJQ@33208|Metazoa,3CYAN@33213|Bilateria	33208|Metazoa	G	MTG2	GO:0000313,GO:0003674,GO:0003824,GO:0003924,GO:0005575,GO:0005622,GO:0005623,GO:0005737,GO:0005739,GO:0005740,GO:0005743,GO:0005759,GO:0005761,GO:0005840,GO:0006417,GO:0008150,GO:0009889,GO:0010468,GO:0010556,GO:0010608,GO:0016020,GO:0016462,GO:0016787,GO:0016817,GO:0016818,GO:0017111,GO:0019222,GO:0019866,GO:0031090,GO:0031323,GO:0031326,GO:0031966,GO:0031967,GO:0031974,GO:0031975,GO:0032268,GO:…	-	ko:K03979	-	-	-	-	ko00000,ko01000,ko03009	-	-	-	GTP1_OBG,MMR_HSR1
TRINITY_DN9435_c0_g4_i1.p1	Reverse transcriptase (RNA-dependent DNA polymerase)	27923.ML07701a-PA	4.4e-17	94.0	KOG1075@1|root,KOG1075@2759|Eukaryota,39N4Q@33154|Opisthokonta,3B9WN@33208|Metazoa	33208|Metazoa	G	-	-	-	-	-	-	-	-	-	-	-	-	RVT_1
TRINITY_DN23427_c0_g1_i2.p1	Reverse transcriptase (RNA-dependent DNA polymerase)	7070.TC005227-PA	8.6e-17	94.4	KOG1075@1|root,KOG1075@2759|Eukaryota,3A278@33154|Opisthokonta,3BQC7@33208|Metazoa,3D7RZ@33213|Bilateria	33208|Metazoa	S	-	-	-	ko:K10443	-	-	-	-	ko00000,ko04121	-	-	-	Exo_endo_phos_2,RNase_H,RVT_1
TRINITY_DN32456_c0_g1_i1.p1	Cytochrome P450	13735.ENSPSIP00000017008	1.4e-07	62.4	COG2124@1|root,KOG0158@2759|Eukaryota,38BTY@33154|Opisthokonta,3BF8S@33208|Metazoa,3CV2F@33213|Bilateria,47Z83@7711|Chordata,48W40@7742|Vertebrata,4C7KU@8459|Testudines	33208|Metazoa	Q	TBXAS1	GO:0001101,GO:0001516,GO:0001676,GO:0003008,GO:0003013,GO:0003018,GO:0003674,GO:0003824,GO:0004796,GO:0005575,GO:0005622,GO:0005623,GO:0005737,GO:0005783,GO:0005789,GO:0006082,GO:0006629,GO:0006631,GO:0006633,GO:0006636,GO:0006690,GO:0006692,GO:0006693,GO:0006873,GO:0008015,GO:0008150,GO:0008152,GO:0008610,GO:0009058,GO:0009636,GO:0009987,GO:0010033,GO:0012505,GO:0016020,GO:0016053,GO:0016491,GO:…	1.14.14.1,5.3.99.5	ko:K01832,ko:K07424,ko:K17692	ko00140,ko00590,ko00591,ko00830,ko01100,ko04611,ko05204,map00140,map00590,map00591,map00830,map01100,map04611,map05204	-	R02268,R02356,R03408,R07055,R07056,R08390,R08391,R08392	RC00674,RC00704,RC00723,RC00724,RC01624,RC01711	ko00000,ko00001,ko00199,ko01000	-	-	-	p450
TRINITY_DN32456_c0_g2_i1.p2	cytochrome P450	6500.XP_005093789.1	1.1e-29	136.3	COG2124@1|root,KOG0158@2759|Eukaryota,38BTY@33154|Opisthokonta,3BF8S@33208|Metazoa,3CV2F@33213|Bilateria	33208|Metazoa	Q	-	-	-	-	-	-	-	-	-	-	-	-	p450
TRINITY_DN39078_c0_g1_i2.p1	negative regulation of low-density lipoprotein particle clearance	6500.XP_005101543.1	3.9e-12	78.6	KOG1676@1|root,KOG1676@2759|Eukaryota	2759|Eukaryota	S	-	-	-	ko:K04648,ko:K13210	ko04962,ko05016,map04962,map05016	-	-	-	ko00000,ko00001,ko03019,ko03036,ko03041,ko04131,ko04812	-	-	-	KH_1
TRINITY_DN64787_c0_g1_i1.p1	ATP binding	7668.SPU_009482-tr	2.3e-123	448.4	COG5277@1|root,KOG0676@2759|Eukaryota,38C0D@33154|Opisthokonta,3BBGP@33208|Metazoa,3CRBJ@33213|Bilateria	33208|Metazoa	Z	ACTBL2	GO:0000123,GO:0000278,GO:0000281,GO:0000910,GO:0003674,GO:0005198,GO:0005200,GO:0005575,GO:0005622,GO:0005623,GO:0005634,GO:0005654,GO:0005737,GO:0005856,GO:0005884,GO:0006325,GO:0006338,GO:0006464,GO:0006473,GO:0006475,GO:0006807,GO:0006996,GO:0007010,GO:0007015,GO:0007049,GO:0007275,GO:0007507,GO:0007517,GO:0007519,GO:0007528,GO:0008150,GO:0008152,GO:0009653,GO:0009888,GO:0009987,GO:0010927,GO:…	-	ko:K05692	ko04015,ko04145,ko04210,ko04390,ko04391,ko04510,ko04520,ko04530,ko04611,ko04670,ko04714,ko04745,ko04810,ko04919,ko04921,ko05100,ko05110,ko05130,ko05131,ko05132,ko05164,ko05205,ko05225,ko05410,ko05412,ko05414,ko05416,ko05418,map04015,map04145,map04210,map04390,map04391,map04510,map04520,map04530,map04611,map04670,map04714,map04745,map04810,map04919,map04921,map05100,map05110,map05130,map05131,map0…	-	-	-	ko00000,ko00001,ko03019,ko03021,ko03029,ko03036,ko04147,ko04812	-	-	-	Actin
TRINITY_DN8703_c0_g1_i1.p1	ubiquitin-protein transferase activity	6500.XP_005096563.1	5.9e-245	853.2	KOG1815@1|root,KOG1815@2759|Eukaryota,38DN7@33154|Opisthokonta,3BBSA@33208|Metazoa,3CWAP@33213|Bilateria	33208|Metazoa	O	ARIH1	GO:0000003,GO:0000151,GO:0000209,GO:0003006,GO:0003674,GO:0003824,GO:0004842,GO:0005488,GO:0005515,GO:0005575,GO:0005622,GO:0005623,GO:0005634,GO:0005654,GO:0005737,GO:0005829,GO:0006464,GO:0006508,GO:0006511,GO:0006807,GO:0006996,GO:0007029,GO:0007275,GO:0007276,GO:0007281,GO:0007292,GO:0007399,GO:0008150,GO:0008152,GO:0008270,GO:0009056,GO:0009057,GO:0009893,GO:0009894,GO:0009896,GO:0009987,GO:…	2.3.2.31	ko:K11968	-	-	-	-	ko00000,ko01000,ko04121	-	-	-	IBR,zf-C3HC4,zf-C3HC4_2
TRINITY_DN75015_c0_g1_i1.p1	sialic acid transmembrane transporter activity	51511.ENSCSAVP00000016847	8.6e-34	149.8	KOG2532@1|root,KOG2532@2759|Eukaryota,38CXA@33154|Opisthokonta,3BBSD@33208|Metazoa,3CR7D@33213|Bilateria,48475@7711|Chordata	33208|Metazoa	G	SLC17A5	GO:0000323,GO:0003674,GO:0005215,GO:0005342,GO:0005351,GO:0005402,GO:0005436,GO:0005575,GO:0005622,GO:0005623,GO:0005737,GO:0005764,GO:0005765,GO:0005773,GO:0005774,GO:0005829,GO:0005886,GO:0005887,GO:0006793,GO:0006796,GO:0006810,GO:0006811,GO:0006812,GO:0006814,GO:0006820,GO:0008150,GO:0008152,GO:0008324,GO:0008509,GO:0008514,GO:0008643,GO:0009605,GO:0009607,GO:0009617,GO:0009987,GO:0015075,GO:…	-	ko:K12300,ko:K12301	ko04142,map04142	-	-	-	ko00000,ko00001,ko02000	2.A.1.14,2.A.1.14.10	-	-	MFS_1
TRINITY_DN87592_c0_g1_i1.p1	glucokinase activity	6500.XP_005090010.1	2.9e-45	188.0	COG5026@1|root,KOG1369@2759|Eukaryota,38DFC@33154|Opisthokonta,3BD1K@33208|Metazoa,3CU23@33213|Bilateria	33208|Metazoa	G	GCK	GO:0000166,GO:0000271,GO:0000287,GO:0001678,GO:0001817,GO:0001819,GO:0002682,GO:0002684,GO:0002697,GO:0002699,GO:0002700,GO:0002702,GO:0002718,GO:0002720,GO:0002739,GO:0002741,GO:0002791,GO:0002793,GO:0002931,GO:0003674,GO:0003824,GO:0004340,GO:0004396,GO:0004672,GO:0005488,GO:0005515,GO:0005524,GO:0005536,GO:0005539,GO:0005575,GO:0005622,GO:0005623,GO:0005634,GO:0005654,GO:0005737,GO:0005739,GO:…	2.7.1.1,2.7.1.2	ko:K00844,ko:K12407	ko00010,ko00051,ko00052,ko00500,ko00520,ko00521,ko00524,ko01100,ko01110,ko01120,ko01130,ko01200,ko04066,ko04910,ko04911,ko04917,ko04922,ko04930,ko04950,ko04973,ko05230,map00010,map00051,map00052,map00500,map00520,map00521,map00524,map01100,map01110,map01120,map01130,map01200,map04066,map04910,map04911,map04917,map04922,map04930,map04950,map04973,map05230	M00001,M00549	R00299,R00760,R00867,R01326,R01600,R01786,R01961,R03920	RC00002,RC00017	ko00000,ko00001,ko00002,ko01000,ko04131	-	-	-	Hexokinase_1,Hexokinase_2
TRINITY_DN58510_c0_g1_i1.p1	zinc finger	7739.XP_002595181.1	5.7e-18	97.1	KOG1721@1|root,KOG1721@2759|Eukaryota,3A6AB@33154|Opisthokonta,3BSXX@33208|Metazoa,3DA3A@33213|Bilateria	33208|Metazoa	S	-	-	-	-	-	-	-	-	-	-	-	-	zf-C2H2,zf-H2C2_5
TRINITY_DN58544_c0_g1_i1.p1	Belongs to the hexokinase family	9713.XP_006735400.1	6.1e-61	240.0	COG5026@1|root,KOG1369@2759|Eukaryota,38DFC@33154|Opisthokonta,3BD1K@33208|Metazoa,3CU23@33213|Bilateria,47ZA3@7711|Chordata,48YYS@7742|Vertebrata,3JEIG@40674|Mammalia,3EMI0@33554|Carnivora	33208|Metazoa	G	HK2	GO:0000166,GO:0001678,GO:0002931,GO:0003674,GO:0003824,GO:0004340,GO:0004396,GO:0005488,GO:0005515,GO:0005524,GO:0005536,GO:0005575,GO:0005622,GO:0005623,GO:0005737,GO:0005739,GO:0005740,GO:0005741,GO:0005829,GO:0005975,GO:0005996,GO:0006006,GO:0006007,GO:0006082,GO:0006090,GO:0006091,GO:0006096,GO:0006139,GO:0006163,GO:0006164,GO:0006165,GO:0006725,GO:0006732,GO:0006733,GO:0006734,GO:0006735,GO:…	2.7.1.1	ko:K00844	ko00010,ko00051,ko00052,ko00500,ko00520,ko00521,ko00524,ko01100,ko01110,ko01120,ko01130,ko01200,ko04066,ko04910,ko04930,ko04973,ko05230,map00010,map00051,map00052,map00500,map00520,map00521,map00524,map01100,map01110,map01120,map01130,map01200,map04066,map04910,map04930,map04973,map05230	M00001,M00549	R00299,R00760,R00867,R01326,R01600,R01786,R01961,R03920	RC00002,RC00017	ko00000,ko00001,ko00002,ko01000,ko04131	-	-	-	Hexokinase_1,Hexokinase_2
TRINITY_DN58533_c0_g1_i1.p1	Belongs to the type-B carboxylesterase lipase family	7739.XP_002606219.1	2.3e-19	102.1	COG2272@1|root,KOG1516@2759|Eukaryota,38D2A@33154|Opisthokonta,3BDJX@33208|Metazoa,3CTBY@33213|Bilateria	33208|Metazoa	U	-	GO:0000003,GO:0000902,GO:0000904,GO:0001941,GO:0003674,GO:0003824,GO:0005102,GO:0005488,GO:0005515,GO:0005575,GO:0005576,GO:0005604,GO:0005623,GO:0005886,GO:0005887,GO:0006810,GO:0006897,GO:0006928,GO:0006935,GO:0006950,GO:0006952,GO:0007155,GO:0007158,GO:0007275,GO:0007399,GO:0007409,GO:0007411,GO:0007416,GO:0007610,GO:0007617,GO:0007618,GO:0008037,GO:0008038,GO:0008039,GO:0008045,GO:0008150,GO:…	3.1.1.1,3.1.1.56,3.1.1.59,3.1.1.7,3.1.1.8,3.1.1.84	ko:K01044,ko:K01049,ko:K01050,ko:K01063,ko:K03927,ko:K07378,ko:K14999	ko00564,ko00981,ko00983,ko01100,ko04514,ko04725,map00564,map00981,map00983,map01100,map04514,map04725	-	R01026,R06728,R08149,R08150,R08220,R08249,R08251,R08255,R08258	RC00020,RC00041,RC00055,RC00162,RC00460,RC00461,RC00475,RC00476,RC00523,RC00962,RC02264	ko00000,ko00001,ko00199,ko00537,ko01000,ko04131,ko04516	-	CE10	-	COesterase
TRINITY_DN4717_c0_g1_i8.p1	protein serine threonine kinase activity. It is involved in the biological process described with protein phosphorylation	7070.TC005618-PA	7.1e-112	410.6	KOG0984@1|root,KOG0984@2759|Eukaryota,38E69@33154|Opisthokonta,3B98G@33208|Metazoa,3CSPM@33213|Bilateria,41TK6@6656|Arthropoda,3SHYS@50557|Insecta	33208|Metazoa	T	MAP2K3	GO:0000003,GO:0000165,GO:0000187,GO:0000302,GO:0000303,GO:0000305,GO:0000578,GO:0001817,GO:0001932,GO:0001934,GO:0002218,GO:0002221,GO:0002225,GO:0002251,GO:0002253,GO:0002376,GO:0002385,GO:0002682,GO:0002684,GO:0002697,GO:0002699,GO:0002700,GO:0002702,GO:0002753,GO:0002757,GO:0002758,GO:0002759,GO:0002760,GO:0002764,GO:0002784,GO:0002831,GO:0002833,GO:0002920,GO:0002922,GO:0003002,GO:0003006,GO:…	2.7.12.2	ko:K04432,ko:K04433	ko04010,ko04013,ko04015,ko04212,ko04218,ko04380,ko04620,ko04624,ko04664,ko04668,ko04714,ko04750,ko04912,ko05014,ko05145,ko05164,ko05167,ko05169,ko05418,map04010,map04013,map04015,map04212,map04218,map04380,map04620,map04624,map04664,map04668,map04714,map04750,map04912,map05014,map05145,map05164,map05167,map05169,map05418	M00689	-	-	ko00000,ko00001,ko00002,ko01000,ko01001	-	-	-	Pkinase
TRINITY_DN60620_c0_g1_i1.p1	G-protein coupled receptor activity	7739.XP_002586351.1	1.4e-20	105.9	KOG4193@1|root,KOG4193@2759|Eukaryota	2759|Eukaryota	S	-	-	-	ko:K08446,ko:K08451	-	-	-	-	ko00000,ko04030,ko04090,ko04147	-	-	-	7tm_2,EGF_CA,GPS
TRINITY_DN63592_c0_g1_i1.p1	multicellular organism development	7897.ENSLACP00000014145	6.5e-09	68.2	COG2801@1|root,KOG0017@2759|Eukaryota,3A08P@33154|Opisthokonta,3BPIW@33208|Metazoa,3CTR8@33213|Bilateria,488DM@7711|Chordata,49866@7742|Vertebrata	33208|Metazoa	G	RTL1	-	-	-	-	-	-	-	-	-	-	-	Asp_protease_2,DUF4939,Glycoprotein_B,RVP_2,RVT_1,Retrotrans_gag,gag-asp_proteas,rve
TRINITY_DN62077_c0_g1_i1.p1	DNA binding	45351.EDO44814	2.3e-19	102.1	COG5076@1|root,KOG1245@2759|Eukaryota,38FE7@33154|Opisthokonta,3B9S9@33208|Metazoa	33208|Metazoa	B	BAZ2B	GO:0000183,GO:0000785,GO:0000792,GO:0000976,GO:0001013,GO:0001046,GO:0001047,GO:0001067,GO:0001163,GO:0001164,GO:0001188,GO:0003674,GO:0003676,GO:0003677,GO:0003690,GO:0003723,GO:0005102,GO:0005488,GO:0005515,GO:0005575,GO:0005622,GO:0005623,GO:0005634,GO:0005654,GO:0005677,GO:0005694,GO:0005730,GO:0005737,GO:0005829,GO:0006139,GO:0006259,GO:0006304,GO:0006305,GO:0006306,GO:0006323,GO:0006325,GO:…	-	ko:K15224	-	-	-	-	ko00000,ko03021	-	-	-	Bromodomain,DDT,MBD,PHD,WHIM1,WSD
TRINITY_DN55668_c0_g1_i1.p1	Transmembrane protease, serine 2	61622.XP_010352810.1	4.7e-13	80.9	COG5640@1|root,KOG3627@2759|Eukaryota,39TUQ@33154|Opisthokonta,3BCE1@33208|Metazoa,3CYRW@33213|Bilateria,484X4@7711|Chordata,48V8G@7742|Vertebrata,3J2VG@40674|Mammalia,35HZH@314146|Euarchontoglires,4MB24@9443|Primates,35Z2H@314294|Cercopithecoidea	33208|Metazoa	E	TMPRSS2	GO:0003674,GO:0003824,GO:0005575,GO:0005623,GO:0005886,GO:0005887,GO:0006508,GO:0006807,GO:0008150,GO:0008152,GO:0008233,GO:0008236,GO:0010467,GO:0016020,GO:0016021,GO:0016485,GO:0016540,GO:0016787,GO:0017171,GO:0019538,GO:0031224,GO:0031226,GO:0043170,GO:0043900,GO:0043902,GO:0043903,GO:0044238,GO:0044425,GO:0044459,GO:0044464,GO:0046596,GO:0046598,GO:0048518,GO:0048524,GO:0050789,GO:0050792,GO:…	-	ko:K09633	ko05164,ko05202,ko05215,map05164,map05202,map05215	-	-	-	ko00000,ko00001,ko01000,ko01002	-	-	-	Ldl_recept_a,SRCR_2,Trypsin
TRINITY_DN25126_c0_g1_i1.p1	-	6500.XP_005101442.1	5.4e-58	231.1	28HW0@1|root,2QQ6X@2759|Eukaryota,39KWU@33154|Opisthokonta,3BNEJ@33208|Metazoa,3D0RM@33213|Bilateria	33208|Metazoa	-	-	-	-	-	-	-	-	-	-	-	-	-	TspO_MBR
TRINITY_DN25181_c0_g1_i1.p1	Zinc finger, C3HC4 type (RING finger)	13249.RPRC001169-PA	5.8e-09	67.4	COG4886@1|root,KOG0619@2759|Eukaryota,38CF4@33154|Opisthokonta,3BFRQ@33208|Metazoa,3CVI0@33213|Bilateria,41XTR@6656|Arthropoda,3SKTE@50557|Insecta,3EBI6@33342|Paraneoptera	33208|Metazoa	O	LRSAM1	GO:0000209,GO:0002831,GO:0002833,GO:0003674,GO:0003824,GO:0004842,GO:0005575,GO:0005622,GO:0005623,GO:0005737,GO:0005829,GO:0005886,GO:0006464,GO:0006807,GO:0006810,GO:0006897,GO:0007154,GO:0007165,GO:0008104,GO:0008150,GO:0008152,GO:0009056,GO:0009057,GO:0009893,GO:0009894,GO:0009896,GO:0009987,GO:0010506,GO:0010508,GO:0010638,GO:0015031,GO:0015833,GO:0016020,GO:0016032,GO:0016192,GO:0016239,GO:…	2.3.2.27	ko:K10641	-	-	-	-	ko00000,ko01000,ko04121,ko04131	-	-	-	LRR_8,SAM_1,SAM_2,zf-C3HC4_3
TRINITY_DN25181_c0_g1_i2.p1	ubiquitin-dependent endocytosis	6500.XP_005110390.1	2.5e-79	302.4	COG4886@1|root,KOG0619@2759|Eukaryota,38CF4@33154|Opisthokonta,3BFRQ@33208|Metazoa,3CVI0@33213|Bilateria	33208|Metazoa	S	LRSAM1	GO:0000209,GO:0002831,GO:0002833,GO:0003674,GO:0003824,GO:0004842,GO:0005575,GO:0005622,GO:0005623,GO:0005737,GO:0005829,GO:0005886,GO:0006464,GO:0006807,GO:0006810,GO:0006897,GO:0007154,GO:0007165,GO:0008104,GO:0008150,GO:0008152,GO:0009056,GO:0009057,GO:0009893,GO:0009894,GO:0009896,GO:0009987,GO:0010506,GO:0010508,GO:0010638,GO:0015031,GO:0015833,GO:0016020,GO:0016032,GO:0016192,GO:0016239,GO:…	2.3.2.27	ko:K10641	-	-	-	-	ko00000,ko01000,ko04121,ko04131	-	-	-	LRR_8,SAM_1,SAM_2,zf-C3HC4_3
TRINITY_DN29828_c0_g1_i4.p1	cytochrome P450	6500.XP_005112640.1	1.6e-28	132.1	COG2124@1|root,KOG0158@2759|Eukaryota,38BTY@33154|Opisthokonta,3BF8S@33208|Metazoa,3CV2F@33213|Bilateria	33208|Metazoa	Q	CYP3A4	GO:0001676,GO:0002933,GO:0003674,GO:0003824,GO:0004497,GO:0005488,GO:0005496,GO:0005506,GO:0005515,GO:0005575,GO:0005622,GO:0005623,GO:0005737,GO:0005783,GO:0005789,GO:0006066,GO:0006082,GO:0006629,GO:0006631,GO:0006633,GO:0006694,GO:0006706,GO:0006720,GO:0006721,GO:0006766,GO:0006775,GO:0006805,GO:0006807,GO:0007568,GO:0007584,GO:0008144,GO:0008150,GO:0008152,GO:0008202,GO:0008207,GO:0008209,GO:…	1.14.13.32,1.14.13.97,1.14.14.1,1.14.14.55,1.14.14.56	ko:K07424,ko:K17689,ko:K17690,ko:K17691,ko:K17692,ko:K17860	ko00140,ko00591,ko00830,ko00980,ko00982,ko00983,ko01100,ko05204,map00140,map00591,map00830,map00980,map00982,map00983,map01100,map05204	-	R02356,R03408,R05727,R07000,R07001,R07055,R07056,R07079,R07080,R07081,R07085,R07087,R08256,R08257,R08264,R08268,R08269,R08271,R08272,R08274,R08275,R08276,R08277,R08285,R08286,R08287,R08293,R08294,R08303,R08304,R08312,R08313,R08318,R08339,R08340,R08341,R08342,R08343,R08390,R08391,R08392,R09404,R09408,R09423	RC00046,RC00060,RC00181,RC00190,RC00225,RC00277,RC00490,RC00704,RC00723,RC00724,RC01198,RC01203,RC01349,RC01444,RC01445,RC01459,RC01624,RC01711,RC01727,RC02136,RC02225,RC02226,RC02228,RC02229,RC02230,RC02232,RC02234,RC02238,RC02239,RC02241,RC02246,RC02266,RC02267,RC02274,RC02281,RC02298,RC02299,RC02526,RC02531	ko00000,ko00001,ko00199,ko01000	-	-	-	p450
TRINITY_DN29828_c0_g1_i6.p2	cytochrome P450	6500.XP_005112640.1	1.6e-28	132.1	COG2124@1|root,KOG0158@2759|Eukaryota,38BTY@33154|Opisthokonta,3BF8S@33208|Metazoa,3CV2F@33213|Bilateria	33208|Metazoa	Q	CYP3A4	GO:0001676,GO:0002933,GO:0003674,GO:0003824,GO:0004497,GO:0005488,GO:0005496,GO:0005506,GO:0005515,GO:0005575,GO:0005622,GO:0005623,GO:0005737,GO:0005783,GO:0005789,GO:0006066,GO:0006082,GO:0006629,GO:0006631,GO:0006633,GO:0006694,GO:0006706,GO:0006720,GO:0006721,GO:0006766,GO:0006775,GO:0006805,GO:0006807,GO:0007568,GO:0007584,GO:0008144,GO:0008150,GO:0008152,GO:0008202,GO:0008207,GO:0008209,GO:…	1.14.13.32,1.14.13.97,1.14.14.1,1.14.14.55,1.14.14.56	ko:K07424,ko:K17689,ko:K17690,ko:K17691,ko:K17692,ko:K17860	ko00140,ko00591,ko00830,ko00980,ko00982,ko00983,ko01100,ko05204,map00140,map00591,map00830,map00980,map00982,map00983,map01100,map05204	-	R02356,R03408,R05727,R07000,R07001,R07055,R07056,R07079,R07080,R07081,R07085,R07087,R08256,R08257,R08264,R08268,R08269,R08271,R08272,R08274,R08275,R08276,R08277,R08285,R08286,R08287,R08293,R08294,R08303,R08304,R08312,R08313,R08318,R08339,R08340,R08341,R08342,R08343,R08390,R08391,R08392,R09404,R09408,R09423	RC00046,RC00060,RC00181,RC00190,RC00225,RC00277,RC00490,RC00704,RC00723,RC00724,RC01198,RC01203,RC01349,RC01444,RC01445,RC01459,RC01624,RC01711,RC01727,RC02136,RC02225,RC02226,RC02228,RC02229,RC02230,RC02232,RC02234,RC02238,RC02239,RC02241,RC02246,RC02266,RC02267,RC02274,RC02281,RC02298,RC02299,RC02526,RC02531	ko00000,ko00001,ko00199,ko01000	-	-	-	p450
TRINITY_DN29828_c1_g1_i1.p1	cytochrome P450	10224.XP_006824666.1	3.4e-20	105.1	COG2124@1|root,KOG0158@2759|Eukaryota,38BTY@33154|Opisthokonta,3BF8S@33208|Metazoa,3CV2F@33213|Bilateria	33208|Metazoa	Q	CYP3A4	GO:0001676,GO:0002933,GO:0003674,GO:0003824,GO:0004497,GO:0005488,GO:0005496,GO:0005506,GO:0005515,GO:0005575,GO:0005622,GO:0005623,GO:0005737,GO:0005783,GO:0005789,GO:0006066,GO:0006082,GO:0006629,GO:0006631,GO:0006633,GO:0006694,GO:0006706,GO:0006720,GO:0006721,GO:0006766,GO:0006775,GO:0006805,GO:0006807,GO:0007568,GO:0007584,GO:0008144,GO:0008150,GO:0008152,GO:0008202,GO:0008207,GO:0008209,GO:…	1.14.13.32,1.14.13.97,1.14.14.1,1.14.14.55,1.14.14.56,5.3.99.5	ko:K01832,ko:K07424,ko:K17689,ko:K17690,ko:K17691,ko:K17692,ko:K17860	ko00140,ko00590,ko00591,ko00830,ko00980,ko00982,ko00983,ko01100,ko04611,ko05204,map00140,map00590,map00591,map00830,map00980,map00982,map00983,map01100,map04611,map05204	-	R02268,R02356,R03408,R05727,R07000,R07001,R07055,R07056,R07079,R07080,R07081,R07085,R07087,R08256,R08257,R08264,R08268,R08269,R08271,R08272,R08274,R08275,R08276,R08277,R08285,R08286,R08287,R08293,R08294,R08303,R08304,R08312,R08313,R08318,R08339,R08340,R08341,R08342,R08343,R08390,R08391,R08392,R09404,R09408,R09423	RC00046,RC00060,RC00181,RC00190,RC00225,RC00277,RC00490,RC00674,RC00704,RC00723,RC00724,RC01198,RC01203,RC01349,RC01444,RC01445,RC01459,RC01624,RC01711,RC01727,RC02136,RC02225,RC02226,RC02228,RC02229,RC02230,RC02232,RC02234,RC02238,RC02239,RC02241,RC02246,RC02266,RC02267,RC02274,RC02281,RC02298,RC02299,RC02526,RC02531	ko00000,ko00001,ko00199,ko01000	-	-	-	p450
TRINITY_DN73319_c0_g1_i1.p1	follicular B cell differentiation	9258.ENSOANP00000029801	4.9e-21	107.5	KOG0169@1|root,KOG1264@2759|Eukaryota,38F9A@33154|Opisthokonta,3BCKY@33208|Metazoa,3CYZY@33213|Bilateria,48AV8@7711|Chordata,48Y0P@7742|Vertebrata,3J526@40674|Mammalia	33208|Metazoa	I	PLCG2	GO:0000003,GO:0001558,GO:0001667,GO:0001775,GO:0001784,GO:0001817,GO:0001819,GO:0002064,GO:0002065,GO:0002066,GO:0002090,GO:0002092,GO:0002218,GO:0002220,GO:0002223,GO:0002237,GO:0002252,GO:0002253,GO:0002263,GO:0002285,GO:0002312,GO:0002313,GO:0002316,GO:0002335,GO:0002366,GO:0002376,GO:0002429,GO:0002431,GO:0002433,GO:0002520,GO:0002521,GO:0002682,GO:0002684,GO:0002757,GO:0002758,GO:0002764,GO:…	3.1.4.11	ko:K01116,ko:K05859	ko00562,ko01100,ko01521,ko04012,ko04014,ko04015,ko04020,ko04064,ko04066,ko04070,ko04072,ko04360,ko04370,ko04380,ko04611,ko04650,ko04658,ko04659,ko04660,ko04662,ko04664,ko04666,ko04670,ko04722,ko04750,ko04919,ko04933,ko05110,ko05120,ko05167,ko05169,ko05200,ko05205,ko05206,ko05214,ko05223,ko05225,ko05231,map00562,map01100,map01521,map04012,map04014,map04015,map04020,map04064,map04066,map04070,map04…	M00130	R03332,R03435,R10952	RC00017,RC00425	ko00000,ko00001,ko00002,ko01000,ko04131	-	-	-	C2,PI-PLC-X,PI-PLC-Y,SH2,SH3_1
TRINITY_DN23322_c0_g1_i1.p1	serine threonine-protein phosphatase	6669.EFX62364	3.8e-20	104.4	COG0639@1|root,KOG0371@2759|Eukaryota,38CQT@33154|Opisthokonta,3B9S0@33208|Metazoa,3CTRV@33213|Bilateria,41TIX@6656|Arthropoda	33208|Metazoa	T	PPP2CB	GO:0000003,GO:0000159,GO:0000212,GO:0000226,GO:0000278,GO:0000280,GO:0000302,GO:0001654,GO:0001745,GO:0001751,GO:0001752,GO:0001754,GO:0001932,GO:0001933,GO:0003002,GO:0003006,GO:0003674,GO:0003824,GO:0004721,GO:0004722,GO:0005488,GO:0005515,GO:0005575,GO:0005622,GO:0005623,GO:0005634,GO:0005737,GO:0005813,GO:0005814,GO:0005815,GO:0005829,GO:0005856,GO:0006464,GO:0006470,GO:0006508,GO:0006511,GO:…	3.1.3.16	ko:K04382,ko:K22074	ko03015,ko04013,ko04071,ko04111,ko04113,ko04114,ko04136,ko04138,ko04140,ko04151,ko04152,ko04261,ko04350,ko04390,ko04391,ko04530,ko04728,ko04730,ko05142,ko05160,ko05165,map03015,map04013,map04071,map04111,map04113,map04114,map04136,map04138,map04140,map04151,map04152,map04261,map04350,map04390,map04391,map04530,map04728,map04730,map05142,map05160,map05165	-	-	-	ko00000,ko00001,ko01000,ko01009,ko03029,ko03036,ko04147	-	-	-	Metallophos
TRINITY_DN23349_c0_g2_i1.p1	Solute carrier family 30 (zinc transporter), member 5	8081.XP_008423024.1	1.9e-38	165.2	COG1230@1|root,KOG1484@2759|Eukaryota,38DVB@33154|Opisthokonta,3BAWZ@33208|Metazoa,3CRI5@33213|Bilateria,480XU@7711|Chordata,4966S@7742|Vertebrata,49WQ6@7898|Actinopterygii	33208|Metazoa	P	SLC30A5	GO:0000041,GO:0003674,GO:0005215,GO:0005385,GO:0005488,GO:0005575,GO:0005622,GO:0005623,GO:0005634,GO:0005730,GO:0005737,GO:0005794,GO:0005886,GO:0005887,GO:0006810,GO:0006811,GO:0006812,GO:0006824,GO:0006829,GO:0006873,GO:0006875,GO:0006882,GO:0008150,GO:0008270,GO:0008324,GO:0009987,GO:0010035,GO:0010038,GO:0010043,GO:0010155,GO:0012505,GO:0012506,GO:0015075,GO:0015318,GO:0016020,GO:0016021,GO:…	-	ko:K14692	-	-	-	-	ko00000,ko02000	2.A.4.4.3,2.A.4.4.5	-	-	Cation_efflux
TRINITY_DN23374_c0_g1_i1.p1	Ndr family	6500.XP_005106766.1	2.6e-150	538.5	KOG2931@1|root,KOG2931@2759|Eukaryota,38FYI@33154|Opisthokonta,3BBU6@33208|Metazoa,3CS13@33213|Bilateria	33208|Metazoa	S	-	-	-	ko:K18266	-	-	-	-	ko00000,ko04147	-	-	-	Ndr
TRINITY_DN61466_c0_g1_i1.p1	Protein tyrosine phosphatase activity. It is involved in the biological process described with protein dephosphorylation	32264.tetur09g03690.1	1e-39	169.5	COG5599@1|root,KOG0792@2759|Eukaryota,38DFT@33154|Opisthokonta,3BFXV@33208|Metazoa,3CRZX@33213|Bilateria,41TGP@6656|Arthropoda	33208|Metazoa	T	PTPN3	GO:0000902,GO:0000904,GO:0001784,GO:0002028,GO:0003254,GO:0003674,GO:0003824,GO:0004721,GO:0004725,GO:0004726,GO:0005488,GO:0005515,GO:0005575,GO:0005622,GO:0005623,GO:0005634,GO:0005654,GO:0005737,GO:0005739,GO:0005856,GO:0005886,GO:0006464,GO:0006468,GO:0006470,GO:0006793,GO:0006796,GO:0006807,GO:0006928,GO:0006935,GO:0007275,GO:0007346,GO:0007399,GO:0007409,GO:0007411,GO:0007417,GO:0007420,GO:…	3.1.3.48	ko:K18027,ko:K18037	-	-	-	-	ko00000,ko01000,ko01009	-	-	-	FA,FERM_C,FERM_M,FERM_N,PDZ,Y_phosphatase
TRINITY_DN10642_c0_g1_i1.p1	regulation of RNA splicing	6500.XP_005093810.1	7.7e-97	360.9	KOG1996@1|root,KOG1996@2759|Eukaryota,39S6X@33154|Opisthokonta,3BBW5@33208|Metazoa,3CXBW@33213|Bilateria	33208|Metazoa	A	RBM17	GO:0000375,GO:0000377,GO:0000380,GO:0000381,GO:0000398,GO:0001654,GO:0001745,GO:0005575,GO:0005622,GO:0005623,GO:0005634,GO:0005654,GO:0006139,GO:0006259,GO:0006281,GO:0006396,GO:0006397,GO:0006725,GO:0006807,GO:0006950,GO:0006974,GO:0007275,GO:0007423,GO:0008150,GO:0008152,GO:0008380,GO:0009653,GO:0009887,GO:0009987,GO:0010467,GO:0010468,GO:0016070,GO:0016071,GO:0019219,GO:0019222,GO:0031323,GO:…	-	ko:K12840	ko03040,map03040	-	-	-	ko00000,ko00001,ko03041	-	-	-	G-patch,RRM_1
TRINITY_DN69762_c0_g1_i1.p1	IQ motif containing GTPase activating protein 1	128390.XP_009468446.1	1.5e-109	402.5	COG5261@1|root,KOG2128@2759|Eukaryota,38DQ7@33154|Opisthokonta,3BARX@33208|Metazoa,3CU95@33213|Bilateria,484E0@7711|Chordata,494Y0@7742|Vertebrata,4GTB8@8782|Aves	33208|Metazoa	Z	IQGAP1	-	-	ko:K05767,ko:K16848	ko04520,ko04810,ko05205,map04520,map04810,map05205	-	-	-	ko00000,ko00001,ko04147,ko04812	-	-	-	CH,IQ,RasGAP,RasGAP_C
TRINITY_DN69708_c0_g1_i1.p1	negative regulation of BMP signaling pathway	6500.XP_005106989.1	2.7e-21	108.6	293DW@1|root,2RAAU@2759|Eukaryota,38G5Q@33154|Opisthokonta,3BC1D@33208|Metazoa,3CW0D@33213|Bilateria	33208|Metazoa	S	VWC2L	GO:0005575,GO:0005576,GO:0005615,GO:0005623,GO:0005886,GO:0005887,GO:0006355,GO:0006357,GO:0007275,GO:0007399,GO:0008150,GO:0008328,GO:0009889,GO:0009966,GO:0009968,GO:0009987,GO:0010468,GO:0010556,GO:0010646,GO:0010648,GO:0010720,GO:0016020,GO:0016021,GO:0019219,GO:0019222,GO:0022008,GO:0023051,GO:0023057,GO:0030154,GO:0030510,GO:0030514,GO:0031224,GO:0031226,GO:0031323,GO:0031326,GO:0032281,GO:…	-	-	-	-	-	-	-	-	-	-	VWC
TRINITY_DN16679_c0_g1_i1.p1	RING-type zinc-finger	8049.ENSGMOP00000008865	3.7e-29	134.4	2CTH7@1|root,2RGAW@2759|Eukaryota,39U1W@33154|Opisthokonta,3BFHR@33208|Metazoa,3CSFB@33213|Bilateria,482DV@7711|Chordata,495PE@7742|Vertebrata,4A5T2@7898|Actinopterygii	33208|Metazoa	O	-	-	2.3.2.27	ko:K06058	ko04330,map04330	-	-	-	ko00000,ko00001,ko01000,ko04121	-	-	-	zf-C3HC4_2,zf-RING_2
TRINITY_DN37032_c0_g1_i2.p1	Si dkey-3h3.3	215358.XP_010744045.1	2.8e-18	98.2	2CTH7@1|root,2RGAW@2759|Eukaryota,39U1W@33154|Opisthokonta,3BFHR@33208|Metazoa,3CSFB@33213|Bilateria,482DV@7711|Chordata,495PE@7742|Vertebrata,49YUG@7898|Actinopterygii	33208|Metazoa	O	-	-	2.3.2.27	ko:K06058	ko04330,map04330	-	-	-	ko00000,ko00001,ko01000,ko04121	-	-	-	zf-C3HC4_2,zf-RING_2,zf-RING_UBOX
TRINITY_DN37032_c0_g1_i1.p1	Si dkey-3h3.3	215358.XP_010744045.1	4.5e-50	204.5	2CTH7@1|root,2RGAW@2759|Eukaryota,39U1W@33154|Opisthokonta,3BFHR@33208|Metazoa,3CSFB@33213|Bilateria,482DV@7711|Chordata,495PE@7742|Vertebrata,49YUG@7898|Actinopterygii	33208|Metazoa	O	-	-	2.3.2.27	ko:K06058	ko04330,map04330	-	-	-	ko00000,ko00001,ko01000,ko04121	-	-	-	zf-C3HC4_2,zf-RING_2,zf-RING_UBOX
TRINITY_DN37031_c0_g1_i1.p1	cytochrome P450	10224.XP_002730610.1	8.1e-24	116.7	COG2124@1|root,KOG0158@2759|Eukaryota,38BTY@33154|Opisthokonta,3BF8S@33208|Metazoa,3CV2F@33213|Bilateria	33208|Metazoa	Q	CYP3A4	GO:0001676,GO:0002933,GO:0003674,GO:0003824,GO:0004497,GO:0005488,GO:0005496,GO:0005506,GO:0005515,GO:0005575,GO:0005622,GO:0005623,GO:0005737,GO:0005783,GO:0005789,GO:0006066,GO:0006082,GO:0006629,GO:0006631,GO:0006633,GO:0006694,GO:0006706,GO:0006720,GO:0006721,GO:0006766,GO:0006775,GO:0006805,GO:0006807,GO:0007568,GO:0007584,GO:0008144,GO:0008150,GO:0008152,GO:0008202,GO:0008207,GO:0008209,GO:…	1.14.13.32,1.14.13.97,1.14.14.1,1.14.14.55,1.14.14.56,5.3.99.5	ko:K01832,ko:K07424,ko:K17689,ko:K17690,ko:K17691,ko:K17692,ko:K17860	ko00140,ko00590,ko00591,ko00830,ko00980,ko00982,ko00983,ko01100,ko04611,ko05204,map00140,map00590,map00591,map00830,map00980,map00982,map00983,map01100,map04611,map05204	-	R02268,R02356,R03408,R05727,R07000,R07001,R07055,R07056,R07079,R07080,R07081,R07085,R07087,R08256,R08257,R08264,R08268,R08269,R08271,R08272,R08274,R08275,R08276,R08277,R08285,R08286,R08287,R08293,R08294,R08303,R08304,R08312,R08313,R08318,R08339,R08340,R08341,R08342,R08343,R08390,R08391,R08392,R09404,R09408,R09423	RC00046,RC00060,RC00181,RC00190,RC00225,RC00277,RC00490,RC00674,RC00704,RC00723,RC00724,RC01198,RC01203,RC01349,RC01444,RC01445,RC01459,RC01624,RC01711,RC01727,RC02136,RC02225,RC02226,RC02228,RC02229,RC02230,RC02232,RC02234,RC02238,RC02239,RC02241,RC02246,RC02266,RC02267,RC02274,RC02281,RC02298,RC02299,RC02526,RC02531	ko00000,ko00001,ko00199,ko01000	-	-	-	p450
TRINITY_DN51755_c0_g1_i4.p1	polyuridylation-dependent mRNA catabolic process	7739.XP_002610825.1	4.5e-130	471.1	COG0557@1|root,KOG2102@2759|Eukaryota,38DFE@33154|Opisthokonta,3BC9R@33208|Metazoa,3CRBA@33213|Bilateria,481P2@7711|Chordata	33208|Metazoa	J	DIS3L2	GO:0000070,GO:0000175,GO:0000178,GO:0000278,GO:0000280,GO:0000287,GO:0000291,GO:0000819,GO:0000932,GO:0000956,GO:0003674,GO:0003676,GO:0003723,GO:0003727,GO:0003824,GO:0004518,GO:0004527,GO:0004532,GO:0004540,GO:0005488,GO:0005575,GO:0005622,GO:0005623,GO:0005737,GO:0005844,GO:0006139,GO:0006364,GO:0006396,GO:0006399,GO:0006401,GO:0006402,GO:0006725,GO:0006807,GO:0006996,GO:0007049,GO:0007059,GO:…	-	ko:K12585,ko:K18758	ko03018,map03018	M00391	-	-	ko00000,ko00001,ko00002,ko01000,ko03019	-	-	-	RNB,Rrp44_CSD1
TRINITY_DN51755_c0_g1_i3.p1	3'-5'-exoribonuclease that specifically recognizes RNAs polyuridylated at their 3' end and mediates their degradation. Component of an exosome-independent RNA degradation pathway that mediates degradation of both mRNAs and miRNAs that have been polyuridylated by a terminal uridylyltransferase, such as ZCCHC11 TUT4. Mediates degradation of cytoplasmic mRNAs that have been deadenylated and subseque…	9739.XP_004310581.1	4.4e-16	91.3	COG0557@1|root,KOG2102@2759|Eukaryota,38DFE@33154|Opisthokonta,3BC9R@33208|Metazoa,3CRBA@33213|Bilateria,481P2@7711|Chordata,494CQ@7742|Vertebrata,3JD9Q@40674|Mammalia,4IYW3@91561|Cetartiodactyla	33208|Metazoa	J	DIS3L2	GO:0000070,GO:0000175,GO:0000178,GO:0000278,GO:0000280,GO:0000287,GO:0000291,GO:0000819,GO:0000932,GO:0000956,GO:0003674,GO:0003676,GO:0003723,GO:0003727,GO:0003824,GO:0004518,GO:0004527,GO:0004532,GO:0004540,GO:0005488,GO:0005575,GO:0005622,GO:0005623,GO:0005737,GO:0005844,GO:0006139,GO:0006364,GO:0006396,GO:0006399,GO:0006401,GO:0006402,GO:0006725,GO:0006807,GO:0006996,GO:0007049,GO:0007059,GO:…	-	ko:K12585,ko:K18758	ko03018,map03018	M00391	-	-	ko00000,ko00001,ko00002,ko01000,ko03019	-	-	-	RNB,Rrp44_CSD1
TRINITY_DN51755_c0_g1_i3.p2	polyuridylation-dependent mRNA catabolic process	9258.ENSOANP00000024941	2.9e-27	127.9	COG0557@1|root,KOG2102@2759|Eukaryota,38DFE@33154|Opisthokonta,3BC9R@33208|Metazoa,3CRBA@33213|Bilateria,481P2@7711|Chordata,494CQ@7742|Vertebrata,3JD9Q@40674|Mammalia	33208|Metazoa	J	DIS3L2	GO:0000175,GO:0000178,GO:0000291,GO:0000932,GO:0000956,GO:0003674,GO:0003824,GO:0004518,GO:0004527,GO:0004532,GO:0004540,GO:0005575,GO:0005622,GO:0005623,GO:0005737,GO:0006139,GO:0006364,GO:0006396,GO:0006399,GO:0006401,GO:0006402,GO:0006725,GO:0006807,GO:0008150,GO:0008152,GO:0008408,GO:0009056,GO:0009057,GO:0009892,GO:0009987,GO:0010453,GO:0010467,GO:0010468,GO:0010586,GO:0010587,GO:0010605,GO:…	-	ko:K12585,ko:K18758	ko03018,map03018	M00391	-	-	ko00000,ko00001,ko00002,ko01000,ko03019	-	-	-	RNB,Rrp44_CSD1
TRINITY_DN51755_c0_g1_i2.p1	polyuridylation-dependent mRNA catabolic process	7739.XP_002610825.1	1.2e-116	426.4	COG0557@1|root,KOG2102@2759|Eukaryota,38DFE@33154|Opisthokonta,3BC9R@33208|Metazoa,3CRBA@33213|Bilateria,481P2@7711|Chordata	33208|Metazoa	J	DIS3L2	GO:0000070,GO:0000175,GO:0000178,GO:0000278,GO:0000280,GO:0000287,GO:0000291,GO:0000819,GO:0000932,GO:0000956,GO:0003674,GO:0003676,GO:0003723,GO:0003727,GO:0003824,GO:0004518,GO:0004527,GO:0004532,GO:0004540,GO:0005488,GO:0005575,GO:0005622,GO:0005623,GO:0005737,GO:0005844,GO:0006139,GO:0006364,GO:0006396,GO:0006399,GO:0006401,GO:0006402,GO:0006725,GO:0006807,GO:0006996,GO:0007049,GO:0007059,GO:…	-	ko:K12585,ko:K18758	ko03018,map03018	M00391	-	-	ko00000,ko00001,ko00002,ko01000,ko03019	-	-	-	RNB,Rrp44_CSD1
TRINITY_DN51755_c0_g1_i1.p1	3'-5'-exoribonuclease that specifically recognizes RNAs polyuridylated at their 3' end and mediates their degradation. Component of an exosome-independent RNA degradation pathway that mediates degradation of both mRNAs and miRNAs that have been polyuridylated by a terminal uridylyltransferase, such as ZCCHC11 TUT4. Mediates degradation of cytoplasmic mRNAs that have been deadenylated and subseque…	9739.XP_004310581.1	4.4e-16	91.3	COG0557@1|root,KOG2102@2759|Eukaryota,38DFE@33154|Opisthokonta,3BC9R@33208|Metazoa,3CRBA@33213|Bilateria,481P2@7711|Chordata,494CQ@7742|Vertebrata,3JD9Q@40674|Mammalia,4IYW3@91561|Cetartiodactyla	33208|Metazoa	J	DIS3L2	GO:0000070,GO:0000175,GO:0000178,GO:0000278,GO:0000280,GO:0000287,GO:0000291,GO:0000819,GO:0000932,GO:0000956,GO:0003674,GO:0003676,GO:0003723,GO:0003727,GO:0003824,GO:0004518,GO:0004527,GO:0004532,GO:0004540,GO:0005488,GO:0005575,GO:0005622,GO:0005623,GO:0005737,GO:0005844,GO:0006139,GO:0006364,GO:0006396,GO:0006399,GO:0006401,GO:0006402,GO:0006725,GO:0006807,GO:0006996,GO:0007049,GO:0007059,GO:…	-	ko:K12585,ko:K18758	ko03018,map03018	M00391	-	-	ko00000,ko00001,ko00002,ko01000,ko03019	-	-	-	RNB,Rrp44_CSD1
TRINITY_DN51755_c0_g1_i1.p2	polyuridylation-dependent mRNA catabolic process	28377.ENSACAP00000011772	1.9e-41	175.3	COG0557@1|root,KOG2102@2759|Eukaryota,38DFE@33154|Opisthokonta,3BC9R@33208|Metazoa,3CRBA@33213|Bilateria,481P2@7711|Chordata,494CQ@7742|Vertebrata	33208|Metazoa	J	DIS3L2	GO:0000070,GO:0000175,GO:0000178,GO:0000278,GO:0000280,GO:0000287,GO:0000291,GO:0000819,GO:0000932,GO:0000956,GO:0003674,GO:0003676,GO:0003723,GO:0003727,GO:0003824,GO:0004518,GO:0004527,GO:0004532,GO:0004540,GO:0005488,GO:0005575,GO:0005622,GO:0005623,GO:0005737,GO:0005844,GO:0006139,GO:0006364,GO:0006396,GO:0006399,GO:0006401,GO:0006402,GO:0006725,GO:0006807,GO:0006996,GO:0007049,GO:0007059,GO:…	-	ko:K12585,ko:K18758	ko03018,map03018	M00391	-	-	ko00000,ko00001,ko00002,ko01000,ko03019	-	-	-	RNB,Rrp44_CSD1
TRINITY_DN24170_c0_g1_i1.p1	Myosin light chain kinase	9685.ENSFCAP00000017645	1.2e-11	76.6	KOG0613@1|root,KOG0613@2759|Eukaryota,38BAS@33154|Opisthokonta,3B9IR@33208|Metazoa,3CRJW@33213|Bilateria,488H9@7711|Chordata,4900H@7742|Vertebrata,3J1NA@40674|Mammalia,3ERXK@33554|Carnivora	33208|Metazoa	T	MYLK	GO:0001568,GO:0001725,GO:0001944,GO:0003008,GO:0003012,GO:0003674,GO:0003824,GO:0004672,GO:0004674,GO:0004687,GO:0005488,GO:0005515,GO:0005575,GO:0005622,GO:0005623,GO:0005737,GO:0005829,GO:0005856,GO:0005886,GO:0005911,GO:0006464,GO:0006468,GO:0006793,GO:0006796,GO:0006807,GO:0006936,GO:0006939,GO:0006950,GO:0006970,GO:0006971,GO:0007275,GO:0007517,GO:0008150,GO:0008152,GO:0009628,GO:0009653,GO:…	2.7.11.18	ko:K00907	ko04020,ko04022,ko04270,ko04371,ko04510,ko04611,ko04810,ko04921,ko04971,map04020,map04022,map04270,map04371,map04510,map04611,map04810,map04921,map04971	-	-	-	ko00000,ko00001,ko01000,ko01001	-	-	-	23ISL,I-set,Pkinase,fn3
TRINITY_DN24170_c0_g1_i3.p1	Myosin light chain kinase	9685.ENSFCAP00000017645	1.2e-11	76.6	KOG0613@1|root,KOG0613@2759|Eukaryota,38BAS@33154|Opisthokonta,3B9IR@33208|Metazoa,3CRJW@33213|Bilateria,488H9@7711|Chordata,4900H@7742|Vertebrata,3J1NA@40674|Mammalia,3ERXK@33554|Carnivora	33208|Metazoa	T	MYLK	GO:0001568,GO:0001725,GO:0001944,GO:0003008,GO:0003012,GO:0003674,GO:0003824,GO:0004672,GO:0004674,GO:0004687,GO:0005488,GO:0005515,GO:0005575,GO:0005622,GO:0005623,GO:0005737,GO:0005829,GO:0005856,GO:0005886,GO:0005911,GO:0006464,GO:0006468,GO:0006793,GO:0006796,GO:0006807,GO:0006936,GO:0006939,GO:0006950,GO:0006970,GO:0006971,GO:0007275,GO:0007517,GO:0008150,GO:0008152,GO:0009628,GO:0009653,GO:…	2.7.11.18	ko:K00907	ko04020,ko04022,ko04270,ko04371,ko04510,ko04611,ko04810,ko04921,ko04971,map04020,map04022,map04270,map04371,map04510,map04611,map04810,map04921,map04971	-	-	-	ko00000,ko00001,ko01000,ko01001	-	-	-	23ISL,I-set,Pkinase,fn3
TRINITY_DN4172_c0_g1_i2.p1	Chymotrypsin-like elastase family, member 1	7994.ENSAMXP00000014513	3.6e-39	168.7	COG5640@1|root,KOG3627@2759|Eukaryota,38IN0@33154|Opisthokonta,3BIT5@33208|Metazoa,3CSR0@33213|Bilateria,489EV@7711|Chordata,48UZP@7742|Vertebrata,4A13N@7898|Actinopterygii	33208|Metazoa	E	CELA1	GO:0000122,GO:0003674,GO:0003824,GO:0004175,GO:0004252,GO:0005575,GO:0005576,GO:0005615,GO:0006355,GO:0006357,GO:0006508,GO:0006516,GO:0006807,GO:0006950,GO:0006952,GO:0006954,GO:0007154,GO:0007165,GO:0007166,GO:0007267,GO:0007275,GO:0008150,GO:0008152,GO:0008233,GO:0008236,GO:0009056,GO:0009057,GO:0009100,GO:0009653,GO:0009791,GO:0009887,GO:0009889,GO:0009890,GO:0009891,GO:0009892,GO:0009893,GO:…	3.4.21.1,3.4.21.36	ko:K01310,ko:K01326	-	-	-	-	ko00000,ko01000,ko01002	-	-	-	Trypsin
TRINITY_DN4185_c0_g1_i7.p2	Zinc finger protein 593	6500.XP_005090598.1	3.4e-38	164.5	COG5112@1|root,KOG3408@2759|Eukaryota,3A8JP@33154|Opisthokonta,3BQFH@33208|Metazoa,3D7G6@33213|Bilateria	33208|Metazoa	A	ZNF593	GO:0000054,GO:0000055,GO:0003674,GO:0005488,GO:0005575,GO:0005622,GO:0005623,GO:0005634,GO:0005730,GO:0006355,GO:0006357,GO:0006403,GO:0006405,GO:0006611,GO:0006810,GO:0006886,GO:0006913,GO:0008104,GO:0008150,GO:0008270,GO:0009889,GO:0009891,GO:0009893,GO:0010468,GO:0010556,GO:0010557,GO:0010604,GO:0010628,GO:0015031,GO:0015833,GO:0015931,GO:0019219,GO:0019222,GO:0022613,GO:0030684,GO:0030687,GO:…	-	ko:K14821	-	-	-	-	ko00000,ko03009	-	-	-	zf-C2H2_jaz
TRINITY_DN4185_c0_g1_i11.p1	Zinc finger protein 593	6500.XP_005090598.1	3.4e-38	164.5	COG5112@1|root,KOG3408@2759|Eukaryota,3A8JP@33154|Opisthokonta,3BQFH@33208|Metazoa,3D7G6@33213|Bilateria	33208|Metazoa	A	ZNF593	GO:0000054,GO:0000055,GO:0003674,GO:0005488,GO:0005575,GO:0005622,GO:0005623,GO:0005634,GO:0005730,GO:0006355,GO:0006357,GO:0006403,GO:0006405,GO:0006611,GO:0006810,GO:0006886,GO:0006913,GO:0008104,GO:0008150,GO:0008270,GO:0009889,GO:0009891,GO:0009893,GO:0010468,GO:0010556,GO:0010557,GO:0010604,GO:0010628,GO:0015031,GO:0015833,GO:0015931,GO:0019219,GO:0019222,GO:0022613,GO:0030684,GO:0030687,GO:…	-	ko:K14821	-	-	-	-	ko00000,ko03009	-	-	-	zf-C2H2_jaz
TRINITY_DN4185_c0_g1_i2.p1	Zinc finger protein 593	6500.XP_005090598.1	3.4e-38	164.5	COG5112@1|root,KOG3408@2759|Eukaryota,3A8JP@33154|Opisthokonta,3BQFH@33208|Metazoa,3D7G6@33213|Bilateria	33208|Metazoa	A	ZNF593	GO:0000054,GO:0000055,GO:0003674,GO:0005488,GO:0005575,GO:0005622,GO:0005623,GO:0005634,GO:0005730,GO:0006355,GO:0006357,GO:0006403,GO:0006405,GO:0006611,GO:0006810,GO:0006886,GO:0006913,GO:0008104,GO:0008150,GO:0008270,GO:0009889,GO:0009891,GO:0009893,GO:0010468,GO:0010556,GO:0010557,GO:0010604,GO:0010628,GO:0015031,GO:0015833,GO:0015931,GO:0019219,GO:0019222,GO:0022613,GO:0030684,GO:0030687,GO:…	-	ko:K14821	-	-	-	-	ko00000,ko03009	-	-	-	zf-C2H2_jaz
TRINITY_DN4185_c0_g1_i1.p1	Zinc finger protein 593	6500.XP_005090598.1	3.4e-38	164.5	COG5112@1|root,KOG3408@2759|Eukaryota,3A8JP@33154|Opisthokonta,3BQFH@33208|Metazoa,3D7G6@33213|Bilateria	33208|Metazoa	A	ZNF593	GO:0000054,GO:0000055,GO:0003674,GO:0005488,GO:0005575,GO:0005622,GO:0005623,GO:0005634,GO:0005730,GO:0006355,GO:0006357,GO:0006403,GO:0006405,GO:0006611,GO:0006810,GO:0006886,GO:0006913,GO:0008104,GO:0008150,GO:0008270,GO:0009889,GO:0009891,GO:0009893,GO:0010468,GO:0010556,GO:0010557,GO:0010604,GO:0010628,GO:0015031,GO:0015833,GO:0015931,GO:0019219,GO:0019222,GO:0022613,GO:0030684,GO:0030687,GO:…	-	ko:K14821	-	-	-	-	ko00000,ko03009	-	-	-	zf-C2H2_jaz
TRINITY_DN4180_c0_g1_i4.p1	Belongs to the sodium neurotransmitter symporter (SNF) (TC 2.A.22) family	126957.SMAR008124-PA	2.8e-150	538.9	COG0733@1|root,KOG3660@2759|Eukaryota,38E26@33154|Opisthokonta,3BBRV@33208|Metazoa,3CRC1@33213|Bilateria,41XJ2@6656|Arthropoda	33208|Metazoa	P	-	-	-	ko:K05038	-	-	-	-	ko00000,ko02000	2.A.22.2	-	-	SNF
TRINITY_DN4180_c0_g1_i9.p1	Belongs to the sodium neurotransmitter symporter (SNF) (TC 2.A.22) family	126957.SMAR008124-PA	1.9e-34	152.5	COG0733@1|root,KOG3660@2759|Eukaryota,38E26@33154|Opisthokonta,3BBRV@33208|Metazoa,3CRC1@33213|Bilateria,41XJ2@6656|Arthropoda	33208|Metazoa	P	-	-	-	ko:K05038	-	-	-	-	ko00000,ko02000	2.A.22.2	-	-	SNF
TRINITY_DN88103_c0_g1_i1.p1	Ribonuclease H protein	7668.SPU_005589-tr	2.3e-38	165.2	KOG1075@1|root,KOG1075@2759|Eukaryota	2759|Eukaryota	E	-	-	-	-	-	-	-	-	-	-	-	-	RVT_1
TRINITY_DN50371_c0_g1_i1.p1	Sodium- and chloride-dependent creatine transporter	9978.XP_004598951.1	2e-43	181.4	COG0733@1|root,KOG3660@2759|Eukaryota,38G22@33154|Opisthokonta,3BB0B@33208|Metazoa,3CTJJ@33213|Bilateria,483R4@7711|Chordata,48XII@7742|Vertebrata,3JAZ7@40674|Mammalia,35ERW@314146|Euarchontoglires	33208|Metazoa	P	SLC6A8	GO:0003333,GO:0003674,GO:0005215,GO:0005283,GO:0005308,GO:0005309,GO:0005326,GO:0005342,GO:0005343,GO:0005416,GO:0005575,GO:0005623,GO:0005886,GO:0005887,GO:0006810,GO:0006811,GO:0006812,GO:0006814,GO:0006820,GO:0006836,GO:0006855,GO:0006865,GO:0007275,GO:0008150,GO:0008324,GO:0008509,GO:0008514,GO:0008519,GO:0009790,GO:0015075,GO:0015077,GO:0015081,GO:0015101,GO:0015171,GO:0015220,GO:0015238,GO:…	-	ko:K05039	-	-	-	-	ko00000,ko02000	2.A.22.3	-	-	SNF
TRINITY_DN5856_c0_g1_i1.p1	PFAM NAD dependent epimerase dehydratase family	56107.Cylst_3188	1.3e-92	347.1	COG0451@1|root,COG0451@2|Bacteria,1G0QH@1117|Cyanobacteria,1HJ5Z@1161|Nostocales	1117|Cyanobacteria	M	rfbB	-	4.1.1.35,4.2.1.46	ko:K01710,ko:K08678	ko00520,ko00521,ko00523,ko00525,ko01055,ko01100,ko01130,map00520,map00521,map00523,map00525,map01055,map01100,map01130	M00361,M00793	R01384,R06513	RC00402,RC00508	ko00000,ko00001,ko00002,ko01000	-	-	-	GDP_Man_Dehyd
TRINITY_DN5856_c0_g1_i2.p1	RmlD substrate binding domain	7159.AAEL006236-PA	4.5e-104	385.2	COG0451@1|root,KOG1429@2759|Eukaryota,38E6E@33154|Opisthokonta,3BCA9@33208|Metazoa,3CUDE@33213|Bilateria,41V43@6656|Arthropoda,3SFWP@50557|Insecta,44YUT@7147|Diptera,45CPC@7148|Nematocera	33208|Metazoa	GM	UXS1	GO:0000003,GO:0000166,GO:0001501,GO:0001503,GO:0002009,GO:0002119,GO:0002164,GO:0003674,GO:0003824,GO:0005488,GO:0005515,GO:0005575,GO:0005622,GO:0005623,GO:0005737,GO:0005794,GO:0006022,GO:0006023,GO:0006024,GO:0006029,GO:0006082,GO:0006790,GO:0006807,GO:0007275,GO:0007610,GO:0008150,GO:0008152,GO:0009058,GO:0009059,GO:0009100,GO:0009101,GO:0009653,GO:0009790,GO:0009791,GO:0009792,GO:0009888,GO:…	4.1.1.35	ko:K08678	ko00520,ko01100,map00520,map01100	M00361	R01384	RC00508	ko00000,ko00001,ko00002,ko01000	-	-	-	GDP_Man_Dehyd,UXS1_N
TRINITY_DN68758_c0_g1_i1.p1	tyrosine-protein kinase	6500.NP_001191639.1	1.9e-69	268.9	COG0515@1|root,KOG0197@2759|Eukaryota,38E1B@33154|Opisthokonta,3BAZR@33208|Metazoa,3CTKV@33213|Bilateria	33208|Metazoa	T	Src42A	GO:0000165,GO:0000902,GO:0000904,GO:0001654,GO:0001700,GO:0002009,GO:0002165,GO:0002376,GO:0003674,GO:0003824,GO:0004672,GO:0004713,GO:0004715,GO:0005102,GO:0005488,GO:0005515,GO:0005575,GO:0005622,GO:0005623,GO:0005886,GO:0005912,GO:0006082,GO:0006091,GO:0006099,GO:0006101,GO:0006464,GO:0006468,GO:0006793,GO:0006796,GO:0006807,GO:0006810,GO:0006897,GO:0006909,GO:0006928,GO:0006935,GO:0006950,GO:…	2.7.10.2	ko:K08892	ko04013,map04013	-	-	-	ko00000,ko00001,ko01000,ko01001	-	-	-	Pkinase_Tyr,SH2,SH3_1
TRINITY_DN12212_c0_g1_i1.p1	transmembrane receptor protein tyrosine kinase signaling pathway	51511.ENSCSAVP00000013117	3e-27	128.3	KOG2579@1|root,KOG2579@2759|Eukaryota,38X2J@33154|Opisthokonta,3BBU0@33208|Metazoa,3D05F@33213|Bilateria,47ZKP@7711|Chordata	33208|Metazoa	S	ANGPTL1	GO:0003674,GO:0005102,GO:0005488,GO:0005515,GO:0005575,GO:0005576,GO:0005615,GO:0007154,GO:0007165,GO:0007166,GO:0007167,GO:0007169,GO:0008150,GO:0009987,GO:0023052,GO:0044421,GO:0050789,GO:0050794,GO:0050896,GO:0051716,GO:0065007	-	-	-	-	-	-	-	-	-	-	Fibrinogen_C
TRINITY_DN12204_c0_g1_i1.p2	negative regulation of endocytic recycling	6500.XP_005090042.1	7e-73	280.4	KOG4406@1|root,KOG4406@2759|Eukaryota,38DDC@33154|Opisthokonta,3BCGA@33208|Metazoa,3CRHD@33213|Bilateria	33208|Metazoa	T	ARHGAP1	GO:0000041,GO:0001703,GO:0001726,GO:0001932,GO:0001934,GO:0002009,GO:0002165,GO:0003674,GO:0005070,GO:0005096,GO:0005488,GO:0005515,GO:0005575,GO:0005622,GO:0005623,GO:0005737,GO:0005768,GO:0005769,GO:0005829,GO:0005886,GO:0006810,GO:0006811,GO:0006812,GO:0006826,GO:0006996,GO:0007010,GO:0007154,GO:0007165,GO:0007264,GO:0007265,GO:0007266,GO:0007275,GO:0007369,GO:0007370,GO:0007444,GO:0007478,GO:…	-	ko:K18470,ko:K20411,ko:K20633	ko04150,map04150	-	-	-	ko00000,ko00001,ko04131	-	-	-	CRAL_TRIO_2,HbrB,RhoGAP
TRINITY_DN17959_c0_g1_i1.p1	Zinc-finger of C2H2 type	132908.ENSPVAP00000014495	1.4e-94	352.4	KOG1074@1|root,KOG1074@2759|Eukaryota,38FPT@33154|Opisthokonta,3BDGQ@33208|Metazoa,3CT0U@33213|Bilateria,489YT@7711|Chordata,48W1B@7742|Vertebrata,3JBA9@40674|Mammalia,4KSE8@9397|Chiroptera	33208|Metazoa	K	SALL1	GO:0000003,GO:0000118,GO:0000122,GO:0000228,GO:0000381,GO:0000785,GO:0000790,GO:0000792,GO:0000976,GO:0000977,GO:0000981,GO:0001012,GO:0001067,GO:0001085,GO:0001158,GO:0001654,GO:0001655,GO:0001656,GO:0001657,GO:0001658,GO:0001667,GO:0001704,GO:0001707,GO:0001708,GO:0001709,GO:0001742,GO:0001745,GO:0001751,GO:0001754,GO:0001763,GO:0001822,GO:0001823,GO:0001838,GO:0001841,GO:0001843,GO:0002009,GO:…	-	ko:K19871	-	-	-	-	ko00000,ko03036	-	-	-	zf-C2H2,zf-C2H2_4,zf-met
TRINITY_DN18626_c0_g1_i1.p1	Sulfate permease family	136037.KDR08681	8.1e-16	90.5	COG0659@1|root,KOG0236@2759|Eukaryota,38EAT@33154|Opisthokonta,3BAAN@33208|Metazoa,3CUG2@33213|Bilateria,41UE0@6656|Arthropoda,3SJYU@50557|Insecta	33208|Metazoa	P	SLC26A2	GO:0000003,GO:0001101,GO:0001503,GO:0002376,GO:0002931,GO:0003006,GO:0003008,GO:0003674,GO:0003774,GO:0003824,GO:0005215,GO:0005216,GO:0005253,GO:0005254,GO:0005310,GO:0005342,GO:0005452,GO:0005488,GO:0005515,GO:0005575,GO:0005576,GO:0005615,GO:0005622,GO:0005623,GO:0005737,GO:0005886,GO:0005887,GO:0005902,GO:0005903,GO:0005929,GO:0006082,GO:0006139,GO:0006163,GO:0006164,GO:0006725,GO:0006753,GO:…	-	ko:K14453,ko:K14700,ko:K14701,ko:K14702,ko:K14703,ko:K14704,ko:K14707,ko:K17341	ko04918,ko04978,map04918,map04978	-	-	-	ko00000,ko00001,ko02000,ko04147	2.A.53.2,2.A.53.2.1,2.A.53.2.2,2.A.53.2.4,2.A.53.2.5,2.A.53.2.7,2.A.53.2.8,2.A.53.2.9	-	-	STAS,Sulfate_transp
TRINITY_DN48171_c0_g1_i1.p1	E3 ubiquitin-protein ligase	10141.ENSCPOP00000018658	3.3e-24	118.2	COG5021@1|root,KOG0943@2759|Eukaryota,38C0M@33154|Opisthokonta,3BEYS@33208|Metazoa,3CW7E@33213|Bilateria,47ZGK@7711|Chordata,48Z9X@7742|Vertebrata,3JF1M@40674|Mammalia,35KUX@314146|Euarchontoglires,4Q0PD@9989|Rodentia	33208|Metazoa	O	UBR5	GO:0000003,GO:0000209,GO:0000280,GO:0000910,GO:0001654,GO:0001817,GO:0001818,GO:0002009,GO:0002165,GO:0002791,GO:0002792,GO:0003006,GO:0003674,GO:0003824,GO:0004842,GO:0005488,GO:0005515,GO:0005575,GO:0005622,GO:0005623,GO:0005634,GO:0005654,GO:0005737,GO:0005829,GO:0006282,GO:0006464,GO:0006508,GO:0006511,GO:0006807,GO:0006950,GO:0006974,GO:0006996,GO:0006997,GO:0007049,GO:0007112,GO:0007140,GO:…	2.3.2.26	ko:K10593	ko04120,map04120	-	-	-	ko00000,ko00001,ko01000,ko04121	-	-	-	E3_UbLigase_EDD,HECT,PABP
TRINITY_DN27567_c0_g1_i1.p1	Mechanistic target of rapamycin (serine threonine kinase)	8081.XP_008411374.1	1.9e-20	105.1	COG5032@1|root,KOG0891@2759|Eukaryota,38D67@33154|Opisthokonta,3BC11@33208|Metazoa,3CRTQ@33213|Bilateria,4860W@7711|Chordata,4911T@7742|Vertebrata,49T6T@7898|Actinopterygii	33208|Metazoa	T	MTOR	GO:0000003,GO:0000182,GO:0000323,GO:0000491,GO:0000492,GO:0000768,GO:0000902,GO:0000904,GO:0001016,GO:0001025,GO:0001030,GO:0001031,GO:0001032,GO:0001067,GO:0001101,GO:0001156,GO:0001505,GO:0001558,GO:0001666,GO:0001763,GO:0001775,GO:0001932,GO:0001933,GO:0001934,GO:0001936,GO:0001938,GO:0002009,GO:0002119,GO:0002164,GO:0002165,GO:0002250,GO:0002252,GO:0002263,GO:0002285,GO:0002286,GO:0002287,GO:…	2.7.11.1	ko:K07203	ko01521,ko01522,ko04012,ko04066,ko04072,ko04136,ko04138,ko04139,ko04140,ko04150,ko04151,ko04152,ko04211,ko04212,ko04213,ko04218,ko04371,ko04630,ko04659,ko04714,ko04910,ko04919,ko04920,ko04930,ko04931,ko05165,ko05167,ko05200,ko05205,ko05206,ko05210,ko05212,ko05214,ko05215,ko05221,ko05224,ko05225,ko05226,ko05230,ko05231,map01521,map01522,map04012,map04066,map04072,map04136,map04138,map04139,map0414…	-	-	-	ko00000,ko00001,ko01000,ko01001,ko04131	-	-	-	DUF3385,FAT,FATC,FRB_dom,PI3_PI4_kinase
TRINITY_DN27567_c0_g1_i2.p1	Mechanistic target of rapamycin (serine threonine kinase)	32507.XP_006785364.1	4.3e-101	374.4	COG5032@1|root,KOG0891@2759|Eukaryota,38D67@33154|Opisthokonta,3BC11@33208|Metazoa,3CRTQ@33213|Bilateria,4860W@7711|Chordata,4911T@7742|Vertebrata,49T6T@7898|Actinopterygii	33208|Metazoa	T	MTOR	GO:0000003,GO:0000182,GO:0000323,GO:0000491,GO:0000492,GO:0000768,GO:0000902,GO:0000904,GO:0001016,GO:0001025,GO:0001030,GO:0001031,GO:0001032,GO:0001067,GO:0001101,GO:0001156,GO:0001505,GO:0001558,GO:0001666,GO:0001763,GO:0001775,GO:0001932,GO:0001933,GO:0001934,GO:0001936,GO:0001938,GO:0002009,GO:0002119,GO:0002164,GO:0002165,GO:0002250,GO:0002252,GO:0002263,GO:0002285,GO:0002286,GO:0002287,GO:…	2.7.11.1	ko:K07203	ko01521,ko01522,ko04012,ko04066,ko04072,ko04136,ko04138,ko04139,ko04140,ko04150,ko04151,ko04152,ko04211,ko04212,ko04213,ko04218,ko04371,ko04630,ko04659,ko04714,ko04910,ko04919,ko04920,ko04930,ko04931,ko05165,ko05167,ko05200,ko05205,ko05206,ko05210,ko05212,ko05214,ko05215,ko05221,ko05224,ko05225,ko05226,ko05230,ko05231,map01521,map01522,map04012,map04066,map04072,map04136,map04138,map04139,map0414…	-	-	-	ko00000,ko00001,ko01000,ko01001,ko04131	-	-	-	DUF3385,FAT,FATC,FRB_dom,PI3_PI4_kinase
TRINITY_DN27552_c0_g1_i2.p2	metalloaminopeptidase activity	6500.XP_005101710.1	2.6e-14	85.1	COG0308@1|root,KOG1046@2759|Eukaryota,38CFG@33154|Opisthokonta,3BD0T@33208|Metazoa,3CUKR@33213|Bilateria	33208|Metazoa	EO	ANPEP	GO:0001775,GO:0002252,GO:0002263,GO:0002274,GO:0002275,GO:0002283,GO:0002366,GO:0002376,GO:0002443,GO:0002444,GO:0002446,GO:0003008,GO:0003013,GO:0003674,GO:0003824,GO:0004177,GO:0005488,GO:0005575,GO:0005576,GO:0005615,GO:0005622,GO:0005623,GO:0005737,GO:0005793,GO:0005886,GO:0006508,GO:0006518,GO:0006725,GO:0006807,GO:0006810,GO:0006887,GO:0006955,GO:0007154,GO:0007165,GO:0007267,GO:0008015,GO:…	3.4.11.2	ko:K11140	ko00480,ko01100,ko04614,ko04640,map00480,map01100,map04614,map04640	-	R00899,R04951	RC00096,RC00141	ko00000,ko00001,ko01000,ko01002,ko04090,ko04131,ko04147	-	-	-	ERAP1_C,Peptidase_M1
TRINITY_DN27552_c0_g1_i1.p1	aminopeptidase activity	9258.ENSOANP00000000604	7.5e-32	144.1	COG0308@1|root,KOG1046@2759|Eukaryota,38CFG@33154|Opisthokonta,3BD0T@33208|Metazoa,3CUKR@33213|Bilateria,489DU@7711|Chordata,493AI@7742|Vertebrata,3J227@40674|Mammalia	33208|Metazoa	EO	ANPEP	GO:0001775,GO:0002252,GO:0002263,GO:0002274,GO:0002275,GO:0002283,GO:0002366,GO:0002376,GO:0002443,GO:0002444,GO:0002446,GO:0003008,GO:0003013,GO:0003674,GO:0003824,GO:0004177,GO:0005488,GO:0005575,GO:0005576,GO:0005615,GO:0005622,GO:0005623,GO:0005737,GO:0005793,GO:0005886,GO:0006508,GO:0006518,GO:0006725,GO:0006807,GO:0006810,GO:0006887,GO:0006955,GO:0007154,GO:0007165,GO:0007267,GO:0008015,GO:…	3.4.11.2	ko:K11140	ko00480,ko01100,ko04614,ko04640,map00480,map01100,map04614,map04640	-	R00899,R04951	RC00096,RC00141	ko00000,ko00001,ko01000,ko01002,ko04090,ko04131,ko04147	-	-	-	ERAP1_C,Peptidase_M1
TRINITY_DN61762_c0_g1_i1.p1	-	45351.EDO33944	4.2e-63	248.4	2AENI@1|root,2RYW1@2759|Eukaryota,39ZI9@33154|Opisthokonta,3BQBS@33208|Metazoa	33208|Metazoa	-	-	-	-	-	-	-	-	-	-	-	-	-	-
TRINITY_DN61708_c0_g1_i1.p2	Transposase IS4	13037.EHJ67233	9.1e-14	83.2	2CNDJ@1|root,2QVFB@2759|Eukaryota,39MN8@33154|Opisthokonta,3CP8H@33208|Metazoa,3E5D2@33213|Bilateria	33208|Metazoa	S	-	-	-	-	-	-	-	-	-	-	-	-	DDE_Tnp_1_7
TRINITY_DN40091_c0_g1_i1.p1	Ribosome biogenesis	9483.ENSCJAP00000029739	6.4e-44	183.3	COG5192@1|root,KOG1951@2759|Eukaryota,38WKY@33154|Opisthokonta,3BB6A@33208|Metazoa,3CVNZ@33213|Bilateria,489R2@7711|Chordata,48VPE@7742|Vertebrata,3JBSF@40674|Mammalia,35I1P@314146|Euarchontoglires,4M7HC@9443|Primates	33208|Metazoa	J	BMS1	GO:0000166,GO:0000462,GO:0000469,GO:0000478,GO:0000479,GO:0001882,GO:0001883,GO:0003674,GO:0003676,GO:0003723,GO:0003824,GO:0003924,GO:0005488,GO:0005525,GO:0005575,GO:0005622,GO:0005623,GO:0005634,GO:0005654,GO:0005730,GO:0006139,GO:0006364,GO:0006396,GO:0006725,GO:0006807,GO:0008150,GO:0008152,GO:0009987,GO:0010467,GO:0016070,GO:0016072,GO:0016462,GO:0016787,GO:0016817,GO:0016818,GO:0017076,GO:…	-	ko:K14569	ko03008,map03008	-	-	-	ko00000,ko00001,ko03009	-	-	-	AARP2CN,RIBIOP_C
TRINITY_DN23775_c0_g1_i2.p1	Mitogen-activated protein kinase kinase 7	6500.XP_005108851.1	9.6e-172	609.8	KOG0983@1|root,KOG0983@2759|Eukaryota,38H66@33154|Opisthokonta,3BG16@33208|Metazoa,3CTAY@33213|Bilateria	33208|Metazoa	T	MAP2K7	GO:0000003,GO:0000165,GO:0000166,GO:0000187,GO:0000280,GO:0000287,GO:0000902,GO:0000904,GO:0001558,GO:0001667,GO:0001700,GO:0001736,GO:0001738,GO:0001932,GO:0001934,GO:0002009,GO:0002064,GO:0002065,GO:0002066,GO:0002165,GO:0002237,GO:0002376,GO:0002682,GO:0003002,GO:0003006,GO:0003674,GO:0003824,GO:0004672,GO:0004674,GO:0004707,GO:0004708,GO:0004712,GO:0005078,GO:0005198,GO:0005488,GO:0005515,GO:…	2.7.12.2	ko:K04431	ko04010,ko04012,ko04013,ko04141,ko04214,ko04380,ko04530,ko04620,ko04624,ko04660,ko04664,ko04668,ko04722,ko04912,ko04926,ko05164,ko05167,ko05169,ko05418,map04010,map04012,map04013,map04141,map04214,map04380,map04530,map04620,map04624,map04660,map04664,map04668,map04722,map04912,map04926,map05164,map05167,map05169,map05418	M00688	-	-	ko00000,ko00001,ko00002,ko01000,ko01001	-	-	-	Pkinase
TRINITY_DN43929_c0_g1_i1.p1	Zinc finger, C2H2 type	7091.BGIBMGA002047-TA	6.8e-10	70.1	KOG1721@1|root,KOG1721@2759|Eukaryota,39F45@33154|Opisthokonta,3BC0U@33208|Metazoa,3D15Q@33213|Bilateria,41ZKQ@6656|Arthropoda,3SMTH@50557|Insecta,446BQ@7088|Lepidoptera	33208|Metazoa	S	-	GO:0000070,GO:0000278,GO:0000280,GO:0000819,GO:0003674,GO:0003676,GO:0003677,GO:0005488,GO:0006996,GO:0007049,GO:0007059,GO:0007275,GO:0008150,GO:0009790,GO:0009987,GO:0016043,GO:0022402,GO:0032501,GO:0032502,GO:0033301,GO:0035185,GO:0043565,GO:0045448,GO:0048285,GO:0048856,GO:0051276,GO:0071840,GO:0097159,GO:0098813,GO:0140014,GO:1901363,GO:1903047	-	ko:K09207	-	-	-	-	ko00000,ko03000	-	-	-	zf-C2H2
TRINITY_DN3723_c0_g1_i1.p3	histone H2A acetylation	6500.XP_005109184.1	4.7e-88	330.9	COG5033@1|root,KOG3149@2759|Eukaryota,38HA6@33154|Opisthokonta,3BCH1@33208|Metazoa,3CRFC@33213|Bilateria	33208|Metazoa	K	YEATS4	GO:0000123,GO:0000278,GO:0000428,GO:0003674,GO:0003676,GO:0003677,GO:0003682,GO:0003700,GO:0005198,GO:0005200,GO:0005488,GO:0005515,GO:0005575,GO:0005622,GO:0005623,GO:0005634,GO:0005635,GO:0005654,GO:0005667,GO:0005669,GO:0006139,GO:0006325,GO:0006338,GO:0006342,GO:0006351,GO:0006352,GO:0006355,GO:0006357,GO:0006366,GO:0006367,GO:0006464,GO:0006473,GO:0006475,GO:0006725,GO:0006807,GO:0006996,GO:…	-	ko:K11341	-	-	-	-	ko00000,ko03036	-	-	-	YEATS
TRINITY_DN3723_c0_g1_i2.p2	histone H2A acetylation	6500.XP_005109184.1	4.7e-88	330.9	COG5033@1|root,KOG3149@2759|Eukaryota,38HA6@33154|Opisthokonta,3BCH1@33208|Metazoa,3CRFC@33213|Bilateria	33208|Metazoa	K	YEATS4	GO:0000123,GO:0000278,GO:0000428,GO:0003674,GO:0003676,GO:0003677,GO:0003682,GO:0003700,GO:0005198,GO:0005200,GO:0005488,GO:0005515,GO:0005575,GO:0005622,GO:0005623,GO:0005634,GO:0005635,GO:0005654,GO:0005667,GO:0005669,GO:0006139,GO:0006325,GO:0006338,GO:0006342,GO:0006351,GO:0006352,GO:0006355,GO:0006357,GO:0006366,GO:0006367,GO:0006464,GO:0006473,GO:0006475,GO:0006725,GO:0006807,GO:0006996,GO:…	-	ko:K11341	-	-	-	-	ko00000,ko03036	-	-	-	YEATS
TRINITY_DN3723_c0_g1_i4.p1	histone H2A acetylation	6500.XP_005109184.1	4.7e-88	330.9	COG5033@1|root,KOG3149@2759|Eukaryota,38HA6@33154|Opisthokonta,3BCH1@33208|Metazoa,3CRFC@33213|Bilateria	33208|Metazoa	K	YEATS4	GO:0000123,GO:0000278,GO:0000428,GO:0003674,GO:0003676,GO:0003677,GO:0003682,GO:0003700,GO:0005198,GO:0005200,GO:0005488,GO:0005515,GO:0005575,GO:0005622,GO:0005623,GO:0005634,GO:0005635,GO:0005654,GO:0005667,GO:0005669,GO:0006139,GO:0006325,GO:0006338,GO:0006342,GO:0006351,GO:0006352,GO:0006355,GO:0006357,GO:0006366,GO:0006367,GO:0006464,GO:0006473,GO:0006475,GO:0006725,GO:0006807,GO:0006996,GO:…	-	ko:K11341	-	-	-	-	ko00000,ko03036	-	-	-	YEATS
TRINITY_DN3733_c0_g1_i3.p1	glycosyl hydrolase family 10 protein	4572.TRIUR3_34551-P1	1.3e-12	81.6	COG3693@1|root,2QSCW@2759|Eukaryota,37J3J@33090|Viridiplantae,3GCMG@35493|Streptophyta,3MAVD@4447|Liliopsida	35493|Streptophyta	G	-	-	-	-	-	-	-	-	-	-	-	-	CBM_4_9,Glyco_hydro_10
TRINITY_DN3702_c0_g1_i4.p1	Reverse transcriptase (RNA-dependent DNA polymerase)	7918.ENSLOCP00000022184	3.5e-27	127.9	KOG1075@1|root,KOG1075@2759|Eukaryota,39N4Q@33154|Opisthokonta,3B9WN@33208|Metazoa,3D1S8@33213|Bilateria,48C1W@7711|Chordata,49N8J@7742|Vertebrata,4A94B@7898|Actinopterygii	33208|Metazoa	S	-	-	-	-	-	-	-	-	-	-	-	-	RVT_1
TRINITY_DN3702_c0_g1_i12.p1	Reverse transcriptase (RNA-dependent DNA polymerase)	7918.ENSLOCP00000022184	3.5e-27	127.9	KOG1075@1|root,KOG1075@2759|Eukaryota,39N4Q@33154|Opisthokonta,3B9WN@33208|Metazoa,3D1S8@33213|Bilateria,48C1W@7711|Chordata,49N8J@7742|Vertebrata,4A94B@7898|Actinopterygii	33208|Metazoa	S	-	-	-	-	-	-	-	-	-	-	-	-	RVT_1
TRINITY_DN3702_c0_g1_i2.p1	Reverse transcriptase (RNA-dependent DNA polymerase)	7918.ENSLOCP00000022184	1.7e-27	129.0	KOG1075@1|root,KOG1075@2759|Eukaryota,39N4Q@33154|Opisthokonta,3B9WN@33208|Metazoa,3D1S8@33213|Bilateria,48C1W@7711|Chordata,49N8J@7742|Vertebrata,4A94B@7898|Actinopterygii	33208|Metazoa	S	-	-	-	-	-	-	-	-	-	-	-	-	RVT_1
TRINITY_DN43359_c0_g1_i10.p1	-	215358.XP_010754662.1	1.1e-15	90.1	2CMCZ@1|root,2QPZZ@2759|Eukaryota,3AS2E@33154|Opisthokonta,3C4H2@33208|Metazoa,3DJ49@33213|Bilateria,48MBH@7711|Chordata,49I02@7742|Vertebrata,4A8EK@7898|Actinopterygii	33208|Metazoa	-	-	-	-	-	-	-	-	-	-	-	-	-	-
TRINITY_DN43359_c0_g1_i14.p1	-	215358.XP_010754662.1	1.1e-15	90.1	2CMCZ@1|root,2QPZZ@2759|Eukaryota,3AS2E@33154|Opisthokonta,3C4H2@33208|Metazoa,3DJ49@33213|Bilateria,48MBH@7711|Chordata,49I02@7742|Vertebrata,4A8EK@7898|Actinopterygii	33208|Metazoa	-	-	-	-	-	-	-	-	-	-	-	-	-	-
TRINITY_DN43359_c0_g1_i21.p1	-	215358.XP_010754662.1	1.1e-15	90.1	2CMCZ@1|root,2QPZZ@2759|Eukaryota,3AS2E@33154|Opisthokonta,3C4H2@33208|Metazoa,3DJ49@33213|Bilateria,48MBH@7711|Chordata,49I02@7742|Vertebrata,4A8EK@7898|Actinopterygii	33208|Metazoa	-	-	-	-	-	-	-	-	-	-	-	-	-	-
TRINITY_DN43359_c0_g1_i4.p2	-	215358.XP_010754662.1	9e-16	90.1	2CMCZ@1|root,2QPZZ@2759|Eukaryota,3AS2E@33154|Opisthokonta,3C4H2@33208|Metazoa,3DJ49@33213|Bilateria,48MBH@7711|Chordata,49I02@7742|Vertebrata,4A8EK@7898|Actinopterygii	33208|Metazoa	-	-	-	-	-	-	-	-	-	-	-	-	-	-
TRINITY_DN43359_c0_g1_i15.p2	-	215358.XP_010754662.1	9e-16	90.1	2CMCZ@1|root,2QPZZ@2759|Eukaryota,3AS2E@33154|Opisthokonta,3C4H2@33208|Metazoa,3DJ49@33213|Bilateria,48MBH@7711|Chordata,49I02@7742|Vertebrata,4A8EK@7898|Actinopterygii	33208|Metazoa	-	-	-	-	-	-	-	-	-	-	-	-	-	-
TRINITY_DN43359_c0_g1_i16.p2	-	215358.XP_010754662.1	9e-16	90.1	2CMCZ@1|root,2QPZZ@2759|Eukaryota,3AS2E@33154|Opisthokonta,3C4H2@33208|Metazoa,3DJ49@33213|Bilateria,48MBH@7711|Chordata,49I02@7742|Vertebrata,4A8EK@7898|Actinopterygii	33208|Metazoa	-	-	-	-	-	-	-	-	-	-	-	-	-	-
TRINITY_DN57352_c0_g1_i1.p1	activity. It is involved in the biological process described with oxidation-reduction process	7070.TC009714-PA	1.7e-47	195.7	COG4631@1|root,KOG0430@2759|Eukaryota,38GEI@33154|Opisthokonta,3BC8Q@33208|Metazoa,3CXMB@33213|Bilateria,41USP@6656|Arthropoda,3SGUI@50557|Insecta	33208|Metazoa	F	XDH	GO:0000166,GO:0000302,GO:0001932,GO:0001933,GO:0001934,GO:0001936,GO:0001937,GO:0002197,GO:0002237,GO:0003674,GO:0003824,GO:0004031,GO:0004854,GO:0004855,GO:0005488,GO:0005506,GO:0005515,GO:0005575,GO:0005576,GO:0005615,GO:0005622,GO:0005623,GO:0005737,GO:0005777,GO:0005783,GO:0005829,GO:0006082,GO:0006091,GO:0006139,GO:0006144,GO:0006145,GO:0006150,GO:0006163,GO:0006195,GO:0006206,GO:0006520,GO:…	1.17.1.4,1.17.3.2,1.2.3.1	ko:K00106,ko:K00157	ko00230,ko00232,ko00280,ko00350,ko00380,ko00750,ko00760,ko00830,ko00982,ko00983,ko01100,ko01110,ko01120,ko04146,ko04630,map00230,map00232,map00280,map00350,map00380,map00750,map00760,map00830,map00982,map00983,map01100,map01110,map01120,map04146,map04630	M00546	R01709,R01768,R01769,R02103,R02107,R02125,R02657,R03871,R04085,R04904,R07942,R07977,R07978,R07979,R08235,R08349,R08384,R08408	RC00075,RC00080,RC00143,RC00218,RC00242,RC01073,RC01074,RC02017,RC02199	ko00000,ko00001,ko00002,ko01000,ko04147	-	-	-	Ald_Xan_dh_C,Ald_Xan_dh_C2,CO_deh_flav_C,FAD_binding_5,Fer2,Fer2_2
TRINITY_DN11114_c0_g2_i7.p1	oxidoreductase activity, oxidizing metal ions, oxygen as acceptor	6500.NP_001191661.1	1.5e-78	298.9	COG1528@1|root,KOG2332@2759|Eukaryota,39T27@33154|Opisthokonta,3BFNE@33208|Metazoa,3D0CF@33213|Bilateria	33208|Metazoa	P	FTH1	GO:0000041,GO:0000323,GO:0001775,GO:0002252,GO:0002263,GO:0002274,GO:0002275,GO:0002283,GO:0002366,GO:0002376,GO:0002443,GO:0002444,GO:0002446,GO:0003674,GO:0005488,GO:0005506,GO:0005575,GO:0005576,GO:0005622,GO:0005623,GO:0005737,GO:0005764,GO:0005767,GO:0005773,GO:0005776,GO:0005829,GO:0006810,GO:0006811,GO:0006812,GO:0006826,GO:0006873,GO:0006875,GO:0006879,GO:0006880,GO:0006887,GO:0006955,GO:…	1.16.3.2	ko:K00522	ko04216,ko04217,ko04978,map04216,map04217,map04978	-	-	-	ko00000,ko00001,ko01000,ko04147	-	-	-	Ferritin
TRINITY_DN68667_c0_g1_i1.p1	Src homology 3 domains	6500.XP_005108891.1	4.6e-50	204.1	KOG2996@1|root,KOG2996@2759|Eukaryota,39XJ1@33154|Opisthokonta,3BIFG@33208|Metazoa,3D4KF@33213|Bilateria	33208|Metazoa	T	VAV3	-	-	ko:K05730	ko04024,ko04062,ko04510,ko04650,ko04660,ko04662,ko04664,ko04666,ko04670,ko04810,map04024,map04062,map04510,map04650,map04660,map04662,map04664,map04666,map04670,map04810	-	-	-	ko00000,ko00001	-	-	-	SH2,SH3_1,SH3_2
TRINITY_DN49077_c0_g1_i2.p1	beta-N-acetylglucosaminidase	126957.SMAR000832-PA	2e-54	219.2	KOG3698@1|root,KOG3698@2759|Eukaryota,38D91@33154|Opisthokonta,3BC69@33208|Metazoa,3CUMB@33213|Bilateria,41VMD@6656|Arthropoda	33208|Metazoa	O	MGEA5	GO:0002119,GO:0002164,GO:0002791,GO:0002793,GO:0003254,GO:0003674,GO:0003824,GO:0004402,GO:0004415,GO:0004553,GO:0004563,GO:0004721,GO:0004722,GO:0005575,GO:0005622,GO:0005623,GO:0005737,GO:0005739,GO:0005829,GO:0005975,GO:0005976,GO:0005977,GO:0006040,GO:0006044,GO:0006073,GO:0006091,GO:0006112,GO:0006139,GO:0006163,GO:0006325,GO:0006464,GO:0006470,GO:0006473,GO:0006475,GO:0006486,GO:0006491,GO:…	2.3.1.48,3.2.1.169	ko:K15719	ko04931,map04931	-	R09672,R09673	RC00059,RC00397,RC00451,RC00746	ko00000,ko00001,ko01000	-	GH84	-	NAGidase
TRINITY_DN13105_c0_g1_i4.p1	Solute carrier family 39 (zinc transporter), member 14	30611.ENSOGAP00000009453	3e-61	243.0	COG0428@1|root,KOG2693@2759|Eukaryota,38C3K@33154|Opisthokonta,3BB75@33208|Metazoa,3CURM@33213|Bilateria,484SD@7711|Chordata,490VM@7742|Vertebrata,3JD4Z@40674|Mammalia,35AG5@314146|Euarchontoglires,4MB34@9443|Primates	33208|Metazoa	P	SLC39A14	GO:0000041,GO:0003674,GO:0005215,GO:0005381,GO:0005384,GO:0005385,GO:0005575,GO:0005622,GO:0005623,GO:0005737,GO:0005886,GO:0005887,GO:0006810,GO:0006811,GO:0006812,GO:0006826,GO:0006828,GO:0006829,GO:0006873,GO:0006875,GO:0006882,GO:0008150,GO:0008324,GO:0009987,GO:0015075,GO:0015093,GO:0015318,GO:0015684,GO:0016020,GO:0016021,GO:0019725,GO:0022857,GO:0022890,GO:0030001,GO:0030003,GO:0031224,GO:…	-	ko:K14714,ko:K14720	ko04216,map04216	-	-	-	ko00000,ko00001,ko02000	2.A.5.4.15,2.A.5.4.5,2.A.5.4.8	-	-	Zip
TRINITY_DN13105_c0_g1_i7.p1	Solute carrier family 39 (zinc transporter), member 14	30611.ENSOGAP00000009453	2.9e-61	243.0	COG0428@1|root,KOG2693@2759|Eukaryota,38C3K@33154|Opisthokonta,3BB75@33208|Metazoa,3CURM@33213|Bilateria,484SD@7711|Chordata,490VM@7742|Vertebrata,3JD4Z@40674|Mammalia,35AG5@314146|Euarchontoglires,4MB34@9443|Primates	33208|Metazoa	P	SLC39A14	GO:0000041,GO:0003674,GO:0005215,GO:0005381,GO:0005384,GO:0005385,GO:0005575,GO:0005622,GO:0005623,GO:0005737,GO:0005886,GO:0005887,GO:0006810,GO:0006811,GO:0006812,GO:0006826,GO:0006828,GO:0006829,GO:0006873,GO:0006875,GO:0006882,GO:0008150,GO:0008324,GO:0009987,GO:0015075,GO:0015093,GO:0015318,GO:0015684,GO:0016020,GO:0016021,GO:0019725,GO:0022857,GO:0022890,GO:0030001,GO:0030003,GO:0031224,GO:…	-	ko:K14714,ko:K14720	ko04216,map04216	-	-	-	ko00000,ko00001,ko02000	2.A.5.4.15,2.A.5.4.5,2.A.5.4.8	-	-	Zip
TRINITY_DN13105_c0_g1_i5.p1	Solute carrier family 39 (zinc transporter), member 14	30611.ENSOGAP00000009453	3.9e-59	235.3	COG0428@1|root,KOG2693@2759|Eukaryota,38C3K@33154|Opisthokonta,3BB75@33208|Metazoa,3CURM@33213|Bilateria,484SD@7711|Chordata,490VM@7742|Vertebrata,3JD4Z@40674|Mammalia,35AG5@314146|Euarchontoglires,4MB34@9443|Primates	33208|Metazoa	P	SLC39A14	GO:0000041,GO:0003674,GO:0005215,GO:0005381,GO:0005384,GO:0005385,GO:0005575,GO:0005622,GO:0005623,GO:0005737,GO:0005886,GO:0005887,GO:0006810,GO:0006811,GO:0006812,GO:0006826,GO:0006828,GO:0006829,GO:0006873,GO:0006875,GO:0006882,GO:0008150,GO:0008324,GO:0009987,GO:0015075,GO:0015093,GO:0015318,GO:0015684,GO:0016020,GO:0016021,GO:0019725,GO:0022857,GO:0022890,GO:0030001,GO:0030003,GO:0031224,GO:…	-	ko:K14714,ko:K14720	ko04216,map04216	-	-	-	ko00000,ko00001,ko02000	2.A.5.4.15,2.A.5.4.5,2.A.5.4.8	-	-	Zip
TRINITY_DN13184_c0_g1_i3.p1	AB hydrolase superfamily protein C1039.03-like	6500.XP_005100065.1	1.3e-70	273.5	COG0657@1|root,KOG1515@2759|Eukaryota,38HRI@33154|Opisthokonta,3C0T1@33208|Metazoa,3DGQQ@33213|Bilateria	33208|Metazoa	V	-	-	-	-	-	-	-	-	-	-	-	-	Abhydrolase_3
TRINITY_DN13184_c0_g1_i1.p1	AB hydrolase superfamily protein C1039.03-like	6500.XP_005100065.1	1.3e-58	233.4	COG0657@1|root,KOG1515@2759|Eukaryota,38HRI@33154|Opisthokonta,3C0T1@33208|Metazoa,3DGQQ@33213|Bilateria	33208|Metazoa	V	-	-	-	-	-	-	-	-	-	-	-	-	Abhydrolase_3
TRINITY_DN33922_c0_g1_i1.p1	Cyclin-dependent kinase	6500.XP_005112397.1	3.3e-52	211.1	KOG0659@1|root,KOG0659@2759|Eukaryota,38BVE@33154|Opisthokonta,3BE0Q@33208|Metazoa,3CZZT@33213|Bilateria	33208|Metazoa	T	CDK20	GO:0001932,GO:0001934,GO:0003674,GO:0003824,GO:0004672,GO:0004674,GO:0004693,GO:0005575,GO:0005622,GO:0005623,GO:0005634,GO:0005654,GO:0005737,GO:0006464,GO:0006468,GO:0006793,GO:0006796,GO:0006807,GO:0006996,GO:0008047,GO:0008150,GO:0008152,GO:0009893,GO:0009987,GO:0010562,GO:0010604,GO:0016043,GO:0016301,GO:0016310,GO:0016740,GO:0016772,GO:0016773,GO:0019207,GO:0019209,GO:0019220,GO:0019222,GO:…	2.7.11.22,3.1.3.64,3.1.3.95	ko:K08817,ko:K10267,ko:K18086	ko00562,ko01100,ko04070,ko04140,map00562,map01100,map04070,map04140	-	-	-	ko00000,ko00001,ko01000,ko01001,ko01009,ko04121	-	-	-	Pkinase
TRINITY_DN16924_c0_g2_i1.p1	Belongs to the heat shock protein 70 family	6500.XP_005107239.1	3.1e-67	263.1	COG0443@1|root,KOG0104@2759|Eukaryota,38CWK@33154|Opisthokonta,3BJNI@33208|Metazoa,3CUA7@33213|Bilateria	33208|Metazoa	O	HYOU1	GO:0000003,GO:0001666,GO:0002931,GO:0003674,GO:0005488,GO:0005515,GO:0005575,GO:0005576,GO:0005615,GO:0005622,GO:0005623,GO:0005737,GO:0005783,GO:0005788,GO:0005790,GO:0006810,GO:0006888,GO:0006897,GO:0006898,GO:0006950,GO:0006986,GO:0007154,GO:0007165,GO:0008150,GO:0009628,GO:0009966,GO:0009968,GO:0009987,GO:0010033,GO:0010646,GO:0010648,GO:0010941,GO:0012505,GO:0016192,GO:0023051,GO:0023052,GO:…	-	ko:K09486	ko04141,map04141	-	-	-	ko00000,ko00001,ko03110	-	-	-	HSP70
TRINITY_DN16924_c0_g2_i6.p1	Belongs to the heat shock protein 70 family	6500.XP_005107239.1	1.6e-112	413.7	COG0443@1|root,KOG0104@2759|Eukaryota,38CWK@33154|Opisthokonta,3BJNI@33208|Metazoa,3CUA7@33213|Bilateria	33208|Metazoa	O	HYOU1	GO:0000003,GO:0001666,GO:0002931,GO:0003674,GO:0005488,GO:0005515,GO:0005575,GO:0005576,GO:0005615,GO:0005622,GO:0005623,GO:0005737,GO:0005783,GO:0005788,GO:0005790,GO:0006810,GO:0006888,GO:0006897,GO:0006898,GO:0006950,GO:0006986,GO:0007154,GO:0007165,GO:0008150,GO:0009628,GO:0009966,GO:0009968,GO:0009987,GO:0010033,GO:0010646,GO:0010648,GO:0010941,GO:0012505,GO:0016192,GO:0023051,GO:0023052,GO:…	-	ko:K09486	ko04141,map04141	-	-	-	ko00000,ko00001,ko03110	-	-	-	HSP70
TRINITY_DN16924_c0_g2_i7.p1	Belongs to the heat shock protein 70 family	6500.XP_005107239.1	2.9e-67	263.1	COG0443@1|root,KOG0104@2759|Eukaryota,38CWK@33154|Opisthokonta,3BJNI@33208|Metazoa,3CUA7@33213|Bilateria	33208|Metazoa	O	HYOU1	GO:0000003,GO:0001666,GO:0002931,GO:0003674,GO:0005488,GO:0005515,GO:0005575,GO:0005576,GO:0005615,GO:0005622,GO:0005623,GO:0005737,GO:0005783,GO:0005788,GO:0005790,GO:0006810,GO:0006888,GO:0006897,GO:0006898,GO:0006950,GO:0006986,GO:0007154,GO:0007165,GO:0008150,GO:0009628,GO:0009966,GO:0009968,GO:0009987,GO:0010033,GO:0010646,GO:0010648,GO:0010941,GO:0012505,GO:0016192,GO:0023051,GO:0023052,GO:…	-	ko:K09486	ko04141,map04141	-	-	-	ko00000,ko00001,ko03110	-	-	-	HSP70
TRINITY_DN16924_c0_g2_i9.p1	Belongs to the heat shock protein 70 family	6500.XP_005107239.1	1.7e-112	413.7	COG0443@1|root,KOG0104@2759|Eukaryota,38CWK@33154|Opisthokonta,3BJNI@33208|Metazoa,3CUA7@33213|Bilateria	33208|Metazoa	O	HYOU1	GO:0000003,GO:0001666,GO:0002931,GO:0003674,GO:0005488,GO:0005515,GO:0005575,GO:0005576,GO:0005615,GO:0005622,GO:0005623,GO:0005737,GO:0005783,GO:0005788,GO:0005790,GO:0006810,GO:0006888,GO:0006897,GO:0006898,GO:0006950,GO:0006986,GO:0007154,GO:0007165,GO:0008150,GO:0009628,GO:0009966,GO:0009968,GO:0009987,GO:0010033,GO:0010646,GO:0010648,GO:0010941,GO:0012505,GO:0016192,GO:0023051,GO:0023052,GO:…	-	ko:K09486	ko04141,map04141	-	-	-	ko00000,ko00001,ko03110	-	-	-	HSP70
TRINITY_DN16924_c0_g2_i12.p1	Belongs to the heat shock protein 70 family	6500.XP_005107239.1	1.7e-112	413.7	COG0443@1|root,KOG0104@2759|Eukaryota,38CWK@33154|Opisthokonta,3BJNI@33208|Metazoa,3CUA7@33213|Bilateria	33208|Metazoa	O	HYOU1	GO:0000003,GO:0001666,GO:0002931,GO:0003674,GO:0005488,GO:0005515,GO:0005575,GO:0005576,GO:0005615,GO:0005622,GO:0005623,GO:0005737,GO:0005783,GO:0005788,GO:0005790,GO:0006810,GO:0006888,GO:0006897,GO:0006898,GO:0006950,GO:0006986,GO:0007154,GO:0007165,GO:0008150,GO:0009628,GO:0009966,GO:0009968,GO:0009987,GO:0010033,GO:0010646,GO:0010648,GO:0010941,GO:0012505,GO:0016192,GO:0023051,GO:0023052,GO:…	-	ko:K09486	ko04141,map04141	-	-	-	ko00000,ko00001,ko03110	-	-	-	HSP70
TRINITY_DN16924_c0_g2_i10.p1	Belongs to the heat shock protein 70 family	6500.XP_005107239.1	3.1e-67	263.1	COG0443@1|root,KOG0104@2759|Eukaryota,38CWK@33154|Opisthokonta,3BJNI@33208|Metazoa,3CUA7@33213|Bilateria	33208|Metazoa	O	HYOU1	GO:0000003,GO:0001666,GO:0002931,GO:0003674,GO:0005488,GO:0005515,GO:0005575,GO:0005576,GO:0005615,GO:0005622,GO:0005623,GO:0005737,GO:0005783,GO:0005788,GO:0005790,GO:0006810,GO:0006888,GO:0006897,GO:0006898,GO:0006950,GO:0006986,GO:0007154,GO:0007165,GO:0008150,GO:0009628,GO:0009966,GO:0009968,GO:0009987,GO:0010033,GO:0010646,GO:0010648,GO:0010941,GO:0012505,GO:0016192,GO:0023051,GO:0023052,GO:…	-	ko:K09486	ko04141,map04141	-	-	-	ko00000,ko00001,ko03110	-	-	-	HSP70
TRINITY_DN16935_c0_g1_i1.p1	-	7029.ACYPI30499-PA	5e-22	112.1	2CMCZ@1|root,2QPZZ@2759|Eukaryota,39XVY@33154|Opisthokonta,3BJ69@33208|Metazoa,3CTRC@33213|Bilateria,41UZW@6656|Arthropoda	33208|Metazoa	-	-	-	-	-	-	-	-	-	-	-	-	-	-
TRINITY_DN71325_c0_g1_i1.p1	spectrin binding	5762.XP_002672366.1	3e-08	65.1	COG0666@1|root,KOG4177@2759|Eukaryota	2759|Eukaryota	I	-	-	-	ko:K10380	ko04624,ko05205,map04624,map05205	-	-	-	ko00000,ko00001,ko04812	-	-	-	Ank_2,Ank_3,Ank_4,FAR1,PARP,PLAT,Pkinase,Sushi
TRINITY_DN7899_c1_g1_i2.p1	K02A2.6-like	106582.XP_004568974.1	1.9e-07	62.8	COG2801@1|root,KOG0017@2759|Eukaryota,38F42@33154|Opisthokonta,3BA5H@33208|Metazoa,3CWAK@33213|Bilateria,48B0V@7711|Chordata,499U9@7742|Vertebrata	33208|Metazoa	E	-	-	-	-	-	-	-	-	-	-	-	-	RVT_1,SCAN,rve,zf-CCHC,zf-H2C2
TRINITY_DN29914_c0_g2_i1.p1	BAT3 complex binding	7739.XP_002604866.1	5.2e-92	344.4	COG5243@1|root,KOG0802@2759|Eukaryota,38F9G@33154|Opisthokonta,3BE7A@33208|Metazoa,3CS1E@33213|Bilateria,483KQ@7711|Chordata	33208|Metazoa	O	AMFR	GO:0000209,GO:0002020,GO:0003674,GO:0003824,GO:0004842,GO:0005488,GO:0005515,GO:0005575,GO:0005622,GO:0005623,GO:0005634,GO:0005737,GO:0005783,GO:0005789,GO:0005794,GO:0005886,GO:0005887,GO:0006457,GO:0006464,GO:0006508,GO:0006511,GO:0006517,GO:0006807,GO:0006950,GO:0006986,GO:0007154,GO:0007165,GO:0008150,GO:0008152,GO:0009056,GO:0009057,GO:0009100,GO:0009987,GO:0010033,GO:0010243,GO:0010498,GO:…	2.3.2.27	ko:K10636	ko04141,map04141	-	-	-	ko00000,ko00001,ko01000,ko04121	-	-	-	CUE,zf-RING_2
TRINITY_DN29952_c0_g1_i1.p1	steroid hormone receptor activity	6500.XP_005101663.1	8.3e-51	206.8	KOG4216@1|root,KOG4216@2759|Eukaryota	2759|Eukaryota	K	-	-	-	ko:K08701	-	-	-	-	ko00000,ko03000,ko03310	-	-	-	Hormone_recep,zf-C4
TRINITY_DN29963_c0_g1_i1.p1	protein kinase activity	6500.XP_005099921.1	1.6e-80	305.8	KOG0589@1|root,KOG0589@2759|Eukaryota,38EV9@33154|Opisthokonta,3BCJC@33208|Metazoa,3CX7R@33213|Bilateria	33208|Metazoa	T	NEK8	GO:0001655,GO:0001822,GO:0001947,GO:0002009,GO:0003007,GO:0003143,GO:0005575,GO:0005623,GO:0005929,GO:0007275,GO:0007368,GO:0007389,GO:0007507,GO:0008150,GO:0009653,GO:0009790,GO:0009799,GO:0009855,GO:0009887,GO:0009888,GO:0009966,GO:0010646,GO:0023051,GO:0032501,GO:0032502,GO:0035050,GO:0035239,GO:0035295,GO:0035330,GO:0042995,GO:0043226,GO:0044422,GO:0044441,GO:0044463,GO:0044464,GO:0048513,GO:…	2.7.11.1	ko:K20877	-	-	-	-	ko00000,ko01000,ko01001,ko03036	-	-	-	Pkinase,RCC1
TRINITY_DN29918_c0_g1_i1.p1	solute carrier family 22	136037.KDR08424	3.1e-14	84.7	KOG0255@1|root,KOG0255@2759|Eukaryota	2759|Eukaryota	GM	-	-	-	ko:K08202,ko:K08203	ko05231,map05231	-	-	-	ko00000,ko00001,ko02000	2.A.1.19.2,2.A.1.19.3,2.A.1.19.4	-	-	MFS_1,Sugar_tr
TRINITY_DN21362_c0_g1_i1.p1	Ligand binding domain of hormone receptors	13249.RPRC000853-PA	7.4e-29	133.3	KOG3575@1|root,KOG3575@2759|Eukaryota,39MN7@33154|Opisthokonta,3CP8G@33208|Metazoa,3E5D0@33213|Bilateria,41XYA@6656|Arthropoda,3SGF2@50557|Insecta,3E7U8@33342|Paraneoptera	33208|Metazoa	T	E75	GO:0000003,GO:0000122,GO:0000981,GO:0002376,GO:0003006,GO:0003674,GO:0003676,GO:0003677,GO:0003700,GO:0004879,GO:0005488,GO:0005575,GO:0005622,GO:0005623,GO:0005634,GO:0006355,GO:0006357,GO:0006955,GO:0006959,GO:0007154,GO:0007165,GO:0007276,GO:0007281,GO:0007292,GO:0007553,GO:0007591,GO:0008150,GO:0009605,GO:0009607,GO:0009719,GO:0009725,GO:0009889,GO:0009890,GO:0009892,GO:0009987,GO:0010033,GO:…	-	ko:K08701	-	-	-	-	ko00000,ko03000,ko03310	-	-	-	Hormone_recep,zf-C4
TRINITY_DN75614_c0_g1_i1.p1	Oxidoreductase family, NAD-binding Rossmann fold	27923.ML01791a-PA	3.3e-45	189.1	COG0673@1|root,KOG2741@2759|Eukaryota,38DJH@33154|Opisthokonta,3BNHQ@33208|Metazoa	33208|Metazoa	S	-	-	1.1.1.18,1.1.1.369	ko:K00010	ko00521,ko00562,ko01100,ko01120,ko01130,map00521,map00562,map01100,map01120,map01130	-	R01183,R09951	RC00182	ko00000,ko00001,ko01000	-	-	-	GFO_IDH_MocA,GFO_IDH_MocA_C
TRINITY_DN90174_c0_g1_i1.p1	Animal haem peroxidase	7739.XP_002586093.1	3.8e-25	121.3	KOG2408@1|root,KOG2408@2759|Eukaryota,38C9T@33154|Opisthokonta,3BEQJ@33208|Metazoa,3DFII@33213|Bilateria,48H87@7711|Chordata	33208|Metazoa	T	-	-	1.11.1.7	ko:K19511	-	-	-	-	ko00000,ko01000	-	-	-	An_peroxidase,F5_F8_type_C,Lectin_C,Mucin2_WxxW
TRINITY_DN81861_c0_g1_i1.p1	Galactosidase, beta	9601.ENSPPYP00000004661	4.1e-12	77.4	COG1874@1|root,KOG0496@2759|Eukaryota,38D50@33154|Opisthokonta,3B96H@33208|Metazoa,3CREN@33213|Bilateria,47ZIQ@7711|Chordata,4948S@7742|Vertebrata,3JCGT@40674|Mammalia,35PGQ@314146|Euarchontoglires,4MCQY@9443|Primates,4MUPG@9604|Hominidae	33208|Metazoa	G	GLB1L2	GO:0003674,GO:0003824,GO:0004553,GO:0004565,GO:0005575,GO:0005622,GO:0005623,GO:0005737,GO:0005773,GO:0015925,GO:0016787,GO:0016798,GO:0043226,GO:0043227,GO:0043229,GO:0043231,GO:0044424,GO:0044444,GO:0044464	3.2.1.23	ko:K12309	ko00052,ko00511,ko00531,ko00600,ko00604,ko01100,ko04142,map00052,map00511,map00531,map00600,map00604,map01100,map04142	M00079	R01678,R03355,R04633,R06010,R07807	RC00049	ko00000,ko00001,ko00002,ko01000,ko04147	-	-	-	Glyco_hydro_35
TRINITY_DN81802_c0_g1_i1.p1	Feline leukemia virus subgroup C	7739.XP_002597051.1	3.4e-28	131.7	KOG2563@1|root,KOG2563@2759|Eukaryota,38GTZ@33154|Opisthokonta,3BA29@33208|Metazoa,3CYWF@33213|Bilateria,47ZY1@7711|Chordata	33208|Metazoa	S	FLVCR2	GO:0001501,GO:0001568,GO:0001701,GO:0001944,GO:0002262,GO:0002376,GO:0002520,GO:0003674,GO:0005215,GO:0005488,GO:0005575,GO:0005622,GO:0005623,GO:0005737,GO:0005739,GO:0005886,GO:0005887,GO:0006810,GO:0006839,GO:0006873,GO:0006875,GO:0006879,GO:0007275,GO:0008150,GO:0009653,GO:0009790,GO:0009792,GO:0009887,GO:0009987,GO:0010171,GO:0015232,GO:0015886,GO:0016020,GO:0016021,GO:0019725,GO:0020037,GO:…	-	ko:K08220	-	-	-	-	ko00000,ko02000	2.A.1.28.1,2.A.1.28.4	-	-	MFS_1
TRINITY_DN81825_c0_g1_i1.p1	Ribonuclease H protein	10224.XP_006815364.1	9.1e-18	96.3	KOG1075@1|root,KOG1075@2759|Eukaryota	2759|Eukaryota	E	-	-	-	-	-	-	-	-	-	-	-	-	RVT_1
TRINITY_DN32384_c0_g1_i1.p1	ATPase activity, coupled to transmembrane movement of substances	7719.XP_009859827.1	1.8e-64	253.1	COG1131@1|root,KOG0059@2759|Eukaryota,38BPG@33154|Opisthokonta,3BBB4@33208|Metazoa,3CSBI@33213|Bilateria	33208|Metazoa	I	ABCA5	GO:0000323,GO:0003674,GO:0003824,GO:0005215,GO:0005319,GO:0005575,GO:0005622,GO:0005623,GO:0005737,GO:0005764,GO:0005765,GO:0005768,GO:0005770,GO:0005773,GO:0005774,GO:0005794,GO:0006810,GO:0006869,GO:0008150,GO:0009987,GO:0010743,GO:0010745,GO:0010876,GO:0012505,GO:0015399,GO:0015405,GO:0015850,GO:0015918,GO:0016020,GO:0016043,GO:0016462,GO:0016787,GO:0016817,GO:0016818,GO:0016887,GO:0017111,GO:…	-	ko:K05648	ko02010,map02010	-	-	-	ko00000,ko00001,ko02000	3.A.1.211	-	-	ABC2_membrane_3,ABC_tran
TRINITY_DN32346_c0_g1_i1.p1	Ribonuclease H protein	7668.SPU_005589-tr	5.1e-30	137.1	KOG1075@1|root,KOG1075@2759|Eukaryota	2759|Eukaryota	E	-	-	-	-	-	-	-	-	-	-	-	-	RVT_1
TRINITY_DN30786_c0_g1_i1.p1	Diaphanous homolog 3	8010.XP_010884884.1	2.1e-27	128.3	KOG1924@1|root,KOG1924@2759|Eukaryota,3ARIT@33154|Opisthokonta,3BCG0@33208|Metazoa,3CVIG@33213|Bilateria,48143@7711|Chordata,48XDG@7742|Vertebrata,49XP2@7898|Actinopterygii	33208|Metazoa	TZ	DIAPH3	GO:0000003,GO:0000226,GO:0000278,GO:0000281,GO:0000902,GO:0000904,GO:0000910,GO:0000912,GO:0000915,GO:0001700,GO:0002064,GO:0002252,GO:0002376,GO:0002790,GO:0003006,GO:0003008,GO:0003382,GO:0003383,GO:0003674,GO:0003779,GO:0005488,GO:0005515,GO:0005543,GO:0005546,GO:0005575,GO:0005622,GO:0005623,GO:0005634,GO:0005737,GO:0005829,GO:0005886,GO:0005912,GO:0005938,GO:0006582,GO:0006725,GO:0006810,GO:…	-	ko:K05740,ko:K05741,ko:K05745,ko:K16688	ko04391,ko04510,ko04810,ko04933,ko05131,map04391,map04510,map04810,map04933,map05131	-	-	-	ko00000,ko00001,ko04812	-	-	-	Drf_DAD,Drf_FH3,Drf_GBD,FH2
TRINITY_DN30722_c0_g2_i1.p1	NAD(P)H oxidase activity	6500.XP_005106629.1	7.5e-212	743.4	KOG0039@1|root,KOG0039@2759|Eukaryota,38CEX@33154|Opisthokonta,3BDMU@33208|Metazoa,3CTQ7@33213|Bilateria	33208|Metazoa	PQ	-	-	1.6.3.1	ko:K13411	ko04013,ko04624,map04013,map04624	-	-	-	ko00000,ko00001,ko01000,ko04131	5.B.1.2	-	-	An_peroxidase,EF-hand_1,EF-hand_5,EF-hand_7,EF-hand_8,FAD_binding_8,Ferric_reduct,NAD_binding_6
TRINITY_DN55446_c0_g1_i1.p1	SLIT-ROBO Rho GTPase-activating protein 3	43179.ENSSTOP00000004404	8.4e-13	79.7	KOG3565@1|root,KOG3565@2759|Eukaryota,38E5U@33154|Opisthokonta,3BCX7@33208|Metazoa,3CWEW@33213|Bilateria,481PY@7711|Chordata,491JC@7742|Vertebrata,3J7FT@40674|Mammalia,35JN6@314146|Euarchontoglires,4Q1NR@9989|Rodentia	33208|Metazoa	T	SRGAP3	GO:0003674,GO:0005096,GO:0005488,GO:0005515,GO:0005575,GO:0005622,GO:0005623,GO:0005737,GO:0005829,GO:0008047,GO:0008150,GO:0009966,GO:0010646,GO:0017016,GO:0017048,GO:0019899,GO:0023051,GO:0030234,GO:0030334,GO:0030336,GO:0030695,GO:0031267,GO:0032879,GO:0040012,GO:0040013,GO:0043085,GO:0043087,GO:0043547,GO:0044093,GO:0044424,GO:0044444,GO:0044464,GO:0048365,GO:0048519,GO:0048523,GO:0048583,GO:…	-	ko:K07526	ko04360,map04360	-	-	-	ko00000,ko00001,ko04131	-	-	-	FCH,RhoGAP,SH3_1,SH3_2
TRINITY_DN55132_c0_g1_i1.p1	voltage-gated chloride channel activity	6500.XP_005096600.1	2.2e-55	222.2	COG0038@1|root,KOG0474@2759|Eukaryota,38FIV@33154|Opisthokonta,3B9MN@33208|Metazoa,3CXUT@33213|Bilateria	33208|Metazoa	P	CLCN7	GO:0000323,GO:0003008,GO:0003674,GO:0005215,GO:0005216,GO:0005244,GO:0005247,GO:0005253,GO:0005254,GO:0005575,GO:0005622,GO:0005623,GO:0005634,GO:0005654,GO:0005737,GO:0005764,GO:0005765,GO:0005768,GO:0005770,GO:0005773,GO:0005774,GO:0006807,GO:0006810,GO:0006811,GO:0006820,GO:0006821,GO:0007039,GO:0007600,GO:0008150,GO:0008152,GO:0008308,GO:0008509,GO:0009056,GO:0009057,GO:0009268,GO:0009628,GO:…	-	ko:K05015,ko:K05016	-	-	-	-	ko00000,ko01009,ko04040	2.A.49.3.3,2.A.49.3.4	-	-	CBS,Voltage_CLC
TRINITY_DN50242_c0_g1_i1.p1	glucuronosyltransferase activity	6500.XP_005110277.1	2.8e-28	131.3	KOG1192@1|root,KOG1192@2759|Eukaryota,38B62@33154|Opisthokonta,3BDT1@33208|Metazoa,3CY8Z@33213|Bilateria	33208|Metazoa	G	UGT2A1	GO:0001523,GO:0001889,GO:0001972,GO:0002237,GO:0002526,GO:0003008,GO:0003674,GO:0003824,GO:0004857,GO:0005080,GO:0005488,GO:0005496,GO:0005501,GO:0005504,GO:0005515,GO:0005575,GO:0005622,GO:0005623,GO:0005634,GO:0005635,GO:0005640,GO:0005737,GO:0005783,GO:0005789,GO:0005886,GO:0005887,GO:0005975,GO:0005996,GO:0006011,GO:0006063,GO:0006082,GO:0006109,GO:0006139,GO:0006629,GO:0006631,GO:0006706,GO:…	2.4.1.17,2.4.1.47	ko:K00699,ko:K04628	ko00040,ko00053,ko00140,ko00565,ko00600,ko00830,ko00860,ko00980,ko00982,ko00983,ko01100,ko01110,ko05204,map00040,map00053,map00140,map00565,map00600,map00830,map00860,map00980,map00982,map00983,map01100,map01110,map05204	M00014,M00067,M00129	R01383,R01500,R02358,R02389,R02478,R02502,R02902,R03091,R04322,R04352,R04353,R04354,R04683,R06277,R07106,R08259,R08261,R08262,R08263,R08615,R09426,R09427,R09428,R10804	RC00005,RC00033,RC00049,RC00059,RC00078,RC00171,RC00397,RC00523,RC00529,RC00708,RC02748	ko00000,ko00001,ko00002,ko01000,ko01003	-	GT1	-	UDPGT
TRINITY_DN50286_c0_g1_i1.p1	serine threonine-protein phosphatase	6500.XP_005096992.1	9.8e-171	606.3	COG0639@1|root,KOG0374@2759|Eukaryota,38F9J@33154|Opisthokonta,3BK3T@33208|Metazoa,3CWI2@33213|Bilateria	33208|Metazoa	T	-	-	-	-	-	-	-	-	-	-	-	-	Metallophos
TRINITY_DN56250_c0_g1_i1.p1	Solute carrier family 27 (Fatty acid transporter), member	6500.XP_005095244.1	2.4e-74	285.0	KOG1179@1|root,KOG1179@2759|Eukaryota,38B7F@33154|Opisthokonta,3BA3X@33208|Metazoa,3CRF3@33213|Bilateria	33208|Metazoa	I	SLC27A4	GO:0000038,GO:0001579,GO:0001676,GO:0001932,GO:0001934,GO:0003674,GO:0003824,GO:0004467,GO:0005215,GO:0005319,GO:0005342,GO:0005488,GO:0005515,GO:0005575,GO:0005622,GO:0005623,GO:0005737,GO:0005739,GO:0005783,GO:0005789,GO:0005829,GO:0005886,GO:0005887,GO:0005901,GO:0005902,GO:0005903,GO:0006082,GO:0006575,GO:0006629,GO:0006631,GO:0006633,GO:0006644,GO:0006646,GO:0006650,GO:0006654,GO:0006655,GO:…	-	ko:K08745	ko03320,ko04931,map03320,map04931	-	-	-	ko00000,ko00001,ko01000,ko01004,ko02000	4.C.1.1.1,4.C.1.1.9	-	-	AMP-binding,AMP-binding_C
TRINITY_DN57869_c0_g1_i1.p1	Ras family	6500.XP_005095390.1	1.6e-35	155.2	COG1100@1|root,KOG0395@2759|Eukaryota,3A2F3@33154|Opisthokonta,3BJWV@33208|Metazoa,3D7X1@33213|Bilateria	33208|Metazoa	S	-	-	-	-	-	-	-	-	-	-	-	-	Ras
TRINITY_DN57852_c0_g1_i1.p1	inactive tRNA-specific adenosine deaminase-like protein	61622.XP_010373179.1	7.3e-55	219.5	COG0590@1|root,KOG2771@2759|Eukaryota,38EK3@33154|Opisthokonta,3BGQN@33208|Metazoa,3CX5T@33213|Bilateria,483PN@7711|Chordata,494NK@7742|Vertebrata,3J3SM@40674|Mammalia,35N1D@314146|Euarchontoglires,4MK6M@9443|Primates,35XCM@314294|Cercopithecoidea	33208|Metazoa	A	ADAT3	GO:0005575,GO:0005622,GO:0005623,GO:0005634,GO:0005654,GO:0006139,GO:0006725,GO:0006807,GO:0008150,GO:0008152,GO:0009451,GO:0009987,GO:0016070,GO:0031974,GO:0031981,GO:0034641,GO:0043170,GO:0043226,GO:0043227,GO:0043229,GO:0043231,GO:0043233,GO:0043412,GO:0044237,GO:0044238,GO:0044422,GO:0044424,GO:0044428,GO:0044446,GO:0044464,GO:0046483,GO:0070013,GO:0071704,GO:0090304,GO:1901360	-	ko:K15442	-	-	-	-	ko00000,ko03016	-	-	-	dCMP_cyt_deam_1
TRINITY_DN89507_c0_g1_i1.p1	chromatin remodeling	482537.XP_008562940.1	4e-31	141.0	COG5076@1|root,KOG1827@2759|Eukaryota,38GU3@33154|Opisthokonta,3BCB9@33208|Metazoa,3CWIZ@33213|Bilateria,489WM@7711|Chordata,48URT@7742|Vertebrata,3J2X4@40674|Mammalia,35A38@314146|Euarchontoglires	33208|Metazoa	K	PBRM1	GO:0000003,GO:0000122,GO:0000228,GO:0000278,GO:0000775,GO:0000776,GO:0000785,GO:0000790,GO:0001568,GO:0001570,GO:0001890,GO:0001944,GO:0001974,GO:0002009,GO:0002064,GO:0002065,GO:0002066,GO:0002165,GO:0003006,GO:0003007,GO:0003158,GO:0003348,GO:0003349,GO:0003674,GO:0003682,GO:0005488,GO:0005575,GO:0005622,GO:0005623,GO:0005634,GO:0005654,GO:0005694,GO:0005700,GO:0006325,GO:0006338,GO:0006355,GO:…	-	ko:K11757	ko05225,map05225	-	-	-	ko00000,ko00001,ko03021,ko03036	-	-	-	BAH,Bromodomain,HMG_box
TRINITY_DN14336_c0_g2_i1.p1	protein tyrosine phosphatase activity	6412.HelroP67197	1.1e-19	103.2	COG5599@1|root,KOG0789@2759|Eukaryota	2759|Eukaryota	T	PTPN23	GO:0000003,GO:0000226,GO:0002064,GO:0002065,GO:0002066,GO:0002376,GO:0002440,GO:0002775,GO:0002791,GO:0002793,GO:0003006,GO:0003674,GO:0003824,GO:0004721,GO:0004725,GO:0005488,GO:0005515,GO:0005575,GO:0005622,GO:0005623,GO:0005634,GO:0005654,GO:0005737,GO:0005768,GO:0005769,GO:0005815,GO:0005829,GO:0005856,GO:0005929,GO:0006464,GO:0006470,GO:0006508,GO:0006511,GO:0006793,GO:0006796,GO:0006807,GO:…	3.1.3.48	ko:K01104,ko:K18040	-	-	-	-	ko00000,ko01000,ko01009	-	-	-	ALIX_LYPXL_bnd,BRO1,Y_phosphatase
TRINITY_DN24245_c0_g1_i1.p1	Belongs to the CD36 family	6500.XP_005096234.1	5.3e-114	418.3	KOG3776@1|root,KOG3776@2759|Eukaryota,38CP8@33154|Opisthokonta,3BAAR@33208|Metazoa,3CTH3@33213|Bilateria	33208|Metazoa	T	SCARB2	GO:0000003,GO:0000122,GO:0000139,GO:0000323,GO:0001101,GO:0001505,GO:0001508,GO:0001540,GO:0001676,GO:0001775,GO:0001816,GO:0001817,GO:0001819,GO:0001890,GO:0001893,GO:0001932,GO:0001934,GO:0001952,GO:0001954,GO:0002218,GO:0002221,GO:0002224,GO:0002237,GO:0002252,GO:0002253,GO:0002263,GO:0002274,GO:0002275,GO:0002283,GO:0002366,GO:0002376,GO:0002443,GO:0002444,GO:0002446,GO:0002474,GO:0002478,GO:…	-	ko:K06259,ko:K12384,ko:K13885	ko03320,ko04142,ko04145,ko04152,ko04512,ko04640,ko04913,ko04920,ko04925,ko04927,ko04931,ko04934,ko04975,ko04976,ko04977,ko04979,ko05144,ko05160,map03320,map04142,map04145,map04152,map04512,map04640,map04913,map04920,map04925,map04927,map04931,map04934,map04975,map04976,map04977,map04979,map05144,map05160	-	-	-	ko00000,ko00001,ko04090,ko04131,ko04147	9.B.39.1.1,9.B.39.1.3,9.B.39.1.4	-	-	CD36
TRINITY_DN78573_c0_g1_i1.p1	NFX1-type zinc finger-containing protein	7668.SPU_021130-tr	4.4e-24	117.5	COG1112@1|root,KOG1807@2759|Eukaryota,38E0G@33154|Opisthokonta,3BCP1@33208|Metazoa,3CT3Y@33213|Bilateria	33208|Metazoa	L	ZNFX1	GO:0000981,GO:0003674,GO:0003700,GO:0006355,GO:0006357,GO:0008150,GO:0009889,GO:0010468,GO:0010556,GO:0019219,GO:0019222,GO:0031323,GO:0031326,GO:0050789,GO:0050794,GO:0051171,GO:0051252,GO:0060255,GO:0065007,GO:0080090,GO:0140110,GO:1903506,GO:2000112,GO:2001141	-	ko:K21626	-	-	-	-	ko00000,ko03000	-	-	-	AAA_11,AAA_12
TRINITY_DN64854_c0_g1_i1.p1	K02A2.6-like	7994.ENSAMXP00000026503	2.2e-23	115.2	COG2801@1|root,KOG0017@2759|Eukaryota,38F42@33154|Opisthokonta,3BA5H@33208|Metazoa,3CWAK@33213|Bilateria	33208|Metazoa	E	-	-	-	-	-	-	-	-	-	-	-	-	RVT_1,gag-asp_proteas,rve,zf-CCHC
TRINITY_DN87609_c0_g1_i1.p1	Permease family	13616.ENSMODP00000017601	2.5e-105	389.8	COG2233@1|root,KOG1292@2759|Eukaryota,39CFN@33154|Opisthokonta,3BCH2@33208|Metazoa,3CSWQ@33213|Bilateria,483M7@7711|Chordata,493UC@7742|Vertebrata,3JCW9@40674|Mammalia,4K6QZ@9263|Metatheria	33208|Metazoa	F	slc23a2	-	-	ko:K14611	-	-	-	-	ko00000,ko02000	2.A.40.6	-	-	Xan_ur_permease
TRINITY_DN26488_c0_g1_i1.p1	Ankyrin repeats (many copies)	9258.ENSOANP00000002799	5.6e-07	61.2	COG0666@1|root,2QQ0K@2759|Eukaryota,38C4I@33154|Opisthokonta,3BB6I@33208|Metazoa,3CT7T@33213|Bilateria,48232@7711|Chordata,4946I@7742|Vertebrata,3JE7I@40674|Mammalia	33208|Metazoa	S	ANKRD24	-	-	-	-	-	-	-	-	-	-	-	Ank,Ank_2,Ank_4,Ank_5
TRINITY_DN15758_c0_g1_i1.p1	copper-exporting ATPase activity	7668.SPU_008234-tr	2.1e-24	119.0	COG2217@1|root,KOG0207@2759|Eukaryota,38BU3@33154|Opisthokonta,3BAGR@33208|Metazoa,3CT9U@33213|Bilateria	33208|Metazoa	P	ATP7B	GO:0000041,GO:0000139,GO:0000166,GO:0000302,GO:0000303,GO:0000305,GO:0000902,GO:0000904,GO:0001101,GO:0001501,GO:0001505,GO:0001568,GO:0001666,GO:0001701,GO:0001775,GO:0001836,GO:0001889,GO:0001942,GO:0001944,GO:0001974,GO:0002009,GO:0002082,GO:0002252,GO:0002263,GO:0002285,GO:0002286,GO:0002287,GO:0002292,GO:0002293,GO:0002294,GO:0002366,GO:0002376,GO:0002520,GO:0002521,GO:0003674,GO:0003824,GO:…	3.6.3.54	ko:K17686	ko01524,ko04016,map01524,map04016	-	R00086	RC00002	ko00000,ko00001,ko01000	3.A.3.5	-	-	E1-E2_ATPase,HMA,Hydrolase
TRINITY_DN15758_c0_g2_i1.p1	copper-exporting ATPase activity	6500.XP_005093402.1	2.2e-59	236.1	COG2217@1|root,KOG0207@2759|Eukaryota,38BU3@33154|Opisthokonta,3BAGR@33208|Metazoa,3CT9U@33213|Bilateria	33208|Metazoa	P	ATP7B	GO:0000041,GO:0000139,GO:0000166,GO:0000302,GO:0000303,GO:0000305,GO:0000902,GO:0000904,GO:0001101,GO:0001501,GO:0001505,GO:0001568,GO:0001666,GO:0001701,GO:0001775,GO:0001836,GO:0001889,GO:0001942,GO:0001944,GO:0001974,GO:0002009,GO:0002082,GO:0002164,GO:0002252,GO:0002263,GO:0002285,GO:0002286,GO:0002287,GO:0002292,GO:0002293,GO:0002294,GO:0002366,GO:0002376,GO:0002520,GO:0002521,GO:0003674,GO:…	3.6.3.54	ko:K17686	ko01524,ko04016,map01524,map04016	-	R00086	RC00002	ko00000,ko00001,ko01000	3.A.3.5	-	-	E1-E2_ATPase,HMA,Hydrolase
TRINITY_DN15758_c0_g3_i1.p1	copper-exporting ATPase activity	31234.CRE31462	1.7e-09	68.9	COG2217@1|root,KOG0207@2759|Eukaryota,38BU3@33154|Opisthokonta,3BAGR@33208|Metazoa,3CT9U@33213|Bilateria,40B3I@6231|Nematoda,1KV8S@119089|Chromadorea,40Z28@6236|Rhabditida	33208|Metazoa	P	ATP7B	GO:0000041,GO:0000139,GO:0000166,GO:0000302,GO:0000303,GO:0000305,GO:0000902,GO:0000904,GO:0001101,GO:0001501,GO:0001505,GO:0001568,GO:0001666,GO:0001701,GO:0001775,GO:0001836,GO:0001889,GO:0001942,GO:0001944,GO:0001974,GO:0002009,GO:0002082,GO:0002164,GO:0002252,GO:0002263,GO:0002285,GO:0002286,GO:0002287,GO:0002292,GO:0002293,GO:0002294,GO:0002366,GO:0002376,GO:0002520,GO:0002521,GO:0003674,GO:…	3.6.3.54	ko:K17686	ko01524,ko04016,map01524,map04016	-	R00086	RC00002	ko00000,ko00001,ko01000	3.A.3.5	-	-	E1-E2_ATPase,HMA,Hydrolase
TRINITY_DN16749_c0_g1_i1.p1	CD46 molecule, complement regulatory protein	9646.ENSAMEP00000008691	1.1e-06	60.5	2CMB0@1|root,2QPUC@2759|Eukaryota,39ZI2@33154|Opisthokonta,3BKZ6@33208|Metazoa,3D2FY@33213|Bilateria,4890M@7711|Chordata,49208@7742|Vertebrata,3J1MM@40674|Mammalia,3EJS3@33554|Carnivora	33208|Metazoa	T	CD46	-	-	ko:K04002,ko:K04007	ko04610,ko05133,ko05162,map04610,map05133,map05162	-	-	-	ko00000,ko00001,ko04090,ko04147	-	-	-	Sushi
TRINITY_DN16758_c1_g1_i2.p1	NAD(P)H oxidase activity	10224.XP_006816664.1	1.1e-25	122.5	KOG0039@1|root,KOG0039@2759|Eukaryota,38CEX@33154|Opisthokonta,3BDMU@33208|Metazoa,3CTQ7@33213|Bilateria	33208|Metazoa	PQ	-	-	1.6.3.1	ko:K13411	ko04013,ko04624,map04013,map04624	-	-	-	ko00000,ko00001,ko01000,ko04131	5.B.1.2	-	-	An_peroxidase,EF-hand_1,EF-hand_5,EF-hand_7,EF-hand_8,FAD_binding_8,Ferric_reduct,NAD_binding_6
TRINITY_DN16758_c1_g1_i3.p1	NAD(P)H oxidase activity	10224.XP_006816664.1	1.1e-25	122.5	KOG0039@1|root,KOG0039@2759|Eukaryota,38CEX@33154|Opisthokonta,3BDMU@33208|Metazoa,3CTQ7@33213|Bilateria	33208|Metazoa	PQ	-	-	1.6.3.1	ko:K13411	ko04013,ko04624,map04013,map04624	-	-	-	ko00000,ko00001,ko01000,ko04131	5.B.1.2	-	-	An_peroxidase,EF-hand_1,EF-hand_5,EF-hand_7,EF-hand_8,FAD_binding_8,Ferric_reduct,NAD_binding_6
TRINITY_DN16718_c1_g1_i3.p1	betaine-homocysteine S-methyltransferase activity	6500.XP_005104042.1	1.2e-125	456.4	COG0646@1|root,KOG1579@2759|Eukaryota,38H9Z@33154|Opisthokonta,3BF53@33208|Metazoa,3CSDJ@33213|Bilateria	33208|Metazoa	E	-	-	2.1.1.5	ko:K00544	ko00260,ko00270,ko01100,map00260,map00270,map01100	-	R02821	RC00035,RC00496	ko00000,ko00001,ko01000	-	-	-	S-methyl_trans
TRINITY_DN19280_c0_g2_i1.p1	DNA- binding	126957.SMAR014515-PA	3.2e-103	382.9	KOG2744@1|root,KOG3001@1|root,KOG2744@2759|Eukaryota,KOG3001@2759|Eukaryota,38E0V@33154|Opisthokonta,3BAGC@33208|Metazoa,3CVKF@33213|Bilateria,41Y9T@6656|Arthropoda	33208|Metazoa	K	ARID4B	GO:0000003,GO:0000118,GO:0000228,GO:0000785,GO:0000790,GO:0000981,GO:0001067,GO:0002064,GO:0003006,GO:0003674,GO:0003676,GO:0003677,GO:0003700,GO:0003824,GO:0004407,GO:0005488,GO:0005575,GO:0005622,GO:0005623,GO:0005634,GO:0005654,GO:0005694,GO:0005737,GO:0005829,GO:0005886,GO:0006139,GO:0006325,GO:0006349,GO:0006351,GO:0006355,GO:0006357,GO:0006366,GO:0006464,GO:0006476,GO:0006479,GO:0006725,GO:…	-	ko:K07874,ko:K19194,ko:K19195	ko05134,map05134	-	-	-	ko00000,ko00001,ko03036,ko04031,ko04131,ko04147	-	-	-	ARID,RBB1NT,Tudor-knot
TRINITY_DN19280_c0_g2_i2.p1	DNA- binding	126957.SMAR014515-PA	3.5e-103	382.9	KOG2744@1|root,KOG3001@1|root,KOG2744@2759|Eukaryota,KOG3001@2759|Eukaryota,38E0V@33154|Opisthokonta,3BAGC@33208|Metazoa,3CVKF@33213|Bilateria,41Y9T@6656|Arthropoda	33208|Metazoa	K	ARID4B	GO:0000003,GO:0000118,GO:0000228,GO:0000785,GO:0000790,GO:0000981,GO:0001067,GO:0002064,GO:0003006,GO:0003674,GO:0003676,GO:0003677,GO:0003700,GO:0003824,GO:0004407,GO:0005488,GO:0005575,GO:0005622,GO:0005623,GO:0005634,GO:0005654,GO:0005694,GO:0005737,GO:0005829,GO:0005886,GO:0006139,GO:0006325,GO:0006349,GO:0006351,GO:0006355,GO:0006357,GO:0006366,GO:0006464,GO:0006476,GO:0006479,GO:0006725,GO:…	-	ko:K07874,ko:K19194,ko:K19195	ko05134,map05134	-	-	-	ko00000,ko00001,ko03036,ko04031,ko04131,ko04147	-	-	-	ARID,RBB1NT,Tudor-knot
TRINITY_DN19283_c0_g1_i1.p1	endocytosis	6500.XP_005097834.1	5.9e-65	253.8	KOG4429@1|root,KOG4429@2759|Eukaryota,39SZU@33154|Opisthokonta,3BEMX@33208|Metazoa,3D0XW@33213|Bilateria	33208|Metazoa	T	NOSTRIN	GO:0000003,GO:0002009,GO:0002064,GO:0002065,GO:0002066,GO:0002165,GO:0003006,GO:0003674,GO:0003676,GO:0003677,GO:0005488,GO:0005543,GO:0005575,GO:0005622,GO:0005623,GO:0005634,GO:0005654,GO:0005737,GO:0005768,GO:0005886,GO:0006355,GO:0007009,GO:0007275,GO:0007276,GO:0007281,GO:0007292,GO:0007293,GO:0007399,GO:0007444,GO:0007472,GO:0007476,GO:0007552,GO:0007560,GO:0008150,GO:0008289,GO:0008544,GO:…	-	ko:K20126	-	-	-	-	ko00000,ko04131	-	-	-	FCH,SH3_1,SH3_9
TRINITY_DN19248_c0_g1_i1.p1	metalloendopeptidase activity	6500.XP_005108947.1	4.1e-136	491.1	COG0339@1|root,KOG2089@2759|Eukaryota,38SFI@33154|Opisthokonta,3B98M@33208|Metazoa,3CT8Z@33213|Bilateria	33208|Metazoa	O	THOP1	GO:0000209,GO:0003674,GO:0003824,GO:0004175,GO:0004222,GO:0005488,GO:0005575,GO:0005576,GO:0005622,GO:0005623,GO:0005737,GO:0005739,GO:0005740,GO:0005758,GO:0005829,GO:0005886,GO:0006109,GO:0006111,GO:0006464,GO:0006508,GO:0006518,GO:0006807,GO:0007154,GO:0007165,GO:0008150,GO:0008152,GO:0008233,GO:0008237,GO:0009889,GO:0009987,GO:0010675,GO:0010830,GO:0010906,GO:0016020,GO:0016202,GO:0016567,GO:…	3.4.24.15,3.4.24.16	ko:K01392,ko:K01393	ko04614,ko05143,map04614,map05143	-	-	-	ko00000,ko00001,ko01000,ko01002	-	-	-	Peptidase_M3
TRINITY_DN19248_c0_g1_i5.p1	metalloendopeptidase activity	6500.XP_005108947.1	4.1e-136	491.1	COG0339@1|root,KOG2089@2759|Eukaryota,38SFI@33154|Opisthokonta,3B98M@33208|Metazoa,3CT8Z@33213|Bilateria	33208|Metazoa	O	THOP1	GO:0000209,GO:0003674,GO:0003824,GO:0004175,GO:0004222,GO:0005488,GO:0005575,GO:0005576,GO:0005622,GO:0005623,GO:0005737,GO:0005739,GO:0005740,GO:0005758,GO:0005829,GO:0005886,GO:0006109,GO:0006111,GO:0006464,GO:0006508,GO:0006518,GO:0006807,GO:0007154,GO:0007165,GO:0008150,GO:0008152,GO:0008233,GO:0008237,GO:0009889,GO:0009987,GO:0010675,GO:0010830,GO:0010906,GO:0016020,GO:0016202,GO:0016567,GO:…	3.4.24.15,3.4.24.16	ko:K01392,ko:K01393	ko04614,ko05143,map04614,map05143	-	-	-	ko00000,ko00001,ko01000,ko01002	-	-	-	Peptidase_M3
TRINITY_DN19248_c0_g1_i4.p1	metalloendopeptidase activity	6500.XP_005108947.1	4.1e-136	491.1	COG0339@1|root,KOG2089@2759|Eukaryota,38SFI@33154|Opisthokonta,3B98M@33208|Metazoa,3CT8Z@33213|Bilateria	33208|Metazoa	O	THOP1	GO:0000209,GO:0003674,GO:0003824,GO:0004175,GO:0004222,GO:0005488,GO:0005575,GO:0005576,GO:0005622,GO:0005623,GO:0005737,GO:0005739,GO:0005740,GO:0005758,GO:0005829,GO:0005886,GO:0006109,GO:0006111,GO:0006464,GO:0006508,GO:0006518,GO:0006807,GO:0007154,GO:0007165,GO:0008150,GO:0008152,GO:0008233,GO:0008237,GO:0009889,GO:0009987,GO:0010675,GO:0010830,GO:0010906,GO:0016020,GO:0016202,GO:0016567,GO:…	3.4.24.15,3.4.24.16	ko:K01392,ko:K01393	ko04614,ko05143,map04614,map05143	-	-	-	ko00000,ko00001,ko01000,ko01002	-	-	-	Peptidase_M3
TRINITY_DN33573_c0_g1_i1.p2	transposition	400682.PAC_15709041	3.7e-15	88.2	COG2801@1|root,2S2R5@2759|Eukaryota,39MHM@33154|Opisthokonta,3CP4C@33208|Metazoa	33208|Metazoa	L	-	-	-	-	-	-	-	-	-	-	-	-	Dam,RVT_1,RVT_3
TRINITY_DN33539_c0_g1_i1.p5	Chromosome 6 open reading frame 163	6500.XP_005105232.1	4.1e-15	87.4	296GA@1|root,2RDFA@2759|Eukaryota,397T1@33154|Opisthokonta,3BJK6@33208|Metazoa	33208|Metazoa	S	C6orf163	-	-	-	-	-	-	-	-	-	-	-	-
TRINITY_DN54935_c0_g1_i1.p1	TLC domain-containing protein 1	6500.XP_005102191.1	6.4e-17	94.0	KOG4474@1|root,KOG4474@2759|Eukaryota,39WDY@33154|Opisthokonta,3BHJ4@33208|Metazoa,3D3JX@33213|Bilateria	33208|Metazoa	S	TLCD1	-	-	-	-	-	-	-	-	-	-	-	TRAM_LAG1_CLN8
TRINITY_DN54924_c0_g1_i1.p2	DDE superfamily endonuclease	6087.XP_002168958.1	2.1e-17	95.9	29RJ7@1|root,2RXBE@2759|Eukaryota,39V4K@33154|Opisthokonta	33154|Opisthokonta	S	-	-	-	-	-	-	-	-	-	-	-	-	DDE_Tnp_4,HTH_Tnp_4,THAP
TRINITY_DN88881_c0_g1_i1.p1	cytochrome P450	6500.XP_005094226.1	4e-44	184.9	COG2124@1|root,KOG0158@2759|Eukaryota,38BTY@33154|Opisthokonta,3BF8S@33208|Metazoa,3CV2F@33213|Bilateria	33208|Metazoa	Q	-	-	-	-	-	-	-	-	-	-	-	-	p450
TRINITY_DN17633_c0_g1_i2.p1	Belongs to the hexokinase family	7165.AGAP011208-PA	3.7e-09	68.9	COG5026@1|root,KOG1369@2759|Eukaryota,38DFC@33154|Opisthokonta,3BD1K@33208|Metazoa,3CU23@33213|Bilateria,41TK9@6656|Arthropoda,3SHYX@50557|Insecta,451Y2@7147|Diptera,45DC6@7148|Nematocera	33208|Metazoa	G	GCK	GO:0000166,GO:0000271,GO:0000287,GO:0001678,GO:0001817,GO:0001819,GO:0002682,GO:0002684,GO:0002697,GO:0002699,GO:0002700,GO:0002702,GO:0002718,GO:0002720,GO:0002739,GO:0002741,GO:0002791,GO:0002793,GO:0002931,GO:0003674,GO:0003824,GO:0004340,GO:0004396,GO:0004672,GO:0005488,GO:0005515,GO:0005524,GO:0005536,GO:0005539,GO:0005575,GO:0005622,GO:0005623,GO:0005634,GO:0005654,GO:0005737,GO:0005739,GO:…	2.7.1.1,2.7.1.2	ko:K00844,ko:K12407	ko00010,ko00051,ko00052,ko00500,ko00520,ko00521,ko00524,ko01100,ko01110,ko01120,ko01130,ko01200,ko04066,ko04910,ko04911,ko04917,ko04922,ko04930,ko04950,ko04973,ko05230,map00010,map00051,map00052,map00500,map00520,map00521,map00524,map01100,map01110,map01120,map01130,map01200,map04066,map04910,map04911,map04917,map04922,map04930,map04950,map04973,map05230	M00001,M00549	R00299,R00760,R00867,R01326,R01600,R01786,R01961,R03920	RC00002,RC00017	ko00000,ko00001,ko00002,ko01000,ko04131	-	-	-	Hexokinase_1,Hexokinase_2
TRINITY_DN17633_c0_g1_i3.p1	glucokinase activity	6500.XP_005098485.1	5.9e-35	155.6	COG5026@1|root,KOG1369@2759|Eukaryota,38DFC@33154|Opisthokonta,3BD1K@33208|Metazoa,3CU23@33213|Bilateria	33208|Metazoa	G	GCK	GO:0000166,GO:0000271,GO:0000287,GO:0001678,GO:0001817,GO:0001819,GO:0002682,GO:0002684,GO:0002697,GO:0002699,GO:0002700,GO:0002702,GO:0002718,GO:0002720,GO:0002739,GO:0002741,GO:0002791,GO:0002793,GO:0002931,GO:0003674,GO:0003824,GO:0004340,GO:0004396,GO:0004672,GO:0005488,GO:0005515,GO:0005524,GO:0005536,GO:0005539,GO:0005575,GO:0005622,GO:0005623,GO:0005634,GO:0005654,GO:0005737,GO:0005739,GO:…	2.7.1.1,2.7.1.2	ko:K00844,ko:K12407	ko00010,ko00051,ko00052,ko00500,ko00520,ko00521,ko00524,ko01100,ko01110,ko01120,ko01130,ko01200,ko04066,ko04910,ko04911,ko04917,ko04922,ko04930,ko04950,ko04973,ko05230,map00010,map00051,map00052,map00500,map00520,map00521,map00524,map01100,map01110,map01120,map01130,map01200,map04066,map04910,map04911,map04917,map04922,map04930,map04950,map04973,map05230	M00001,M00549	R00299,R00760,R00867,R01326,R01600,R01786,R01961,R03920	RC00002,RC00017	ko00000,ko00001,ko00002,ko01000,ko04131	-	-	-	Hexokinase_1,Hexokinase_2
TRINITY_DN17661_c0_g1_i1.p1	Belongs to the proline racemase family	1192868.CAIU01000017_gene2401	2.6e-34	151.4	COG3938@1|root,COG3938@2|Bacteria,1N02K@1224|Proteobacteria,2TV8N@28211|Alphaproteobacteria,43HUQ@69277|Phyllobacteriaceae	28211|Alphaproteobacteria	E	-	-	5.1.1.4	ko:K01777	ko00330,ko01100,map00330,map01100	-	R01255	RC00479	ko00000,ko00001,ko01000	-	-	-	Pro_racemase
TRINITY_DN17661_c0_g1_i3.p1	Belongs to the proline racemase family	1192868.CAIU01000017_gene2401	2.6e-34	151.4	COG3938@1|root,COG3938@2|Bacteria,1N02K@1224|Proteobacteria,2TV8N@28211|Alphaproteobacteria,43HUQ@69277|Phyllobacteriaceae	28211|Alphaproteobacteria	E	-	-	5.1.1.4	ko:K01777	ko00330,ko01100,map00330,map01100	-	R01255	RC00479	ko00000,ko00001,ko01000	-	-	-	Pro_racemase
TRINITY_DN17661_c0_g1_i4.p1	Belongs to the proline racemase family	1192868.CAIU01000017_gene2401	5.4e-45	187.2	COG3938@1|root,COG3938@2|Bacteria,1N02K@1224|Proteobacteria,2TV8N@28211|Alphaproteobacteria,43HUQ@69277|Phyllobacteriaceae	28211|Alphaproteobacteria	E	-	-	5.1.1.4	ko:K01777	ko00330,ko01100,map00330,map01100	-	R01255	RC00479	ko00000,ko00001,ko01000	-	-	-	Pro_racemase
TRINITY_DN17661_c0_g1_i2.p1	Belongs to the proline racemase family	1192868.CAIU01000017_gene2401	5.4e-45	187.2	COG3938@1|root,COG3938@2|Bacteria,1N02K@1224|Proteobacteria,2TV8N@28211|Alphaproteobacteria,43HUQ@69277|Phyllobacteriaceae	28211|Alphaproteobacteria	E	-	-	5.1.1.4	ko:K01777	ko00330,ko01100,map00330,map01100	-	R01255	RC00479	ko00000,ko00001,ko01000	-	-	-	Pro_racemase
TRINITY_DN59321_c0_g1_i1.p2	Minichromosome maintenance complex component 6	9305.ENSSHAP00000000393	1.1e-58	232.6	COG1241@1|root,KOG0480@2759|Eukaryota,38C40@33154|Opisthokonta,3B955@33208|Metazoa,3D0KM@33213|Bilateria,480N7@7711|Chordata,48ZJB@7742|Vertebrata,3J46S@40674|Mammalia,4K1K2@9263|Metatheria	33208|Metazoa	L	MCM6	GO:0000003,GO:0000082,GO:0000166,GO:0000278,GO:0000785,GO:0002064,GO:0002065,GO:0002066,GO:0003006,GO:0003674,GO:0003676,GO:0003677,GO:0003697,GO:0005488,GO:0005515,GO:0005524,GO:0005575,GO:0005622,GO:0005623,GO:0005634,GO:0005654,GO:0005694,GO:0006139,GO:0006259,GO:0006260,GO:0006261,GO:0006268,GO:0006275,GO:0006277,GO:0006725,GO:0006807,GO:0006996,GO:0007049,GO:0007276,GO:0007281,GO:0007292,GO:…	3.6.4.12	ko:K02542	ko03030,ko04110,ko04111,ko04113,map03030,map04110,map04111,map04113	M00285	-	-	ko00000,ko00001,ko00002,ko01000,ko03032	-	-	-	MCM,MCM_N,MCM_OB
TRINITY_DN42059_c0_g1_i1.p1	sepiapterin reductase	6500.XP_005103160.1	2.4e-57	229.2	COG1028@1|root,KOG1204@2759|Eukaryota,39P39@33154|Opisthokonta,3BIY7@33208|Metazoa,3CZEJ@33213|Bilateria	33208|Metazoa	Q	SPR	GO:0000166,GO:0000902,GO:0000904,GO:0001505,GO:0003674,GO:0003824,GO:0004033,GO:0004757,GO:0005488,GO:0005515,GO:0005575,GO:0005622,GO:0005623,GO:0005634,GO:0005654,GO:0005737,GO:0005829,GO:0006066,GO:0006082,GO:0006520,GO:0006558,GO:0006584,GO:0006725,GO:0006729,GO:0006732,GO:0006807,GO:0006809,GO:0007275,GO:0007399,GO:0008150,GO:0008152,GO:0009058,GO:0009072,GO:0009108,GO:0009653,GO:0009712,GO:…	1.1.1.153	ko:K00072	ko00790,ko01100,map00790,map01100	M00842	R01813,R02975,R08208,R11762,R11763	RC00602,RC00823,RC02162	ko00000,ko00001,ko00002,ko01000,ko04147	-	-	-	adh_short
TRINITY_DN42050_c0_g1_i1.p2	-	400682.PAC_15720403	1.4e-24	119.4	28MXD@1|root,2QUFX@2759|Eukaryota,38TCJ@33154|Opisthokonta,3BIIF@33208|Metazoa	33208|Metazoa	-	-	-	-	-	-	-	-	-	-	-	-	-	-
TRINITY_DN12638_c0_g1_i1.p1	ankyrin repeats	34740.HMEL012465-PA	1e-27	129.8	COG0666@1|root,KOG4582@1|root,KOG0504@2759|Eukaryota,KOG4582@2759|Eukaryota,38F7S@33154|Opisthokonta,3BDUD@33208|Metazoa,3CT54@33213|Bilateria,41TDA@6656|Arthropoda,3SJGY@50557|Insecta,446B7@7088|Lepidoptera	33208|Metazoa	O	MIB1	GO:0000151,GO:0000209,GO:0001525,GO:0001568,GO:0001570,GO:0001654,GO:0001655,GO:0001701,GO:0001708,GO:0001756,GO:0001822,GO:0001838,GO:0001841,GO:0001885,GO:0001944,GO:0001947,GO:0002009,GO:0002040,GO:0002064,GO:0002072,GO:0002090,GO:0002244,GO:0002376,GO:0002520,GO:0003002,GO:0003007,GO:0003143,GO:0003158,GO:0003407,GO:0003408,GO:0003674,GO:0003824,GO:0004842,GO:0005488,GO:0005515,GO:0005575,GO:…	2.3.2.27	ko:K10645	-	-	-	-	ko00000,ko01000,ko04121	-	-	-	Ank_2,Ank_3,Ank_4,MIB_HERC2,ZZ,zf-C3HC4_3
TRINITY_DN12638_c0_g1_i2.p1	It is involved in the biological process described with protein ubiquitination	126957.SMAR002269-PA	2.3e-29	135.2	COG0666@1|root,KOG4582@1|root,KOG0504@2759|Eukaryota,KOG4582@2759|Eukaryota,38F7S@33154|Opisthokonta,3BDUD@33208|Metazoa,3CT54@33213|Bilateria,41TDA@6656|Arthropoda	33208|Metazoa	O	MIB1	GO:0000151,GO:0000209,GO:0001525,GO:0001568,GO:0001570,GO:0001654,GO:0001655,GO:0001701,GO:0001708,GO:0001756,GO:0001822,GO:0001838,GO:0001841,GO:0001885,GO:0001944,GO:0001947,GO:0002009,GO:0002040,GO:0002064,GO:0002072,GO:0002090,GO:0002244,GO:0002376,GO:0002520,GO:0003002,GO:0003007,GO:0003143,GO:0003158,GO:0003407,GO:0003408,GO:0003674,GO:0003824,GO:0004842,GO:0005488,GO:0005515,GO:0005575,GO:…	2.3.2.27	ko:K10645	-	-	-	-	ko00000,ko01000,ko04121	-	-	-	Ank_2,Ank_3,Ank_4,MIB_HERC2,ZZ,zf-C3HC4_3
TRINITY_DN12638_c0_g2_i2.p1	Notch signaling pathway	6669.EFX83980	4.4e-16	90.9	KOG4582@1|root,KOG4582@2759|Eukaryota,38F7S@33154|Opisthokonta,3BDUD@33208|Metazoa,3CT54@33213|Bilateria	33208|Metazoa	O	-	-	2.3.2.27	ko:K10645	-	-	-	-	ko00000,ko01000,ko04121	-	-	-	Ank_2,MIB_HERC2,ZZ
TRINITY_DN22148_c0_g1_i1.p1	Solute carrier family 30 (zinc transporter), member 8	8081.XP_008420963.1	2.7e-30	138.3	COG1230@1|root,KOG1482@2759|Eukaryota,38G56@33154|Opisthokonta,3BAMD@33208|Metazoa,3CWRI@33213|Bilateria,481NX@7711|Chordata,48X3T@7742|Vertebrata,49RG1@7898|Actinopterygii	33208|Metazoa	P	SLC30A8	GO:0000041,GO:0000139,GO:0002376,GO:0002790,GO:0002791,GO:0002793,GO:0003674,GO:0005215,GO:0005385,GO:0005488,GO:0005515,GO:0005575,GO:0005622,GO:0005623,GO:0005737,GO:0005794,GO:0005886,GO:0006810,GO:0006811,GO:0006812,GO:0006829,GO:0006873,GO:0006875,GO:0006882,GO:0006950,GO:0006952,GO:0006955,GO:0007154,GO:0007267,GO:0008104,GO:0008150,GO:0008270,GO:0008324,GO:0009306,GO:0009636,GO:0009743,GO:…	-	ko:K14689,ko:K14695	-	-	-	-	ko00000,ko02000	2.A.4.3,2.A.4.3.1,2.A.4.3.4	-	-	Cation_efflux
TRINITY_DN2619_c0_g5_i1.p1	nuclear receptor transcription coactivator activity	6412.HelroP71671	2.6e-51	209.1	COG1112@1|root,KOG1804@2759|Eukaryota,38E5C@33154|Opisthokonta,3B9CU@33208|Metazoa,3CXWN@33213|Bilateria	33208|Metazoa	L	HELZ2	GO:0003674,GO:0003712,GO:0003713,GO:0005575,GO:0005622,GO:0005623,GO:0005634,GO:0005654,GO:0006355,GO:0006357,GO:0008150,GO:0009889,GO:0009891,GO:0009893,GO:0010468,GO:0010556,GO:0010557,GO:0010604,GO:0010628,GO:0019216,GO:0019219,GO:0019222,GO:0030374,GO:0031323,GO:0031325,GO:0031326,GO:0031328,GO:0031974,GO:0031981,GO:0043226,GO:0043227,GO:0043229,GO:0043231,GO:0043233,GO:0044422,GO:0044424,GO:…	-	-	-	-	-	-	-	-	-	-	AAA_11,AAA_12,RNB
TRINITY_DN2614_c0_g1_i41.p1	Domain of unknown function (DUF4517)	6412.HelroP174769	4.7e-31	141.0	2CAZT@1|root,2S79C@2759|Eukaryota,3A8FH@33154|Opisthokonta,3BUGE@33208|Metazoa,3DAVI@33213|Bilateria	33208|Metazoa	S	-	-	-	-	-	-	-	-	-	-	-	-	DUF4517
TRINITY_DN2614_c0_g1_i28.p1	Domain of unknown function (DUF4517)	6412.HelroP174769	4.7e-31	141.0	2CAZT@1|root,2S79C@2759|Eukaryota,3A8FH@33154|Opisthokonta,3BUGE@33208|Metazoa,3DAVI@33213|Bilateria	33208|Metazoa	S	-	-	-	-	-	-	-	-	-	-	-	-	DUF4517
TRINITY_DN2614_c0_g1_i182.p1	Domain of unknown function (DUF4517)	6412.HelroP174769	4.7e-31	141.0	2CAZT@1|root,2S79C@2759|Eukaryota,3A8FH@33154|Opisthokonta,3BUGE@33208|Metazoa,3DAVI@33213|Bilateria	33208|Metazoa	S	-	-	-	-	-	-	-	-	-	-	-	-	DUF4517
TRINITY_DN2614_c0_g1_i31.p1	Domain of unknown function (DUF4517)	6412.HelroP174769	4.7e-31	141.0	2CAZT@1|root,2S79C@2759|Eukaryota,3A8FH@33154|Opisthokonta,3BUGE@33208|Metazoa,3DAVI@33213|Bilateria	33208|Metazoa	S	-	-	-	-	-	-	-	-	-	-	-	-	DUF4517
TRINITY_DN2614_c0_g1_i111.p1	Domain of unknown function (DUF4517)	6412.HelroP174769	4.7e-31	141.0	2CAZT@1|root,2S79C@2759|Eukaryota,3A8FH@33154|Opisthokonta,3BUGE@33208|Metazoa,3DAVI@33213|Bilateria	33208|Metazoa	S	-	-	-	-	-	-	-	-	-	-	-	-	DUF4517
TRINITY_DN2614_c0_g1_i143.p1	Domain of unknown function (DUF4517)	6412.HelroP174769	4.7e-31	141.0	2CAZT@1|root,2S79C@2759|Eukaryota,3A8FH@33154|Opisthokonta,3BUGE@33208|Metazoa,3DAVI@33213|Bilateria	33208|Metazoa	S	-	-	-	-	-	-	-	-	-	-	-	-	DUF4517
TRINITY_DN2614_c0_g1_i168.p1	Domain of unknown function (DUF4517)	6412.HelroP174769	4.7e-31	141.0	2CAZT@1|root,2S79C@2759|Eukaryota,3A8FH@33154|Opisthokonta,3BUGE@33208|Metazoa,3DAVI@33213|Bilateria	33208|Metazoa	S	-	-	-	-	-	-	-	-	-	-	-	-	DUF4517
TRINITY_DN2614_c0_g1_i199.p1	Domain of unknown function (DUF4517)	6412.HelroP174769	4.7e-31	141.0	2CAZT@1|root,2S79C@2759|Eukaryota,3A8FH@33154|Opisthokonta,3BUGE@33208|Metazoa,3DAVI@33213|Bilateria	33208|Metazoa	S	-	-	-	-	-	-	-	-	-	-	-	-	DUF4517
TRINITY_DN2695_c0_g1_i1.p1	Arginase 1	9305.ENSSHAP00000008890	7.1e-44	184.1	COG0010@1|root,KOG2965@2759|Eukaryota,38CCH@33154|Opisthokonta,3BCCT@33208|Metazoa,3CTT1@33213|Bilateria,47Z9R@7711|Chordata,48YUR@7742|Vertebrata,3J9QZ@40674|Mammalia,4K2RF@9263|Metatheria	33208|Metazoa	E	ARG1	GO:0000003,GO:0000050,GO:0000302,GO:0000323,GO:0001101,GO:0001562,GO:0001775,GO:0001817,GO:0001818,GO:0001889,GO:0001910,GO:0001912,GO:0001936,GO:0001938,GO:0001959,GO:0001960,GO:0002237,GO:0002252,GO:0002263,GO:0002274,GO:0002275,GO:0002283,GO:0002366,GO:0002376,GO:0002443,GO:0002444,GO:0002446,GO:0002682,GO:0002683,GO:0002684,GO:0002694,GO:0002695,GO:0002697,GO:0002698,GO:0002699,GO:0002700,GO:…	3.5.3.1	ko:K01476	ko00220,ko00330,ko01100,ko01110,ko01130,ko01230,ko05146,map00220,map00330,map01100,map01110,map01130,map01230,map05146	M00029,M00134	R00551	RC00024,RC00329	ko00000,ko00001,ko00002,ko01000	-	-	-	Arginase
TRINITY_DN2695_c0_g1_i1.p2	arginase activity	7739.XP_002596448.1	1.6e-29	136.0	COG0010@1|root,KOG2965@2759|Eukaryota,38CCH@33154|Opisthokonta,3BCCT@33208|Metazoa,3CTT1@33213|Bilateria,47Z9R@7711|Chordata	33208|Metazoa	E	ARG2	GO:0000003,GO:0000050,GO:0000302,GO:0000323,GO:0001101,GO:0001505,GO:0001562,GO:0001655,GO:0001657,GO:0001666,GO:0001775,GO:0001817,GO:0001818,GO:0001822,GO:0001823,GO:0001889,GO:0001910,GO:0001912,GO:0001936,GO:0001938,GO:0001959,GO:0001960,GO:0002237,GO:0002252,GO:0002263,GO:0002274,GO:0002275,GO:0002283,GO:0002366,GO:0002376,GO:0002443,GO:0002444,GO:0002446,GO:0002682,GO:0002683,GO:0002684,GO:…	3.5.3.1	ko:K01476	ko00220,ko00330,ko01100,ko01110,ko01130,ko01230,ko05146,map00220,map00330,map01100,map01110,map01130,map01230,map05146	M00029,M00134	R00551	RC00024,RC00329	ko00000,ko00001,ko00002,ko01000	-	-	-	Arginase
TRINITY_DN2695_c0_g1_i5.p1	arginase	10224.XP_002739242.1	1.3e-92	346.7	COG0010@1|root,KOG2965@2759|Eukaryota,38CCH@33154|Opisthokonta,3BCCT@33208|Metazoa,3CTT1@33213|Bilateria	33208|Metazoa	E	ARG2	GO:0000003,GO:0000050,GO:0000302,GO:0000323,GO:0001101,GO:0001505,GO:0001562,GO:0001655,GO:0001657,GO:0001666,GO:0001775,GO:0001817,GO:0001818,GO:0001822,GO:0001823,GO:0001889,GO:0001910,GO:0001912,GO:0001936,GO:0001938,GO:0001959,GO:0001960,GO:0002237,GO:0002252,GO:0002263,GO:0002274,GO:0002275,GO:0002283,GO:0002366,GO:0002376,GO:0002443,GO:0002444,GO:0002446,GO:0002682,GO:0002683,GO:0002684,GO:…	3.5.3.1	ko:K01476	ko00220,ko00330,ko01100,ko01110,ko01130,ko01230,ko05146,map00220,map00330,map01100,map01110,map01130,map01230,map05146	M00029,M00134	R00551	RC00024,RC00329	ko00000,ko00001,ko00002,ko01000	-	-	-	Arginase
TRINITY_DN2629_c0_g2_i1.p1	SAM / Pointed domain	34506.g7017	6e-26	124.0	KOG3804@1|root,KOG3804@2759|Eukaryota,38CVP@33154|Opisthokonta,3BII4@33208|Metazoa,3CYE8@33213|Bilateria,40D7G@6231|Nematoda,1KVSM@119089|Chromadorea,40Z9W@6236|Rhabditida	33208|Metazoa	K	EHF	GO:0000976,GO:0000977,GO:0000978,GO:0000981,GO:0000982,GO:0000987,GO:0001012,GO:0001067,GO:0001077,GO:0001228,GO:0001701,GO:0001824,GO:0003674,GO:0003676,GO:0003677,GO:0003690,GO:0003700,GO:0003712,GO:0003713,GO:0005488,GO:0005575,GO:0005622,GO:0005623,GO:0005634,GO:0005654,GO:0005737,GO:0005794,GO:0005829,GO:0006139,GO:0006351,GO:0006355,GO:0006357,GO:0006366,GO:0006725,GO:0006807,GO:0006950,GO:…	-	ko:K09429,ko:K17102	-	-	-	-	ko00000,ko03000	-	-	-	Ets,SAM_PNT
TRINITY_DN2629_c0_g2_i3.p1	SAM / Pointed domain	34506.g7017	6e-26	124.0	KOG3804@1|root,KOG3804@2759|Eukaryota,38CVP@33154|Opisthokonta,3BII4@33208|Metazoa,3CYE8@33213|Bilateria,40D7G@6231|Nematoda,1KVSM@119089|Chromadorea,40Z9W@6236|Rhabditida	33208|Metazoa	K	EHF	GO:0000976,GO:0000977,GO:0000978,GO:0000981,GO:0000982,GO:0000987,GO:0001012,GO:0001067,GO:0001077,GO:0001228,GO:0001701,GO:0001824,GO:0003674,GO:0003676,GO:0003677,GO:0003690,GO:0003700,GO:0003712,GO:0003713,GO:0005488,GO:0005575,GO:0005622,GO:0005623,GO:0005634,GO:0005654,GO:0005737,GO:0005794,GO:0005829,GO:0006139,GO:0006351,GO:0006355,GO:0006357,GO:0006366,GO:0006725,GO:0006807,GO:0006950,GO:…	-	ko:K09429,ko:K17102	-	-	-	-	ko00000,ko03000	-	-	-	Ets,SAM_PNT
TRINITY_DN2629_c0_g2_i2.p1	SAM / Pointed domain	34506.g7017	6e-26	124.0	KOG3804@1|root,KOG3804@2759|Eukaryota,38CVP@33154|Opisthokonta,3BII4@33208|Metazoa,3CYE8@33213|Bilateria,40D7G@6231|Nematoda,1KVSM@119089|Chromadorea,40Z9W@6236|Rhabditida	33208|Metazoa	K	EHF	GO:0000976,GO:0000977,GO:0000978,GO:0000981,GO:0000982,GO:0000987,GO:0001012,GO:0001067,GO:0001077,GO:0001228,GO:0001701,GO:0001824,GO:0003674,GO:0003676,GO:0003677,GO:0003690,GO:0003700,GO:0003712,GO:0003713,GO:0005488,GO:0005575,GO:0005622,GO:0005623,GO:0005634,GO:0005654,GO:0005737,GO:0005794,GO:0005829,GO:0006139,GO:0006351,GO:0006355,GO:0006357,GO:0006366,GO:0006725,GO:0006807,GO:0006950,GO:…	-	ko:K09429,ko:K17102	-	-	-	-	ko00000,ko03000	-	-	-	Ets,SAM_PNT
TRINITY_DN2690_c0_g1_i9.p1	protein transport	6500.XP_005099451.1	3.1e-102	378.6	KOG3088@1|root,KOG3088@2759|Eukaryota,38DFA@33154|Opisthokonta,3BA3I@33208|Metazoa,3CUIA@33213|Bilateria	33208|Metazoa	U	SCAMP2	GO:0000139,GO:0001101,GO:0001505,GO:0001775,GO:0002252,GO:0002263,GO:0002274,GO:0002275,GO:0002283,GO:0002366,GO:0002376,GO:0002443,GO:0002444,GO:0002446,GO:0003008,GO:0003674,GO:0005488,GO:0005515,GO:0005575,GO:0005622,GO:0005623,GO:0005737,GO:0005768,GO:0005794,GO:0005802,GO:0005886,GO:0006810,GO:0006836,GO:0006886,GO:0006887,GO:0006892,GO:0006897,GO:0006955,GO:0007154,GO:0007267,GO:0007268,GO:…	-	ko:K19995	-	-	-	-	ko00000,ko04131	-	-	-	SCAMP
TRINITY_DN2690_c0_g1_i8.p2	protein transport	6500.XP_005099451.1	1.8e-23	115.2	KOG3088@1|root,KOG3088@2759|Eukaryota,38DFA@33154|Opisthokonta,3BA3I@33208|Metazoa,3CUIA@33213|Bilateria	33208|Metazoa	U	SCAMP2	GO:0000139,GO:0001101,GO:0001505,GO:0001775,GO:0002252,GO:0002263,GO:0002274,GO:0002275,GO:0002283,GO:0002366,GO:0002376,GO:0002443,GO:0002444,GO:0002446,GO:0003008,GO:0003674,GO:0005488,GO:0005515,GO:0005575,GO:0005622,GO:0005623,GO:0005737,GO:0005768,GO:0005794,GO:0005802,GO:0005886,GO:0006810,GO:0006836,GO:0006886,GO:0006887,GO:0006892,GO:0006897,GO:0006955,GO:0007154,GO:0007267,GO:0007268,GO:…	-	ko:K19995	-	-	-	-	ko00000,ko04131	-	-	-	SCAMP
TRINITY_DN2690_c0_g1_i12.p2	protein transport	6500.XP_005099451.1	3.3e-18	97.8	KOG3088@1|root,KOG3088@2759|Eukaryota,38DFA@33154|Opisthokonta,3BA3I@33208|Metazoa,3CUIA@33213|Bilateria	33208|Metazoa	U	SCAMP2	GO:0000139,GO:0001101,GO:0001505,GO:0001775,GO:0002252,GO:0002263,GO:0002274,GO:0002275,GO:0002283,GO:0002366,GO:0002376,GO:0002443,GO:0002444,GO:0002446,GO:0003008,GO:0003674,GO:0005488,GO:0005515,GO:0005575,GO:0005622,GO:0005623,GO:0005737,GO:0005768,GO:0005794,GO:0005802,GO:0005886,GO:0006810,GO:0006836,GO:0006886,GO:0006887,GO:0006892,GO:0006897,GO:0006955,GO:0007154,GO:0007267,GO:0007268,GO:…	-	ko:K19995	-	-	-	-	ko00000,ko04131	-	-	-	SCAMP
TRINITY_DN15137_c1_g1_i1.p3	chondroitin sulfate proteoglycan binding	176946.XP_007433590.1	1.2e-61	242.3	COG5599@1|root,KOG4228@2759|Eukaryota,38C1K@33154|Opisthokonta,3BA83@33208|Metazoa,3CXCZ@33213|Bilateria,480P3@7711|Chordata,48W4U@7742|Vertebrata	33208|Metazoa	T	PTPRD	GO:0000003,GO:0000902,GO:0000904,GO:0001558,GO:0001654,GO:0001667,GO:0001745,GO:0001751,GO:0001754,GO:0002064,GO:0002065,GO:0002066,GO:0002682,GO:0003006,GO:0003674,GO:0003824,GO:0004721,GO:0004725,GO:0004888,GO:0005001,GO:0005102,GO:0005488,GO:0005515,GO:0005575,GO:0005623,GO:0005886,GO:0005887,GO:0005912,GO:0005924,GO:0005925,GO:0006464,GO:0006470,GO:0006793,GO:0006796,GO:0006807,GO:0006928,GO:…	3.1.3.48	ko:K05695,ko:K06777,ko:K06778	ko04514,ko04520,ko04910,ko04931,map04514,map04520,map04910,map04931	-	-	-	ko00000,ko00001,ko01000,ko01009,ko04516	-	-	-	I-set,Ig_3,Y_phosphatase,fn3
TRINITY_DN15101_c0_g1_i1.p1	ferric-chelate reductase activity	7719.XP_002131454.1	2.3e-64	253.4	KOG4293@1|root,KOG4293@2759|Eukaryota,38G7Z@33154|Opisthokonta,3BDET@33208|Metazoa,3D3KU@33213|Bilateria,480RV@7711|Chordata	33208|Metazoa	T	FRRS1	GO:0000293,GO:0003674,GO:0003824,GO:0005575,GO:0008150,GO:0008152,GO:0016020,GO:0016021,GO:0016491,GO:0016722,GO:0016723,GO:0031224,GO:0044425,GO:0055114	-	-	-	-	-	-	-	-	-	-	Cytochrom_B561,DOMON,Reeler
TRINITY_DN15101_c0_g1_i3.p1	ferric-chelate reductase activity	7719.XP_002131454.1	2.7e-48	199.1	KOG4293@1|root,KOG4293@2759|Eukaryota,38G7Z@33154|Opisthokonta,3BDET@33208|Metazoa,3D3KU@33213|Bilateria,480RV@7711|Chordata	33208|Metazoa	T	FRRS1	GO:0000293,GO:0003674,GO:0003824,GO:0005575,GO:0008150,GO:0008152,GO:0016020,GO:0016021,GO:0016491,GO:0016722,GO:0016723,GO:0031224,GO:0044425,GO:0055114	-	-	-	-	-	-	-	-	-	-	Cytochrom_B561,DOMON,Reeler
TRINITY_DN15101_c0_g1_i2.p1	ferric-chelate reductase activity	7719.XP_002131454.1	2.8e-47	195.7	KOG4293@1|root,KOG4293@2759|Eukaryota,38G7Z@33154|Opisthokonta,3BDET@33208|Metazoa,3D3KU@33213|Bilateria,480RV@7711|Chordata	33208|Metazoa	T	FRRS1	GO:0000293,GO:0003674,GO:0003824,GO:0005575,GO:0008150,GO:0008152,GO:0016020,GO:0016021,GO:0016491,GO:0016722,GO:0016723,GO:0031224,GO:0044425,GO:0055114	-	-	-	-	-	-	-	-	-	-	Cytochrom_B561,DOMON,Reeler
TRINITY_DN13375_c0_g4_i2.p1	Universal stress protein family	6500.XP_005090865.1	3.9e-30	137.9	COG0589@1|root,2RXWD@2759|Eukaryota,3A8EK@33154|Opisthokonta,3C23A@33208|Metazoa,3DIVK@33213|Bilateria	33208|Metazoa	T	-	-	-	-	-	-	-	-	-	-	-	-	Usp
TRINITY_DN60235_c0_g1_i1.p1	-	7668.SPU_008720-tr	2e-25	122.1	2CXS3@1|root,2RZBP@2759|Eukaryota,39T23@33154|Opisthokonta,3BGRC@33208|Metazoa	33208|Metazoa	-	-	-	-	-	-	-	-	-	-	-	-	-	DUF4371
TRINITY_DN50070_c0_g1_i1.p2	neurotransmitter:sodium symporter activity	6500.XP_005091061.1	3.7e-32	144.8	COG0733@1|root,KOG3660@2759|Eukaryota,38E26@33154|Opisthokonta,3BBRV@33208|Metazoa,3CRC1@33213|Bilateria	33208|Metazoa	T	-	-	-	ko:K05038	-	-	-	-	ko00000,ko02000	2.A.22.2	-	-	SNF
TRINITY_DN89383_c0_g1_i1.p1	nucleic acid-templated transcription	43179.ENSSTOP00000006397	6.5e-71	273.1	KOG1721@1|root,KOG1721@2759|Eukaryota,38HDY@33154|Opisthokonta,3BGJD@33208|Metazoa,3CS8U@33213|Bilateria,480K0@7711|Chordata,48WZT@7742|Vertebrata,3JEJ5@40674|Mammalia,35DHZ@314146|Euarchontoglires,4Q28T@9989|Rodentia	33208|Metazoa	K	ZFX	GO:0000003,GO:0000981,GO:0001541,GO:0003006,GO:0003674,GO:0003676,GO:0003677,GO:0003700,GO:0003712,GO:0003713,GO:0005488,GO:0005575,GO:0005622,GO:0005623,GO:0005634,GO:0005654,GO:0005730,GO:0006355,GO:0006357,GO:0007275,GO:0007276,GO:0007281,GO:0007283,GO:0007292,GO:0007548,GO:0007610,GO:0008150,GO:0008406,GO:0008585,GO:0009566,GO:0009791,GO:0009889,GO:0009891,GO:0009893,GO:0009987,GO:0009994,GO:…	-	-	-	-	-	-	-	-	-	-	Zfx_Zfy_act,zf-C2H2,zf-H2C2_5
TRINITY_DN89387_c0_g1_i1.p1	calcium ion binding. It is involved in the biological process described with actin crosslink formation	13249.RPRC011147-PA	1.1e-53	215.7	COG5069@1|root,KOG0035@2759|Eukaryota,38C3U@33154|Opisthokonta,3BB7X@33208|Metazoa,3CV9K@33213|Bilateria,41TDS@6656|Arthropoda,3SJDU@50557|Insecta,3E92E@33342|Paraneoptera	33208|Metazoa	Z	-	GO:0003674,GO:0003779,GO:0005488,GO:0005515,GO:0005575,GO:0005622,GO:0005623,GO:0005737,GO:0005856,GO:0005865,GO:0005912,GO:0005924,GO:0005925,GO:0006996,GO:0007010,GO:0007015,GO:0007016,GO:0008092,GO:0008104,GO:0008150,GO:0009653,GO:0009987,GO:0010927,GO:0015629,GO:0016043,GO:0022607,GO:0030016,GO:0030017,GO:0030018,GO:0030029,GO:0030036,GO:0030054,GO:0030055,GO:0030154,GO:0030239,GO:0031032,GO:…	-	ko:K05699,ko:K21073	ko04510,ko04520,ko04530,ko04670,ko04810,ko05146,ko05203,ko05322,ko05412,map04510,map04520,map04530,map04670,map04810,map05146,map05203,map05322,map05412	-	-	-	ko00000,ko00001,ko04131,ko04147,ko04812	-	-	-	CH,EF-hand_6,EFhand_Ca_insen,Spectrin
TRINITY_DN89320_c0_g1_i1.p1	Belongs to the type-B carboxylesterase lipase family	6500.XP_005094099.1	2e-29	135.2	COG2272@1|root,KOG1516@2759|Eukaryota,38D2A@33154|Opisthokonta,3BDJX@33208|Metazoa,3CTBY@33213|Bilateria	33208|Metazoa	U	CES5A	GO:0000003,GO:0000902,GO:0000904,GO:0001941,GO:0003674,GO:0003824,GO:0004771,GO:0004806,GO:0005102,GO:0005488,GO:0005515,GO:0005575,GO:0005576,GO:0005604,GO:0005615,GO:0005622,GO:0005623,GO:0005737,GO:0005783,GO:0005788,GO:0005811,GO:0005829,GO:0005886,GO:0005887,GO:0006066,GO:0006082,GO:0006139,GO:0006163,GO:0006464,GO:0006486,GO:0006629,GO:0006631,GO:0006637,GO:0006638,GO:0006639,GO:0006690,GO:…	3.1.1.1,3.1.1.56,3.1.1.59,3.1.1.7,3.1.1.8,3.1.1.84	ko:K01044,ko:K01049,ko:K01050,ko:K01063,ko:K03927,ko:K07378,ko:K14999,ko:K15743	ko00564,ko00981,ko00983,ko01100,ko04514,ko04725,map00564,map00981,map00983,map01100,map04514,map04725	-	R01026,R06728,R08149,R08150,R08220,R08249,R08251,R08255,R08258	RC00020,RC00041,RC00055,RC00162,RC00460,RC00461,RC00475,RC00476,RC00523,RC00962,RC02264	ko00000,ko00001,ko00199,ko00537,ko01000,ko04131,ko04516	-	CE10	-	COesterase
TRINITY_DN89338_c0_g1_i1.p1	Belongs to the type-B carboxylesterase lipase family	6500.XP_005094099.1	8.2e-21	107.5	COG2272@1|root,KOG1516@2759|Eukaryota,38D2A@33154|Opisthokonta,3BDJX@33208|Metazoa,3CTBY@33213|Bilateria	33208|Metazoa	U	CES5A	GO:0000003,GO:0000902,GO:0000904,GO:0001941,GO:0003674,GO:0003824,GO:0004771,GO:0004806,GO:0005102,GO:0005488,GO:0005515,GO:0005575,GO:0005576,GO:0005604,GO:0005615,GO:0005622,GO:0005623,GO:0005737,GO:0005783,GO:0005788,GO:0005811,GO:0005829,GO:0005886,GO:0005887,GO:0006066,GO:0006082,GO:0006139,GO:0006163,GO:0006464,GO:0006486,GO:0006629,GO:0006631,GO:0006637,GO:0006638,GO:0006639,GO:0006690,GO:…	3.1.1.1,3.1.1.56,3.1.1.59,3.1.1.7,3.1.1.8,3.1.1.84	ko:K01044,ko:K01049,ko:K01050,ko:K01063,ko:K03927,ko:K07378,ko:K14999,ko:K15743	ko00564,ko00981,ko00983,ko01100,ko04514,ko04725,map00564,map00981,map00983,map01100,map04514,map04725	-	R01026,R06728,R08149,R08150,R08220,R08249,R08251,R08255,R08258	RC00020,RC00041,RC00055,RC00162,RC00460,RC00461,RC00475,RC00476,RC00523,RC00962,RC02264	ko00000,ko00001,ko00199,ko00537,ko01000,ko04131,ko04516	-	CE10	-	COesterase
TRINITY_DN71837_c0_g1_i1.p1	MCM4 minichromosome maintenance deficient 4, mitotin (S. cerevisiae)	7918.ENSLOCP00000007283	3.2e-51	208.0	COG1241@1|root,KOG0478@2759|Eukaryota,38D4R@33154|Opisthokonta,3B9WH@33208|Metazoa,3CSX5@33213|Bilateria,4854K@7711|Chordata,4906I@7742|Vertebrata,49X3Q@7898|Actinopterygii	33208|Metazoa	L	MCM4	GO:0000003,GO:0000082,GO:0000226,GO:0000278,GO:0000785,GO:0003006,GO:0003674,GO:0003676,GO:0003677,GO:0003697,GO:0005488,GO:0005575,GO:0005622,GO:0005623,GO:0005634,GO:0005654,GO:0005694,GO:0006139,GO:0006259,GO:0006260,GO:0006261,GO:0006268,GO:0006275,GO:0006725,GO:0006807,GO:0006996,GO:0007010,GO:0007017,GO:0007049,GO:0007051,GO:0007052,GO:0007275,GO:0007399,GO:0007548,GO:0008150,GO:0008152,GO:…	3.6.4.12	ko:K02212	ko03030,ko04110,ko04111,ko04113,map03030,map04110,map04111,map04113	M00285	-	-	ko00000,ko00001,ko00002,ko01000,ko03032	-	-	-	MCM,MCM_N,MCM_OB
TRINITY_DN6469_c0_g2_i16.p1	extracellular ligand-gated ion channel activity	7668.SPU_022389-tr	1.1e-20	107.8	KOG1075@1|root,KOG3645@1|root,KOG1075@2759|Eukaryota,KOG3645@2759|Eukaryota	2759|Eukaryota	U	-	-	-	ko:K08504	ko04130,map04130	-	-	-	ko00000,ko00001,ko04131	-	-	-	Neur_chan_LBD,Neur_chan_memb,RVT_1,zf-RVT
TRINITY_DN6469_c0_g2_i4.p1	extracellular ligand-gated ion channel activity	7668.SPU_022389-tr	3.1e-20	106.3	KOG1075@1|root,KOG3645@1|root,KOG1075@2759|Eukaryota,KOG3645@2759|Eukaryota	2759|Eukaryota	U	-	-	-	ko:K08504	ko04130,map04130	-	-	-	ko00000,ko00001,ko04131	-	-	-	Neur_chan_LBD,Neur_chan_memb,RVT_1,zf-RVT
TRINITY_DN78365_c0_g1_i1.p1	Zinc finger protein 296	9315.ENSMEUP00000009154	4.7e-08	64.3	KOG1721@1|root,KOG1721@2759|Eukaryota,39STM@33154|Opisthokonta,3BNI4@33208|Metazoa,3CVZU@33213|Bilateria,48B6A@7711|Chordata,495KR@7742|Vertebrata,3J5WM@40674|Mammalia,4K6CZ@9263|Metatheria	33208|Metazoa	S	ZNF296	GO:0000003,GO:0000122,GO:0000981,GO:0000988,GO:0000989,GO:0001076,GO:0003674,GO:0003700,GO:0005575,GO:0005622,GO:0005623,GO:0005634,GO:0006355,GO:0006357,GO:0007276,GO:0007283,GO:0008150,GO:0009889,GO:0009890,GO:0009892,GO:0010468,GO:0010556,GO:0010558,GO:0010605,GO:0010629,GO:0019219,GO:0019222,GO:0019953,GO:0022414,GO:0031323,GO:0031324,GO:0031326,GO:0031327,GO:0032501,GO:0032504,GO:0043226,GO:…	-	ko:K22045	-	-	-	-	ko00000,ko03000	-	-	-	zf-C2H2
TRINITY_DN11535_c0_g1_i2.p1	polypeptide N-acetylgalactosaminyltransferase	69319.XP_008558000.1	3.3e-36	158.3	KOG3736@1|root,KOG3738@2759|Eukaryota,38F1E@33154|Opisthokonta,3BEW6@33208|Metazoa,3CXE1@33213|Bilateria,41WRR@6656|Arthropoda,3SI0G@50557|Insecta,46KUZ@7399|Hymenoptera	33208|Metazoa	O	GALNT2	GO:0000139,GO:0002376,GO:0002377,GO:0002378,GO:0002440,GO:0003674,GO:0003824,GO:0004653,GO:0005488,GO:0005575,GO:0005576,GO:0005622,GO:0005623,GO:0005737,GO:0005783,GO:0005789,GO:0005794,GO:0005795,GO:0005796,GO:0005975,GO:0006464,GO:0006486,GO:0006493,GO:0006807,GO:0008150,GO:0008152,GO:0008194,GO:0008376,GO:0009058,GO:0009059,GO:0009100,GO:0009101,GO:0009311,GO:0009312,GO:0009987,GO:0012505,GO:…	2.4.1.41	ko:K00710	ko00512,ko01100,map00512,map01100	M00056	R05907	-	ko00000,ko00001,ko00002,ko01000,ko01003	-	GT27	-	Glycos_transf_2,Ricin_B_lectin
TRINITY_DN11535_c0_g1_i1.p1	polypeptide N-acetylgalactosaminyltransferase 2	6500.XP_005101461.1	2.2e-44	185.3	KOG3736@1|root,KOG3738@2759|Eukaryota,38F1E@33154|Opisthokonta,3BEW6@33208|Metazoa,3CXE1@33213|Bilateria	33208|Metazoa	O	GALNT2	GO:0000139,GO:0002376,GO:0002377,GO:0002378,GO:0002440,GO:0003674,GO:0003824,GO:0004653,GO:0005488,GO:0005575,GO:0005576,GO:0005622,GO:0005623,GO:0005737,GO:0005783,GO:0005789,GO:0005794,GO:0005795,GO:0005796,GO:0005975,GO:0006464,GO:0006486,GO:0006493,GO:0006807,GO:0008150,GO:0008152,GO:0008194,GO:0008376,GO:0009058,GO:0009059,GO:0009100,GO:0009101,GO:0009311,GO:0009312,GO:0009987,GO:0012505,GO:…	2.4.1.41	ko:K00710	ko00512,ko01100,map00512,map01100	M00056	R05907	-	ko00000,ko00001,ko00002,ko01000,ko01003	-	GT27	-	Glycos_transf_2,Ricin_B_lectin
TRINITY_DN449_c0_g1_i3.p1	Belongs to the ammonium transporter (TC 2.A.49) family. Rh subfamily	6669.EFX71084	5.4e-137	494.6	KOG3796@1|root,KOG3796@2759|Eukaryota,38DUR@33154|Opisthokonta,3BBEQ@33208|Metazoa,3CT14@33213|Bilateria,41VH5@6656|Arthropoda	33208|Metazoa	P	RHCG	GO:0002262,GO:0002376,GO:0002520,GO:0003674,GO:0005215,GO:0005488,GO:0005515,GO:0005575,GO:0005622,GO:0005623,GO:0005737,GO:0005856,GO:0005886,GO:0005887,GO:0006810,GO:0006811,GO:0006812,GO:0006820,GO:0006855,GO:0006873,GO:0006885,GO:0007275,GO:0008092,GO:0008150,GO:0008324,GO:0008519,GO:0009888,GO:0009925,GO:0009987,GO:0012506,GO:0014731,GO:0015075,GO:0015238,GO:0015267,GO:0015669,GO:0015670,GO:…	-	ko:K06580	-	-	-	-	ko00000,ko02000,ko04090	1.A.11.4	-	-	Ammonium_transp
TRINITY_DN449_c0_g1_i22.p1	Belongs to the ammonium transporter (TC 2.A.49) family. Rh subfamily	6669.EFX71084	5.4e-137	494.6	KOG3796@1|root,KOG3796@2759|Eukaryota,38DUR@33154|Opisthokonta,3BBEQ@33208|Metazoa,3CT14@33213|Bilateria,41VH5@6656|Arthropoda	33208|Metazoa	P	RHCG	GO:0002262,GO:0002376,GO:0002520,GO:0003674,GO:0005215,GO:0005488,GO:0005515,GO:0005575,GO:0005622,GO:0005623,GO:0005737,GO:0005856,GO:0005886,GO:0005887,GO:0006810,GO:0006811,GO:0006812,GO:0006820,GO:0006855,GO:0006873,GO:0006885,GO:0007275,GO:0008092,GO:0008150,GO:0008324,GO:0008519,GO:0009888,GO:0009925,GO:0009987,GO:0012506,GO:0014731,GO:0015075,GO:0015238,GO:0015267,GO:0015669,GO:0015670,GO:…	-	ko:K06580	-	-	-	-	ko00000,ko02000,ko04090	1.A.11.4	-	-	Ammonium_transp
TRINITY_DN449_c0_g1_i36.p1	Belongs to the ammonium transporter (TC 2.A.49) family. Rh subfamily	6669.EFX71084	5.4e-137	494.6	KOG3796@1|root,KOG3796@2759|Eukaryota,38DUR@33154|Opisthokonta,3BBEQ@33208|Metazoa,3CT14@33213|Bilateria,41VH5@6656|Arthropoda	33208|Metazoa	P	RHCG	GO:0002262,GO:0002376,GO:0002520,GO:0003674,GO:0005215,GO:0005488,GO:0005515,GO:0005575,GO:0005622,GO:0005623,GO:0005737,GO:0005856,GO:0005886,GO:0005887,GO:0006810,GO:0006811,GO:0006812,GO:0006820,GO:0006855,GO:0006873,GO:0006885,GO:0007275,GO:0008092,GO:0008150,GO:0008324,GO:0008519,GO:0009888,GO:0009925,GO:0009987,GO:0012506,GO:0014731,GO:0015075,GO:0015238,GO:0015267,GO:0015669,GO:0015670,GO:…	-	ko:K06580	-	-	-	-	ko00000,ko02000,ko04090	1.A.11.4	-	-	Ammonium_transp
TRINITY_DN449_c0_g1_i48.p1	Belongs to the ammonium transporter (TC 2.A.49) family. Rh subfamily	6669.EFX71084	5.4e-137	494.6	KOG3796@1|root,KOG3796@2759|Eukaryota,38DUR@33154|Opisthokonta,3BBEQ@33208|Metazoa,3CT14@33213|Bilateria,41VH5@6656|Arthropoda	33208|Metazoa	P	RHCG	GO:0002262,GO:0002376,GO:0002520,GO:0003674,GO:0005215,GO:0005488,GO:0005515,GO:0005575,GO:0005622,GO:0005623,GO:0005737,GO:0005856,GO:0005886,GO:0005887,GO:0006810,GO:0006811,GO:0006812,GO:0006820,GO:0006855,GO:0006873,GO:0006885,GO:0007275,GO:0008092,GO:0008150,GO:0008324,GO:0008519,GO:0009888,GO:0009925,GO:0009987,GO:0012506,GO:0014731,GO:0015075,GO:0015238,GO:0015267,GO:0015669,GO:0015670,GO:…	-	ko:K06580	-	-	-	-	ko00000,ko02000,ko04090	1.A.11.4	-	-	Ammonium_transp
TRINITY_DN408_c0_g1_i7.p1	Reverse transcriptase (RNA-dependent DNA polymerase)	13037.EHJ70865	4.9e-31	141.0	KOG1075@1|root,KOG1075@2759|Eukaryota,39TZY@33154|Opisthokonta,3BI15@33208|Metazoa,3CYKV@33213|Bilateria,420TT@6656|Arthropoda,3SQX5@50557|Insecta,449FF@7088|Lepidoptera	33208|Metazoa	J	-	-	2.3.1.15,2.4.2.29	ko:K13506,ko:K15407	ko00561,ko00564,ko01100,ko01110,map00561,map00564,map01100,map01110	M00089	R00851,R03789,R09380,R10209	RC00004,RC00039,RC00041,RC00063	ko00000,ko00001,ko00002,ko01000,ko01004,ko03016	-	-	-	Exo_endo_phos_2,RVT_1
TRINITY_DN408_c0_g1_i6.p1	Reverse transcriptase (RNA-dependent DNA polymerase)	13037.EHJ70865	2.3e-36	158.7	KOG1075@1|root,KOG1075@2759|Eukaryota,39TZY@33154|Opisthokonta,3BI15@33208|Metazoa,3CYKV@33213|Bilateria,420TT@6656|Arthropoda,3SQX5@50557|Insecta,449FF@7088|Lepidoptera	33208|Metazoa	J	-	-	2.3.1.15,2.4.2.29	ko:K13506,ko:K15407	ko00561,ko00564,ko01100,ko01110,map00561,map00564,map01100,map01110	M00089	R00851,R03789,R09380,R10209	RC00004,RC00039,RC00041,RC00063	ko00000,ko00001,ko00002,ko01000,ko01004,ko03016	-	-	-	Exo_endo_phos_2,RVT_1
TRINITY_DN457_c0_g1_i11.p1	Golgi organization	6500.XP_005099461.1	8.6e-30	137.5	COG5233@1|root,KOG3834@2759|Eukaryota,38FGC@33154|Opisthokonta,3BBCS@33208|Metazoa,3CX0Q@33213|Bilateria	33208|Metazoa	U	GORASP1	GO:0000139,GO:0002009,GO:0002165,GO:0005575,GO:0005622,GO:0005623,GO:0005737,GO:0005783,GO:0005793,GO:0005794,GO:0005795,GO:0005797,GO:0005798,GO:0005886,GO:0006464,GO:0006486,GO:0006487,GO:0006807,GO:0006810,GO:0006888,GO:0006900,GO:0006901,GO:0006903,GO:0006996,GO:0007030,GO:0007275,GO:0007399,GO:0007444,GO:0007472,GO:0007476,GO:0007552,GO:0007560,GO:0008150,GO:0008152,GO:0009058,GO:0009059,GO:…	-	-	-	-	-	-	-	-	-	-	GRASP55_65
TRINITY_DN457_c0_g1_i15.p1	Golgi organization	6500.XP_005099461.1	8.6e-30	137.5	COG5233@1|root,KOG3834@2759|Eukaryota,38FGC@33154|Opisthokonta,3BBCS@33208|Metazoa,3CX0Q@33213|Bilateria	33208|Metazoa	U	GORASP1	GO:0000139,GO:0002009,GO:0002165,GO:0005575,GO:0005622,GO:0005623,GO:0005737,GO:0005783,GO:0005793,GO:0005794,GO:0005795,GO:0005797,GO:0005798,GO:0005886,GO:0006464,GO:0006486,GO:0006487,GO:0006807,GO:0006810,GO:0006888,GO:0006900,GO:0006901,GO:0006903,GO:0006996,GO:0007030,GO:0007275,GO:0007399,GO:0007444,GO:0007472,GO:0007476,GO:0007552,GO:0007560,GO:0008150,GO:0008152,GO:0009058,GO:0009059,GO:…	-	-	-	-	-	-	-	-	-	-	GRASP55_65
TRINITY_DN457_c0_g1_i16.p1	Golgi organization	6500.XP_005099461.1	8.6e-30	137.5	COG5233@1|root,KOG3834@2759|Eukaryota,38FGC@33154|Opisthokonta,3BBCS@33208|Metazoa,3CX0Q@33213|Bilateria	33208|Metazoa	U	GORASP1	GO:0000139,GO:0002009,GO:0002165,GO:0005575,GO:0005622,GO:0005623,GO:0005737,GO:0005783,GO:0005793,GO:0005794,GO:0005795,GO:0005797,GO:0005798,GO:0005886,GO:0006464,GO:0006486,GO:0006487,GO:0006807,GO:0006810,GO:0006888,GO:0006900,GO:0006901,GO:0006903,GO:0006996,GO:0007030,GO:0007275,GO:0007399,GO:0007444,GO:0007472,GO:0007476,GO:0007552,GO:0007560,GO:0008150,GO:0008152,GO:0009058,GO:0009059,GO:…	-	-	-	-	-	-	-	-	-	-	GRASP55_65
TRINITY_DN457_c0_g1_i17.p1	Golgi organization	6500.XP_005099461.1	8.6e-30	137.5	COG5233@1|root,KOG3834@2759|Eukaryota,38FGC@33154|Opisthokonta,3BBCS@33208|Metazoa,3CX0Q@33213|Bilateria	33208|Metazoa	U	GORASP1	GO:0000139,GO:0002009,GO:0002165,GO:0005575,GO:0005622,GO:0005623,GO:0005737,GO:0005783,GO:0005793,GO:0005794,GO:0005795,GO:0005797,GO:0005798,GO:0005886,GO:0006464,GO:0006486,GO:0006487,GO:0006807,GO:0006810,GO:0006888,GO:0006900,GO:0006901,GO:0006903,GO:0006996,GO:0007030,GO:0007275,GO:0007399,GO:0007444,GO:0007472,GO:0007476,GO:0007552,GO:0007560,GO:0008150,GO:0008152,GO:0009058,GO:0009059,GO:…	-	-	-	-	-	-	-	-	-	-	GRASP55_65
TRINITY_DN423_c0_g1_i16.p1	proton channel activity	6500.XP_005113315.1	2.2e-15	88.6	KOG4740@1|root,KOG4740@2759|Eukaryota	2759|Eukaryota	J	-	-	-	-	-	-	-	-	-	-	-	-	DDE_3,DUF4817,HTH_Tnp_Tc3_2,PAX
TRINITY_DN423_c0_g1_i9.p1	proton channel activity	6500.XP_005113315.1	2.2e-15	88.6	KOG4740@1|root,KOG4740@2759|Eukaryota	2759|Eukaryota	J	-	-	-	-	-	-	-	-	-	-	-	-	DDE_3,DUF4817,HTH_Tnp_Tc3_2,PAX
TRINITY_DN423_c0_g1_i37.p1	proton channel activity	6500.XP_005113315.1	2.2e-15	88.6	KOG4740@1|root,KOG4740@2759|Eukaryota	2759|Eukaryota	J	-	-	-	-	-	-	-	-	-	-	-	-	DDE_3,DUF4817,HTH_Tnp_Tc3_2,PAX
TRINITY_DN423_c0_g1_i11.p1	proton channel activity	6500.XP_005113315.1	2.2e-15	88.6	KOG4740@1|root,KOG4740@2759|Eukaryota	2759|Eukaryota	J	-	-	-	-	-	-	-	-	-	-	-	-	DDE_3,DUF4817,HTH_Tnp_Tc3_2,PAX
TRINITY_DN423_c0_g1_i12.p1	proton channel activity	6500.XP_005113315.1	2.2e-15	88.6	KOG4740@1|root,KOG4740@2759|Eukaryota	2759|Eukaryota	J	-	-	-	-	-	-	-	-	-	-	-	-	DDE_3,DUF4817,HTH_Tnp_Tc3_2,PAX
TRINITY_DN423_c0_g1_i50.p1	proton channel activity	6500.XP_005113315.1	2.2e-15	88.6	KOG4740@1|root,KOG4740@2759|Eukaryota	2759|Eukaryota	J	-	-	-	-	-	-	-	-	-	-	-	-	DDE_3,DUF4817,HTH_Tnp_Tc3_2,PAX
TRINITY_DN423_c0_g1_i35.p1	proton channel activity	6500.XP_005113315.1	2.2e-15	88.6	KOG4740@1|root,KOG4740@2759|Eukaryota	2759|Eukaryota	J	-	-	-	-	-	-	-	-	-	-	-	-	DDE_3,DUF4817,HTH_Tnp_Tc3_2,PAX
TRINITY_DN64690_c0_g1_i1.p1	ATP-dependent 5'-3' RNA helicase activity	7739.XP_002603772.1	4e-49	201.1	COG1112@1|root,KOG1803@2759|Eukaryota,38E4S@33154|Opisthokonta,3BEEC@33208|Metazoa,3CSH2@33213|Bilateria	33208|Metazoa	L	IGHMBP2	GO:0000049,GO:0000122,GO:0000166,GO:0000976,GO:0000977,GO:0000981,GO:0000982,GO:0001012,GO:0001067,GO:0001078,GO:0001227,GO:0003008,GO:0003674,GO:0003676,GO:0003677,GO:0003678,GO:0003690,GO:0003697,GO:0003700,GO:0003723,GO:0003724,GO:0003824,GO:0004003,GO:0004004,GO:0004386,GO:0005488,GO:0005515,GO:0005524,GO:0005575,GO:0005622,GO:0005623,GO:0005634,GO:0005737,GO:0006139,GO:0006259,GO:0006260,GO:…	3.6.4.12,3.6.4.13	ko:K19036	-	-	-	-	ko00000,ko01000,ko03009,ko03012	-	-	-	AAA_11,AAA_12,R3H,zf-AN1
TRINITY_DN19876_c0_g1_i1.p1	Thin filament-associated protein that is implicated in the regulation and modulation of smooth muscle contraction. It is capable of binding to actin, calmodulin, troponin C and tropomyosin. The interaction of calponin with actin inhibits the actomyosin Mg-ATPase activity	126957.SMAR004655-PA	2.6e-34	151.4	COG5199@1|root,KOG2046@2759|Eukaryota,38F9R@33154|Opisthokonta,3C06K@33208|Metazoa,3DFZW@33213|Bilateria,42ACB@6656|Arthropoda	33208|Metazoa	Z	-	-	-	ko:K20526	-	-	-	-	ko00000,ko04131	-	-	-	CH,Calponin
TRINITY_DN11413_c0_g2_i1.p2	SVOP-like	8090.ENSORLP00000024191	2.9e-14	84.7	KOG0253@1|root,KOG0253@2759|Eukaryota,38BRT@33154|Opisthokonta,3BCKS@33208|Metazoa,3CUK1@33213|Bilateria,483S1@7711|Chordata,49123@7742|Vertebrata,49RYH@7898|Actinopterygii	33208|Metazoa	S	SVOPL	GO:0005575,GO:0016020,GO:0016021,GO:0031224,GO:0044425	-	-	-	-	-	-	-	-	-	-	MFS_1,Sugar_tr
TRINITY_DN11413_c0_g2_i2.p2	SVOP-like	8090.ENSORLP00000024191	2.9e-14	84.7	KOG0253@1|root,KOG0253@2759|Eukaryota,38BRT@33154|Opisthokonta,3BCKS@33208|Metazoa,3CUK1@33213|Bilateria,483S1@7711|Chordata,49123@7742|Vertebrata,49RYH@7898|Actinopterygii	33208|Metazoa	S	SVOPL	GO:0005575,GO:0016020,GO:0016021,GO:0031224,GO:0044425	-	-	-	-	-	-	-	-	-	-	MFS_1,Sugar_tr
TRINITY_DN12335_c0_g1_i3.p1	metalloendopeptidase activity	10224.XP_006819215.1	3.6e-142	512.3	COG3590@1|root,KOG3624@2759|Eukaryota,38BNF@33154|Opisthokonta,3B9I2@33208|Metazoa,3CW8Q@33213|Bilateria	33208|Metazoa	E	MMEL1	GO:0001655,GO:0001775,GO:0001822,GO:0001990,GO:0001991,GO:0002002,GO:0002003,GO:0002252,GO:0002263,GO:0002274,GO:0002275,GO:0002283,GO:0002366,GO:0002376,GO:0002443,GO:0002444,GO:0002446,GO:0003008,GO:0003013,GO:0003044,GO:0003073,GO:0003081,GO:0003674,GO:0003824,GO:0004175,GO:0004222,GO:0005488,GO:0005575,GO:0005576,GO:0005615,GO:0005622,GO:0005623,GO:0005737,GO:0005783,GO:0005794,GO:0005886,GO:…	3.4.24.11	ko:K01389,ko:K08635	ko04614,ko04640,ko04974,ko05010,map04614,map04640,map04974,map05010	-	-	-	ko00000,ko00001,ko01000,ko01002,ko04090,ko04147	-	-	-	Peptidase_M13,Peptidase_M13_N
TRINITY_DN12335_c0_g1_i2.p2	peptide hormone processing	7897.ENSLACP00000009992	1.6e-89	336.3	COG3590@1|root,KOG3624@2759|Eukaryota,38BNF@33154|Opisthokonta,3B9I2@33208|Metazoa,3CW8Q@33213|Bilateria,481YV@7711|Chordata,495J7@7742|Vertebrata	33208|Metazoa	E	ECE2	GO:0000139,GO:0003674,GO:0003824,GO:0004175,GO:0004222,GO:0005575,GO:0005622,GO:0005623,GO:0005737,GO:0005794,GO:0005802,GO:0006464,GO:0006479,GO:0006508,GO:0006518,GO:0006807,GO:0007275,GO:0007399,GO:0007417,GO:0007420,GO:0007507,GO:0008150,GO:0008152,GO:0008168,GO:0008170,GO:0008213,GO:0008233,GO:0008237,GO:0008276,GO:0008757,GO:0009987,GO:0010002,GO:0010467,GO:0010817,GO:0012505,GO:0012506,GO:…	3.4.24.71	ko:K01415	-	-	-	-	ko00000,ko01000,ko01002,ko04147	-	-	-	Methyltransf_25,Peptidase_M13,Peptidase_M13_N
TRINITY_DN4938_c0_g1_i5.p1	It is involved in the biological process described with regulation of transcription, DNA-templated	126957.SMAR004377-PA	0.0	1541.9	COG0553@1|root,KOG1215@1|root,KOG0386@2759|Eukaryota,KOG1215@2759|Eukaryota,38FDR@33154|Opisthokonta,3BEJV@33208|Metazoa,3CSZA@33213|Bilateria,41U7C@6656|Arthropoda	33208|Metazoa	BK	SMARCA4	GO:0000003,GO:0000122,GO:0000228,GO:0000785,GO:0000790,GO:0000791,GO:0000792,GO:0000902,GO:0000904,GO:0000976,GO:0000977,GO:0000978,GO:0000987,GO:0001012,GO:0001013,GO:0001046,GO:0001047,GO:0001067,GO:0001163,GO:0001164,GO:0001188,GO:0001221,GO:0001223,GO:0001558,GO:0001568,GO:0001570,GO:0001654,GO:0001701,GO:0001709,GO:0001824,GO:0001832,GO:0001835,GO:0001889,GO:0001944,GO:0002009,GO:0002039,GO:…	-	ko:K11647	ko04714,ko05225,map04714,map05225	-	-	-	ko00000,ko00001,ko01000,ko03021,ko03036	-	-	-	BRK,Bromodomain,HSA,Helicase_C,QLQ,SNF2_N,SnAC
TRINITY_DN4938_c0_g1_i7.p1	SWI SNF related, matrix associated, actin dependent regulator of chromatin, subfamily a, member 4	48698.ENSPFOP00000008144	5.9e-276	956.8	COG0553@1|root,KOG0386@2759|Eukaryota,38FDR@33154|Opisthokonta,3BEJV@33208|Metazoa,3CSZA@33213|Bilateria,480WB@7711|Chordata,493ZS@7742|Vertebrata,49YVF@7898|Actinopterygii	33208|Metazoa	BK	SMARCA4	GO:0000003,GO:0000122,GO:0000228,GO:0000785,GO:0000790,GO:0000791,GO:0000792,GO:0000902,GO:0000904,GO:0000976,GO:0000977,GO:0000978,GO:0000987,GO:0001012,GO:0001013,GO:0001046,GO:0001047,GO:0001067,GO:0001163,GO:0001164,GO:0001188,GO:0001221,GO:0001223,GO:0001558,GO:0001568,GO:0001570,GO:0001654,GO:0001701,GO:0001709,GO:0001824,GO:0001832,GO:0001835,GO:0001889,GO:0001944,GO:0002009,GO:0002039,GO:…	-	ko:K11647	ko04714,ko05225,map04714,map05225	-	-	-	ko00000,ko00001,ko01000,ko03021,ko03036	-	-	-	BRK,Bromodomain,HSA,Helicase_C,QLQ,SNF2_N,SnAC
TRINITY_DN4965_c0_g2_i1.p1	translocation of peptides or proteins into other organism involved in symbiotic interaction	6500.XP_005094619.1	3.6e-254	884.0	COG0459@1|root,KOG0360@2759|Eukaryota,38BK8@33154|Opisthokonta,3BAMK@33208|Metazoa,3CUQM@33213|Bilateria	33208|Metazoa	O	cct-1	GO:0000003,GO:0002064,GO:0002065,GO:0002066,GO:0003006,GO:0003674,GO:0005488,GO:0005515,GO:0005575,GO:0005622,GO:0005623,GO:0005634,GO:0005737,GO:0005829,GO:0005832,GO:0006457,GO:0006458,GO:0007276,GO:0007281,GO:0007292,GO:0008150,GO:0009888,GO:0009987,GO:0019953,GO:0022412,GO:0022414,GO:0030154,GO:0030707,GO:0030855,GO:0032501,GO:0032502,GO:0032504,GO:0032991,GO:0043226,GO:0043227,GO:0043229,GO:…	-	ko:K09493	-	-	-	-	ko00000,ko03036,ko03110,ko04147	-	-	-	Cpn60_TCP1
TRINITY_DN1682_c0_g1_i6.p1	nucleosome assembly	6500.XP_005109746.1	3.6e-148	531.9	KOG1009@1|root,KOG1009@2759|Eukaryota,38ZUE@33154|Opisthokonta,3BGG0@33208|Metazoa,3CXZ4@33213|Bilateria	33208|Metazoa	BL	CHAF1B	GO:0000228,GO:0000785,GO:0000790,GO:0003674,GO:0003682,GO:0005488,GO:0005515,GO:0005575,GO:0005622,GO:0005623,GO:0005634,GO:0005654,GO:0005694,GO:0005737,GO:0006323,GO:0006325,GO:0006333,GO:0006334,GO:0006335,GO:0006996,GO:0008150,GO:0008593,GO:0009966,GO:0009967,GO:0009987,GO:0010646,GO:0010647,GO:0016043,GO:0022607,GO:0023051,GO:0023056,GO:0031497,GO:0031974,GO:0031981,GO:0032991,GO:0033186,GO:…	-	ko:K10751	-	-	-	-	ko00000,ko03036	-	-	-	CAF-1_p60_C,WD40
TRINITY_DN1682_c0_g1_i2.p1	nucleosome assembly	6500.XP_005109746.1	9.1e-45	186.4	KOG1009@1|root,KOG1009@2759|Eukaryota,38ZUE@33154|Opisthokonta,3BGG0@33208|Metazoa,3CXZ4@33213|Bilateria	33208|Metazoa	BL	CHAF1B	GO:0000228,GO:0000785,GO:0000790,GO:0003674,GO:0003682,GO:0005488,GO:0005515,GO:0005575,GO:0005622,GO:0005623,GO:0005634,GO:0005654,GO:0005694,GO:0005737,GO:0006323,GO:0006325,GO:0006333,GO:0006334,GO:0006335,GO:0006996,GO:0008150,GO:0008593,GO:0009966,GO:0009967,GO:0009987,GO:0010646,GO:0010647,GO:0016043,GO:0022607,GO:0023051,GO:0023056,GO:0031497,GO:0031974,GO:0031981,GO:0032991,GO:0033186,GO:…	-	ko:K10751	-	-	-	-	ko00000,ko03036	-	-	-	CAF-1_p60_C,WD40
TRINITY_DN1644_c0_g1_i1.p1	Thrombospondin type 1 repeats	45351.EDO35765	1.6e-09	69.3	KOG4475@1|root,KOG4475@2759|Eukaryota,39PDB@33154|Opisthokonta,3C0M2@33208|Metazoa	33208|Metazoa	P	-	-	-	-	-	-	-	-	-	-	-	-	TSP_1
TRINITY_DN1640_c0_g1_i6.p1	Sulfotransferase	6500.XP_005102442.1	8.4e-13	79.7	KOG1584@1|root,KOG1584@2759|Eukaryota,38FPD@33154|Opisthokonta,3BEBC@33208|Metazoa,3CTZN@33213|Bilateria	33208|Metazoa	L	SULT1B1	GO:0000103,GO:0000165,GO:0000166,GO:0000323,GO:0003008,GO:0003013,GO:0003674,GO:0003824,GO:0004027,GO:0004062,GO:0004304,GO:0005488,GO:0005515,GO:0005575,GO:0005622,GO:0005623,GO:0005737,GO:0005764,GO:0005773,GO:0005829,GO:0006066,GO:0006067,GO:0006068,GO:0006082,GO:0006139,GO:0006163,GO:0006464,GO:0006468,GO:0006575,GO:0006576,GO:0006584,GO:0006629,GO:0006725,GO:0006753,GO:0006790,GO:0006793,GO:…	2.8.2.1,2.8.2.4	ko:K01014,ko:K01016,ko:K01025	ko00140,ko05204,map00140,map05204	-	R01242,R02350	RC00007,RC00128	ko00000,ko00001,ko01000	-	-	-	Sulfotransfer_1
TRINITY_DN1640_c0_g1_i7.p1	Sulfotransferase	6500.XP_005102442.1	8.4e-13	79.7	KOG1584@1|root,KOG1584@2759|Eukaryota,38FPD@33154|Opisthokonta,3BEBC@33208|Metazoa,3CTZN@33213|Bilateria	33208|Metazoa	L	SULT1B1	GO:0000103,GO:0000165,GO:0000166,GO:0000323,GO:0003008,GO:0003013,GO:0003674,GO:0003824,GO:0004027,GO:0004062,GO:0004304,GO:0005488,GO:0005515,GO:0005575,GO:0005622,GO:0005623,GO:0005737,GO:0005764,GO:0005773,GO:0005829,GO:0006066,GO:0006067,GO:0006068,GO:0006082,GO:0006139,GO:0006163,GO:0006464,GO:0006468,GO:0006575,GO:0006576,GO:0006584,GO:0006629,GO:0006725,GO:0006753,GO:0006790,GO:0006793,GO:…	2.8.2.1,2.8.2.4	ko:K01014,ko:K01016,ko:K01025	ko00140,ko05204,map00140,map05204	-	R01242,R02350	RC00007,RC00128	ko00000,ko00001,ko01000	-	-	-	Sulfotransfer_1
TRINITY_DN1640_c0_g1_i2.p1	Sulfotransferase	6500.XP_005102442.1	2e-13	82.0	KOG1584@1|root,KOG1584@2759|Eukaryota,38FPD@33154|Opisthokonta,3BEBC@33208|Metazoa,3CTZN@33213|Bilateria	33208|Metazoa	L	SULT1B1	GO:0000103,GO:0000165,GO:0000166,GO:0000323,GO:0003008,GO:0003013,GO:0003674,GO:0003824,GO:0004027,GO:0004062,GO:0004304,GO:0005488,GO:0005515,GO:0005575,GO:0005622,GO:0005623,GO:0005737,GO:0005764,GO:0005773,GO:0005829,GO:0006066,GO:0006067,GO:0006068,GO:0006082,GO:0006139,GO:0006163,GO:0006464,GO:0006468,GO:0006575,GO:0006576,GO:0006584,GO:0006629,GO:0006725,GO:0006753,GO:0006790,GO:0006793,GO:…	2.8.2.1,2.8.2.4	ko:K01014,ko:K01016,ko:K01025	ko00140,ko05204,map00140,map05204	-	R01242,R02350	RC00007,RC00128	ko00000,ko00001,ko01000	-	-	-	Sulfotransfer_1
TRINITY_DN1640_c0_g1_i1.p1	Sulfotransferase	6500.XP_005102442.1	8.4e-13	79.7	KOG1584@1|root,KOG1584@2759|Eukaryota,38FPD@33154|Opisthokonta,3BEBC@33208|Metazoa,3CTZN@33213|Bilateria	33208|Metazoa	L	SULT1B1	GO:0000103,GO:0000165,GO:0000166,GO:0000323,GO:0003008,GO:0003013,GO:0003674,GO:0003824,GO:0004027,GO:0004062,GO:0004304,GO:0005488,GO:0005515,GO:0005575,GO:0005622,GO:0005623,GO:0005737,GO:0005764,GO:0005773,GO:0005829,GO:0006066,GO:0006067,GO:0006068,GO:0006082,GO:0006139,GO:0006163,GO:0006464,GO:0006468,GO:0006575,GO:0006576,GO:0006584,GO:0006629,GO:0006725,GO:0006753,GO:0006790,GO:0006793,GO:…	2.8.2.1,2.8.2.4	ko:K01014,ko:K01016,ko:K01025	ko00140,ko05204,map00140,map05204	-	R01242,R02350	RC00007,RC00128	ko00000,ko00001,ko01000	-	-	-	Sulfotransfer_1
TRINITY_DN1640_c0_g1_i3.p1	Sulfotransferase	6500.XP_005102442.1	2e-13	82.0	KOG1584@1|root,KOG1584@2759|Eukaryota,38FPD@33154|Opisthokonta,3BEBC@33208|Metazoa,3CTZN@33213|Bilateria	33208|Metazoa	L	SULT1B1	GO:0000103,GO:0000165,GO:0000166,GO:0000323,GO:0003008,GO:0003013,GO:0003674,GO:0003824,GO:0004027,GO:0004062,GO:0004304,GO:0005488,GO:0005515,GO:0005575,GO:0005622,GO:0005623,GO:0005737,GO:0005764,GO:0005773,GO:0005829,GO:0006066,GO:0006067,GO:0006068,GO:0006082,GO:0006139,GO:0006163,GO:0006464,GO:0006468,GO:0006575,GO:0006576,GO:0006584,GO:0006629,GO:0006725,GO:0006753,GO:0006790,GO:0006793,GO:…	2.8.2.1,2.8.2.4	ko:K01014,ko:K01016,ko:K01025	ko00140,ko05204,map00140,map05204	-	R01242,R02350	RC00007,RC00128	ko00000,ko00001,ko01000	-	-	-	Sulfotransfer_1
TRINITY_DN1640_c0_g1_i4.p1	Sulfotransferase	6500.XP_005102442.1	2e-13	82.0	KOG1584@1|root,KOG1584@2759|Eukaryota,38FPD@33154|Opisthokonta,3BEBC@33208|Metazoa,3CTZN@33213|Bilateria	33208|Metazoa	L	SULT1B1	GO:0000103,GO:0000165,GO:0000166,GO:0000323,GO:0003008,GO:0003013,GO:0003674,GO:0003824,GO:0004027,GO:0004062,GO:0004304,GO:0005488,GO:0005515,GO:0005575,GO:0005622,GO:0005623,GO:0005737,GO:0005764,GO:0005773,GO:0005829,GO:0006066,GO:0006067,GO:0006068,GO:0006082,GO:0006139,GO:0006163,GO:0006464,GO:0006468,GO:0006575,GO:0006576,GO:0006584,GO:0006629,GO:0006725,GO:0006753,GO:0006790,GO:0006793,GO:…	2.8.2.1,2.8.2.4	ko:K01014,ko:K01016,ko:K01025	ko00140,ko05204,map00140,map05204	-	R01242,R02350	RC00007,RC00128	ko00000,ko00001,ko01000	-	-	-	Sulfotransfer_1
TRINITY_DN1628_c0_g1_i2.p1	It is involved in the biological process described with nucleobase-containing compound metabolic process	126957.SMAR010191-PA	4.2e-25	122.9	KOG2405@1|root,KOG2405@2759|Eukaryota,39IUQ@33154|Opisthokonta,3BEUQ@33208|Metazoa,3D26G@33213|Bilateria,41TMD@6656|Arthropoda	33208|Metazoa	L	egl	GO:0000003,GO:0000226,GO:0000578,GO:0001709,GO:0002164,GO:0002165,GO:0002168,GO:0003002,GO:0003006,GO:0003674,GO:0003676,GO:0003723,GO:0003729,GO:0005488,GO:0005515,GO:0006403,GO:0006417,GO:0006810,GO:0006996,GO:0007010,GO:0007017,GO:0007028,GO:0007097,GO:0007163,GO:0007275,GO:0007276,GO:0007281,GO:0007292,GO:0007293,GO:0007294,GO:0007308,GO:0007309,GO:0007310,GO:0007312,GO:0007314,GO:0007315,GO:…	-	ko:K18740	-	-	-	-	ko00000,ko03019	-	-	-	DNA_pol_A_exo1
TRINITY_DN1638_c0_g1_i2.p1	lung goblet cell differentiation	6500.XP_005110715.1	2.2e-49	203.4	KOG3805@1|root,KOG3805@2759|Eukaryota,38FF9@33154|Opisthokonta,3BI7B@33208|Metazoa,3CR50@33213|Bilateria	33208|Metazoa	K	SPDEF	GO:0000122,GO:0000981,GO:0001227,GO:0002064,GO:0002065,GO:0002066,GO:0002067,GO:0003674,GO:0003676,GO:0003677,GO:0003700,GO:0005488,GO:0005575,GO:0005622,GO:0005623,GO:0005634,GO:0006355,GO:0006357,GO:0007275,GO:0008150,GO:0009888,GO:0009889,GO:0009890,GO:0009891,GO:0009892,GO:0009893,GO:0009987,GO:0010453,GO:0010454,GO:0010455,GO:0010468,GO:0010556,GO:0010557,GO:0010558,GO:0010604,GO:0010605,GO:…	-	ko:K09442	-	-	-	-	ko00000,ko03000	-	-	-	Ets,SAM_PNT
TRINITY_DN1696_c0_g1_i1.p1	hydrolase activity	6500.XP_005103855.1	8.5e-72	276.9	KOG4736@1|root,KOG4736@2759|Eukaryota,3A2N2@33154|Opisthokonta,3BQK2@33208|Metazoa,3D204@33213|Bilateria	33208|Metazoa	S	-	-	-	-	-	-	-	-	-	-	-	-	Lactamase_B
TRINITY_DN1696_c0_g1_i2.p1	hydrolase activity	6500.XP_005103855.1	5.3e-82	310.8	KOG4736@1|root,KOG4736@2759|Eukaryota,3A2N2@33154|Opisthokonta,3BQK2@33208|Metazoa,3D204@33213|Bilateria	33208|Metazoa	S	-	-	-	-	-	-	-	-	-	-	-	-	Lactamase_B
TRINITY_DN1696_c0_g1_i4.p1	hydrolase activity	6500.XP_005103855.1	5.3e-82	310.8	KOG4736@1|root,KOG4736@2759|Eukaryota,3A2N2@33154|Opisthokonta,3BQK2@33208|Metazoa,3D204@33213|Bilateria	33208|Metazoa	S	-	-	-	-	-	-	-	-	-	-	-	-	Lactamase_B
TRINITY_DN1696_c0_g1_i3.p1	hydrolase activity	6500.XP_005103855.1	8.5e-72	276.9	KOG4736@1|root,KOG4736@2759|Eukaryota,3A2N2@33154|Opisthokonta,3BQK2@33208|Metazoa,3D204@33213|Bilateria	33208|Metazoa	S	-	-	-	-	-	-	-	-	-	-	-	-	Lactamase_B
TRINITY_DN81603_c0_g1_i1.p1	neurotransmitter:sodium symporter activity	6412.HelroP96469	4.7e-35	154.5	COG0733@1|root,KOG3660@2759|Eukaryota,38E26@33154|Opisthokonta,3BBRV@33208|Metazoa,3CRC1@33213|Bilateria	33208|Metazoa	T	-	GO:0001504,GO:0001505,GO:0003333,GO:0003674,GO:0005215,GO:0005326,GO:0005342,GO:0005575,GO:0005623,GO:0005886,GO:0005887,GO:0006810,GO:0006811,GO:0006812,GO:0006820,GO:0006836,GO:0006855,GO:0006865,GO:0006928,GO:0008150,GO:0008324,GO:0008509,GO:0008514,GO:0009893,GO:0009987,GO:0010604,GO:0015075,GO:0015171,GO:0015175,GO:0015179,GO:0015187,GO:0015193,GO:0015238,GO:0015318,GO:0015711,GO:0015804,GO:…	-	ko:K05038	-	-	-	-	ko00000,ko02000	2.A.22.2	-	-	SNF
TRINITY_DN81681_c0_g1_i1.p1	Solute carrier family 43 member	69293.ENSGACP00000024408	4.7e-09	67.4	2CMU1@1|root,2QRYG@2759|Eukaryota,38H22@33154|Opisthokonta,3BHKN@33208|Metazoa,3CWTX@33213|Bilateria,47ZXI@7711|Chordata,48ZPM@7742|Vertebrata,49UB1@7898|Actinopterygii	33208|Metazoa	S	SLC43A3	-	-	ko:K08230	-	-	-	-	ko00000,ko02000	-	-	-	MFS_1
TRINITY_DN81667_c0_g1_i1.p1	TLC domain-containing protein 1	6500.XP_005102191.1	4.2e-34	151.4	KOG4474@1|root,KOG4474@2759|Eukaryota,39WDY@33154|Opisthokonta,3BHJ4@33208|Metazoa,3D3JX@33213|Bilateria	33208|Metazoa	S	TLCD1	-	-	-	-	-	-	-	-	-	-	-	TRAM_LAG1_CLN8
TRINITY_DN1463_c0_g1_i13.p1	WD40 repeats	6500.XP_005107476.1	1.8e-278	965.3	28M22@1|root,2QTIS@2759|Eukaryota,38GCM@33154|Opisthokonta,3BD30@33208|Metazoa,3CXZA@33213|Bilateria	33208|Metazoa	S	WDR65	GO:0003008,GO:0007600,GO:0007605,GO:0008150,GO:0032501,GO:0050877,GO:0050954	-	-	-	-	-	-	-	-	-	-	WD40
TRINITY_DN1463_c0_g1_i10.p1	WD40 repeats	6500.XP_005107476.1	1.8e-278	965.3	28M22@1|root,2QTIS@2759|Eukaryota,38GCM@33154|Opisthokonta,3BD30@33208|Metazoa,3CXZA@33213|Bilateria	33208|Metazoa	S	WDR65	GO:0003008,GO:0007600,GO:0007605,GO:0008150,GO:0032501,GO:0050877,GO:0050954	-	-	-	-	-	-	-	-	-	-	WD40
TRINITY_DN1463_c0_g1_i3.p1	WD40 repeats	6500.XP_005107476.1	1.8e-278	965.3	28M22@1|root,2QTIS@2759|Eukaryota,38GCM@33154|Opisthokonta,3BD30@33208|Metazoa,3CXZA@33213|Bilateria	33208|Metazoa	S	WDR65	GO:0003008,GO:0007600,GO:0007605,GO:0008150,GO:0032501,GO:0050877,GO:0050954	-	-	-	-	-	-	-	-	-	-	WD40
TRINITY_DN1410_c1_g1_i21.p1	ornithine-oxo-acid transaminase activity	6500.XP_005091134.1	6.8e-192	676.8	COG4992@1|root,KOG1402@2759|Eukaryota,38EEM@33154|Opisthokonta,3BC6G@33208|Metazoa,3CVEK@33213|Bilateria	33208|Metazoa	E	OAT	GO:0003008,GO:0003674,GO:0003824,GO:0003992,GO:0004587,GO:0005488,GO:0005515,GO:0005575,GO:0005622,GO:0005623,GO:0005634,GO:0005654,GO:0005737,GO:0005739,GO:0005759,GO:0006082,GO:0006520,GO:0006591,GO:0006807,GO:0007600,GO:0007601,GO:0008144,GO:0008150,GO:0008152,GO:0008483,GO:0008652,GO:0009058,GO:0009987,GO:0016043,GO:0016053,GO:0016740,GO:0016769,GO:0019752,GO:0019842,GO:0022607,GO:0030170,GO:…	2.6.1.13	ko:K00819	ko00330,ko01100,ko01110,ko01130,map00330,map01100,map01110,map01130	-	R00667	RC00006,RC00062	ko00000,ko00001,ko01000,ko01007	-	-	-	Aminotran_3
TRINITY_DN1410_c1_g1_i7.p1	ornithine-oxo-acid transaminase activity	6500.XP_005091134.1	6.8e-192	676.8	COG4992@1|root,KOG1402@2759|Eukaryota,38EEM@33154|Opisthokonta,3BC6G@33208|Metazoa,3CVEK@33213|Bilateria	33208|Metazoa	E	OAT	GO:0003008,GO:0003674,GO:0003824,GO:0003992,GO:0004587,GO:0005488,GO:0005515,GO:0005575,GO:0005622,GO:0005623,GO:0005634,GO:0005654,GO:0005737,GO:0005739,GO:0005759,GO:0006082,GO:0006520,GO:0006591,GO:0006807,GO:0007600,GO:0007601,GO:0008144,GO:0008150,GO:0008152,GO:0008483,GO:0008652,GO:0009058,GO:0009987,GO:0016043,GO:0016053,GO:0016740,GO:0016769,GO:0019752,GO:0019842,GO:0022607,GO:0030170,GO:…	2.6.1.13	ko:K00819	ko00330,ko01100,ko01110,ko01130,map00330,map01100,map01110,map01130	-	R00667	RC00006,RC00062	ko00000,ko00001,ko01000,ko01007	-	-	-	Aminotran_3
TRINITY_DN1410_c1_g1_i2.p1	ornithine-oxo-acid transaminase activity	6500.XP_005091134.1	6.8e-192	676.8	COG4992@1|root,KOG1402@2759|Eukaryota,38EEM@33154|Opisthokonta,3BC6G@33208|Metazoa,3CVEK@33213|Bilateria	33208|Metazoa	E	OAT	GO:0003008,GO:0003674,GO:0003824,GO:0003992,GO:0004587,GO:0005488,GO:0005515,GO:0005575,GO:0005622,GO:0005623,GO:0005634,GO:0005654,GO:0005737,GO:0005739,GO:0005759,GO:0006082,GO:0006520,GO:0006591,GO:0006807,GO:0007600,GO:0007601,GO:0008144,GO:0008150,GO:0008152,GO:0008483,GO:0008652,GO:0009058,GO:0009987,GO:0016043,GO:0016053,GO:0016740,GO:0016769,GO:0019752,GO:0019842,GO:0022607,GO:0030170,GO:…	2.6.1.13	ko:K00819	ko00330,ko01100,ko01110,ko01130,map00330,map01100,map01110,map01130	-	R00667	RC00006,RC00062	ko00000,ko00001,ko01000,ko01007	-	-	-	Aminotran_3
TRINITY_DN1410_c1_g1_i17.p1	ornithine-oxo-acid transaminase activity	6500.XP_005091134.1	6.8e-192	676.8	COG4992@1|root,KOG1402@2759|Eukaryota,38EEM@33154|Opisthokonta,3BC6G@33208|Metazoa,3CVEK@33213|Bilateria	33208|Metazoa	E	OAT	GO:0003008,GO:0003674,GO:0003824,GO:0003992,GO:0004587,GO:0005488,GO:0005515,GO:0005575,GO:0005622,GO:0005623,GO:0005634,GO:0005654,GO:0005737,GO:0005739,GO:0005759,GO:0006082,GO:0006520,GO:0006591,GO:0006807,GO:0007600,GO:0007601,GO:0008144,GO:0008150,GO:0008152,GO:0008483,GO:0008652,GO:0009058,GO:0009987,GO:0016043,GO:0016053,GO:0016740,GO:0016769,GO:0019752,GO:0019842,GO:0022607,GO:0030170,GO:…	2.6.1.13	ko:K00819	ko00330,ko01100,ko01110,ko01130,map00330,map01100,map01110,map01130	-	R00667	RC00006,RC00062	ko00000,ko00001,ko01000,ko01007	-	-	-	Aminotran_3
TRINITY_DN34087_c0_g1_i1.p1	homeobox protein	31033.ENSTRUP00000032702	1.4e-33	149.1	KOG0493@1|root,KOG0493@2759|Eukaryota,39VNA@33154|Opisthokonta,3BED9@33208|Metazoa,3CXTD@33213|Bilateria,48A0H@7711|Chordata,48WFI@7742|Vertebrata,49QNT@7898|Actinopterygii	33208|Metazoa	K	EN1	GO:0000003,GO:0000122,GO:0000902,GO:0000904,GO:0000976,GO:0000977,GO:0000978,GO:0000980,GO:0000981,GO:0000982,GO:0000987,GO:0001012,GO:0001067,GO:0001078,GO:0001158,GO:0001227,GO:0001501,GO:0001708,GO:0001709,GO:0002009,GO:0002165,GO:0003002,GO:0003006,GO:0003008,GO:0003674,GO:0003676,GO:0003677,GO:0003690,GO:0003700,GO:0005488,GO:0005575,GO:0005622,GO:0005623,GO:0005634,GO:0006355,GO:0006357,GO:…	-	ko:K09319	ko04341,map04341	-	-	-	ko00000,ko00001,ko03000	-	-	-	Engrail_1_C_sig,Homeobox
TRINITY_DN6342_c0_g1_i2.p1	KRAB-A domain containing 2	7029.ACYPI064156-PA	1.1e-16	92.8	COG2801@1|root,KOG0017@2759|Eukaryota,39YEF@33154|Opisthokonta,3BFFD@33208|Metazoa,3CYCR@33213|Bilateria,421FN@6656|Arthropoda	33208|Metazoa	L	-	-	-	-	-	-	-	-	-	-	-	-	rve
TRINITY_DN6313_c0_g1_i4.p1	microtubule motor activity	45351.EDO35613	3.9e-265	921.0	COG5059@1|root,KOG0245@2759|Eukaryota,38DWU@33154|Opisthokonta,3BFCP@33208|Metazoa	33208|Metazoa	Z	-	-	-	-	-	-	-	-	-	-	-	-	FHA,KIF1B,Kinesin
TRINITY_DN6313_c0_g1_i37.p1	microtubule motor activity	45351.EDO35613	4.2e-265	921.0	COG5059@1|root,KOG0245@2759|Eukaryota,38DWU@33154|Opisthokonta,3BFCP@33208|Metazoa	33208|Metazoa	Z	-	-	-	-	-	-	-	-	-	-	-	-	FHA,KIF1B,Kinesin
TRINITY_DN6313_c0_g1_i27.p1	microtubule motor activity	45351.EDO35613	3.9e-265	921.0	COG5059@1|root,KOG0245@2759|Eukaryota,38DWU@33154|Opisthokonta,3BFCP@33208|Metazoa	33208|Metazoa	Z	-	-	-	-	-	-	-	-	-	-	-	-	FHA,KIF1B,Kinesin
TRINITY_DN6313_c0_g1_i8.p1	microtubule motor activity	45351.EDO35613	2.2e-266	925.2	COG5059@1|root,KOG0245@2759|Eukaryota,38DWU@33154|Opisthokonta,3BFCP@33208|Metazoa	33208|Metazoa	Z	-	-	-	-	-	-	-	-	-	-	-	-	FHA,KIF1B,Kinesin
TRINITY_DN6396_c0_g1_i5.p1	3-hydroxyisobutyryl-CoA hydrolase, mitochondrial	52644.XP_010562171.1	2.4e-101	375.6	COG1024@1|root,KOG1684@2759|Eukaryota,38EBG@33154|Opisthokonta,3BDAT@33208|Metazoa,3CYSP@33213|Bilateria,48211@7711|Chordata,4920N@7742|Vertebrata,4GT2E@8782|Aves	33208|Metazoa	I	HIBCH	GO:0003674,GO:0003824,GO:0003860,GO:0005575,GO:0005622,GO:0005623,GO:0005737,GO:0005739,GO:0005759,GO:0006082,GO:0006520,GO:0006807,GO:0008150,GO:0008152,GO:0009056,GO:0009063,GO:0009081,GO:0009083,GO:0009987,GO:0016054,GO:0016289,GO:0016787,GO:0016788,GO:0016790,GO:0019752,GO:0031974,GO:0043226,GO:0043227,GO:0043229,GO:0043231,GO:0043233,GO:0043436,GO:0044237,GO:0044238,GO:0044248,GO:0044281,GO:…	3.1.2.4	ko:K05605	ko00280,ko00410,ko00640,ko01100,ko01200,map00280,map00410,map00640,map01100,map01200	M00013	R03158,R05064	RC00004,RC00014,RC00137	ko00000,ko00001,ko00002,ko01000	-	-	-	ECH_2
TRINITY_DN6396_c0_g1_i10.p1	3-hydroxyisobutyryl-CoA hydrolase, mitochondrial	52644.XP_010562171.1	2.4e-101	375.6	COG1024@1|root,KOG1684@2759|Eukaryota,38EBG@33154|Opisthokonta,3BDAT@33208|Metazoa,3CYSP@33213|Bilateria,48211@7711|Chordata,4920N@7742|Vertebrata,4GT2E@8782|Aves	33208|Metazoa	I	HIBCH	GO:0003674,GO:0003824,GO:0003860,GO:0005575,GO:0005622,GO:0005623,GO:0005737,GO:0005739,GO:0005759,GO:0006082,GO:0006520,GO:0006807,GO:0008150,GO:0008152,GO:0009056,GO:0009063,GO:0009081,GO:0009083,GO:0009987,GO:0016054,GO:0016289,GO:0016787,GO:0016788,GO:0016790,GO:0019752,GO:0031974,GO:0043226,GO:0043227,GO:0043229,GO:0043231,GO:0043233,GO:0043436,GO:0044237,GO:0044238,GO:0044248,GO:0044281,GO:…	3.1.2.4	ko:K05605	ko00280,ko00410,ko00640,ko01100,ko01200,map00280,map00410,map00640,map01100,map01200	M00013	R03158,R05064	RC00004,RC00014,RC00137	ko00000,ko00001,ko00002,ko01000	-	-	-	ECH_2
TRINITY_DN6396_c0_g1_i7.p1	3-hydroxyisobutyryl-CoA hydrolase, mitochondrial	52644.XP_010562171.1	2.4e-101	375.6	COG1024@1|root,KOG1684@2759|Eukaryota,38EBG@33154|Opisthokonta,3BDAT@33208|Metazoa,3CYSP@33213|Bilateria,48211@7711|Chordata,4920N@7742|Vertebrata,4GT2E@8782|Aves	33208|Metazoa	I	HIBCH	GO:0003674,GO:0003824,GO:0003860,GO:0005575,GO:0005622,GO:0005623,GO:0005737,GO:0005739,GO:0005759,GO:0006082,GO:0006520,GO:0006807,GO:0008150,GO:0008152,GO:0009056,GO:0009063,GO:0009081,GO:0009083,GO:0009987,GO:0016054,GO:0016289,GO:0016787,GO:0016788,GO:0016790,GO:0019752,GO:0031974,GO:0043226,GO:0043227,GO:0043229,GO:0043231,GO:0043233,GO:0043436,GO:0044237,GO:0044238,GO:0044248,GO:0044281,GO:…	3.1.2.4	ko:K05605	ko00280,ko00410,ko00640,ko01100,ko01200,map00280,map00410,map00640,map01100,map01200	M00013	R03158,R05064	RC00004,RC00014,RC00137	ko00000,ko00001,ko00002,ko01000	-	-	-	ECH_2
TRINITY_DN6396_c0_g1_i8.p1	3-hydroxyisobutyryl-CoA hydrolase, mitochondrial	52644.XP_010562171.1	2.4e-101	375.6	COG1024@1|root,KOG1684@2759|Eukaryota,38EBG@33154|Opisthokonta,3BDAT@33208|Metazoa,3CYSP@33213|Bilateria,48211@7711|Chordata,4920N@7742|Vertebrata,4GT2E@8782|Aves	33208|Metazoa	I	HIBCH	GO:0003674,GO:0003824,GO:0003860,GO:0005575,GO:0005622,GO:0005623,GO:0005737,GO:0005739,GO:0005759,GO:0006082,GO:0006520,GO:0006807,GO:0008150,GO:0008152,GO:0009056,GO:0009063,GO:0009081,GO:0009083,GO:0009987,GO:0016054,GO:0016289,GO:0016787,GO:0016788,GO:0016790,GO:0019752,GO:0031974,GO:0043226,GO:0043227,GO:0043229,GO:0043231,GO:0043233,GO:0043436,GO:0044237,GO:0044238,GO:0044248,GO:0044281,GO:…	3.1.2.4	ko:K05605	ko00280,ko00410,ko00640,ko01100,ko01200,map00280,map00410,map00640,map01100,map01200	M00013	R03158,R05064	RC00004,RC00014,RC00137	ko00000,ko00001,ko00002,ko01000	-	-	-	ECH_2
TRINITY_DN6396_c0_g1_i3.p1	3-hydroxyisobutyryl-CoA hydrolase, mitochondrial	52644.XP_010562171.1	2.4e-101	375.6	COG1024@1|root,KOG1684@2759|Eukaryota,38EBG@33154|Opisthokonta,3BDAT@33208|Metazoa,3CYSP@33213|Bilateria,48211@7711|Chordata,4920N@7742|Vertebrata,4GT2E@8782|Aves	33208|Metazoa	I	HIBCH	GO:0003674,GO:0003824,GO:0003860,GO:0005575,GO:0005622,GO:0005623,GO:0005737,GO:0005739,GO:0005759,GO:0006082,GO:0006520,GO:0006807,GO:0008150,GO:0008152,GO:0009056,GO:0009063,GO:0009081,GO:0009083,GO:0009987,GO:0016054,GO:0016289,GO:0016787,GO:0016788,GO:0016790,GO:0019752,GO:0031974,GO:0043226,GO:0043227,GO:0043229,GO:0043231,GO:0043233,GO:0043436,GO:0044237,GO:0044238,GO:0044248,GO:0044281,GO:…	3.1.2.4	ko:K05605	ko00280,ko00410,ko00640,ko01100,ko01200,map00280,map00410,map00640,map01100,map01200	M00013	R03158,R05064	RC00004,RC00014,RC00137	ko00000,ko00001,ko00002,ko01000	-	-	-	ECH_2
TRINITY_DN25767_c0_g1_i2.p1	cytochrome P450	6500.XP_005094362.1	5.2e-24	118.2	COG2124@1|root,KOG0158@2759|Eukaryota,38BTY@33154|Opisthokonta,3BF8S@33208|Metazoa,3CV2F@33213|Bilateria	33208|Metazoa	Q	CYP3A4	GO:0001676,GO:0002933,GO:0003674,GO:0003824,GO:0004497,GO:0005488,GO:0005496,GO:0005506,GO:0005515,GO:0005575,GO:0005622,GO:0005623,GO:0005737,GO:0005783,GO:0005789,GO:0006066,GO:0006082,GO:0006629,GO:0006631,GO:0006633,GO:0006694,GO:0006706,GO:0006720,GO:0006721,GO:0006766,GO:0006775,GO:0006805,GO:0006807,GO:0007568,GO:0007584,GO:0008144,GO:0008150,GO:0008152,GO:0008202,GO:0008207,GO:0008209,GO:…	1.14.13.32,1.14.13.97,1.14.14.1,1.14.14.55,1.14.14.56	ko:K07424,ko:K17689,ko:K17690,ko:K17691,ko:K17692,ko:K17860	ko00140,ko00591,ko00830,ko00980,ko00982,ko00983,ko01100,ko05204,map00140,map00591,map00830,map00980,map00982,map00983,map01100,map05204	-	R02356,R03408,R05727,R07000,R07001,R07055,R07056,R07079,R07080,R07081,R07085,R07087,R08256,R08257,R08264,R08268,R08269,R08271,R08272,R08274,R08275,R08276,R08277,R08285,R08286,R08287,R08293,R08294,R08303,R08304,R08312,R08313,R08318,R08339,R08340,R08341,R08342,R08343,R08390,R08391,R08392,R09404,R09408,R09423	RC00046,RC00060,RC00181,RC00190,RC00225,RC00277,RC00490,RC00704,RC00723,RC00724,RC01198,RC01203,RC01349,RC01444,RC01445,RC01459,RC01624,RC01711,RC01727,RC02136,RC02225,RC02226,RC02228,RC02229,RC02230,RC02232,RC02234,RC02238,RC02239,RC02241,RC02246,RC02266,RC02267,RC02274,RC02281,RC02298,RC02299,RC02526,RC02531	ko00000,ko00001,ko00199,ko01000	-	-	-	p450
TRINITY_DN25767_c0_g1_i1.p1	thromboxane-A synthase activity	7739.XP_002599555.1	3.5e-12	78.2	COG2124@1|root,KOG0158@2759|Eukaryota,38BTY@33154|Opisthokonta,3BF8S@33208|Metazoa,3CV2F@33213|Bilateria,47Z83@7711|Chordata	33208|Metazoa	Q	TBXAS1	GO:0001101,GO:0001516,GO:0001676,GO:0002933,GO:0003008,GO:0003013,GO:0003018,GO:0003674,GO:0003824,GO:0004497,GO:0004796,GO:0005488,GO:0005496,GO:0005506,GO:0005515,GO:0005575,GO:0005622,GO:0005623,GO:0005737,GO:0005783,GO:0005789,GO:0006066,GO:0006082,GO:0006629,GO:0006631,GO:0006633,GO:0006636,GO:0006690,GO:0006692,GO:0006693,GO:0006694,GO:0006706,GO:0006720,GO:0006721,GO:0006766,GO:0006775,GO:…	1.14.13.32,1.14.13.97,1.14.14.1,1.14.14.55,1.14.14.56,5.3.99.5	ko:K01832,ko:K07424,ko:K17689,ko:K17690,ko:K17691,ko:K17692,ko:K17860	ko00140,ko00590,ko00591,ko00830,ko00980,ko00982,ko00983,ko01100,ko04611,ko05204,map00140,map00590,map00591,map00830,map00980,map00982,map00983,map01100,map04611,map05204	-	R02268,R02356,R03408,R05727,R07000,R07001,R07055,R07056,R07079,R07080,R07081,R07085,R07087,R08256,R08257,R08264,R08268,R08269,R08271,R08272,R08274,R08275,R08276,R08277,R08285,R08286,R08287,R08293,R08294,R08303,R08304,R08312,R08313,R08318,R08339,R08340,R08341,R08342,R08343,R08390,R08391,R08392,R09404,R09408,R09423	RC00046,RC00060,RC00181,RC00190,RC00225,RC00277,RC00490,RC00674,RC00704,RC00723,RC00724,RC01198,RC01203,RC01349,RC01444,RC01445,RC01459,RC01624,RC01711,RC01727,RC02136,RC02225,RC02226,RC02228,RC02229,RC02230,RC02232,RC02234,RC02238,RC02239,RC02241,RC02246,RC02266,RC02267,RC02274,RC02281,RC02298,RC02299,RC02526,RC02531	ko00000,ko00001,ko00199,ko01000	-	-	-	p450
TRINITY_DN25715_c0_g1_i9.p1	sodium-dependent phosphate transmembrane transporter activity	6500.XP_005097621.1	1.8e-144	519.6	COG1283@1|root,2QQ3I@2759|Eukaryota,38DHE@33154|Opisthokonta,3BA55@33208|Metazoa,3CRFS@33213|Bilateria	33208|Metazoa	P	SLC34A2	GO:0001503,GO:0001655,GO:0001701,GO:0001822,GO:0003674,GO:0005215,GO:0005436,GO:0005488,GO:0005515,GO:0005575,GO:0005622,GO:0005623,GO:0005634,GO:0005654,GO:0005737,GO:0005768,GO:0005819,GO:0005856,GO:0005886,GO:0005887,GO:0005902,GO:0005903,GO:0006066,GO:0006082,GO:0006725,GO:0006807,GO:0006810,GO:0006811,GO:0006812,GO:0006814,GO:0006817,GO:0006820,GO:0006873,GO:0007275,GO:0007568,GO:0007584,GO:…	-	ko:K14683	-	-	-	-	ko00000,ko02000,ko04147	2.A.58.1	-	-	Na_Pi_cotrans
TRINITY_DN25715_c0_g1_i12.p1	sodium-dependent phosphate transmembrane transporter activity	6500.XP_005097621.1	1.8e-144	519.6	COG1283@1|root,2QQ3I@2759|Eukaryota,38DHE@33154|Opisthokonta,3BA55@33208|Metazoa,3CRFS@33213|Bilateria	33208|Metazoa	P	SLC34A2	GO:0001503,GO:0001655,GO:0001701,GO:0001822,GO:0003674,GO:0005215,GO:0005436,GO:0005488,GO:0005515,GO:0005575,GO:0005622,GO:0005623,GO:0005634,GO:0005654,GO:0005737,GO:0005768,GO:0005819,GO:0005856,GO:0005886,GO:0005887,GO:0005902,GO:0005903,GO:0006066,GO:0006082,GO:0006725,GO:0006807,GO:0006810,GO:0006811,GO:0006812,GO:0006814,GO:0006817,GO:0006820,GO:0006873,GO:0007275,GO:0007568,GO:0007584,GO:…	-	ko:K14683	-	-	-	-	ko00000,ko02000,ko04147	2.A.58.1	-	-	Na_Pi_cotrans
TRINITY_DN6128_c0_g1_i9.p2	Divalent transition metal (iron and manganese) transporter involved in iron metabolism and host resistance to certain pathogens. Macrophage-specific membrane transport function. Controls natural resistance to infection with intracellular parasites. Pathogen resistance involves sequestration of Fe(2 ) and Mn(2 ), cofactors of both prokaryotic and eukaryotic catalases and superoxide dismutases, not…	9823.ENSSSCP00000020374	1.9e-20	106.3	COG1914@1|root,KOG1291@2759|Eukaryota,38C14@33154|Opisthokonta,3BAFJ@33208|Metazoa,3CT65@33213|Bilateria,48BR2@7711|Chordata,4986C@7742|Vertebrata,3JE0J@40674|Mammalia,4IW2S@91561|Cetartiodactyla	33208|Metazoa	P	SLC11A1	GO:0000041,GO:0000165,GO:0000323,GO:0001562,GO:0001775,GO:0001816,GO:0001817,GO:0001818,GO:0001819,GO:0001932,GO:0001934,GO:0002237,GO:0002250,GO:0002252,GO:0002263,GO:0002274,GO:0002275,GO:0002283,GO:0002285,GO:0002286,GO:0002309,GO:0002366,GO:0002367,GO:0002369,GO:0002376,GO:0002440,GO:0002443,GO:0002444,GO:0002446,GO:0002449,GO:0002456,GO:0002460,GO:0002577,GO:0002579,GO:0002604,GO:0002606,GO:…	-	ko:K12347,ko:K21398	ko04142,ko04216,ko04978,map04142,map04216,map04978	-	-	-	ko00000,ko00001,ko02000	2.A.55.2.1,2.A.55.2.2,2.A.55.2.3	-	-	Nramp
TRINITY_DN6128_c0_g1_i10.p2	Divalent transition metal (iron and manganese) transporter involved in iron metabolism and host resistance to certain pathogens. Macrophage-specific membrane transport function. Controls natural resistance to infection with intracellular parasites. Pathogen resistance involves sequestration of Fe(2 ) and Mn(2 ), cofactors of both prokaryotic and eukaryotic catalases and superoxide dismutases, not…	9823.ENSSSCP00000020374	1.9e-20	106.3	COG1914@1|root,KOG1291@2759|Eukaryota,38C14@33154|Opisthokonta,3BAFJ@33208|Metazoa,3CT65@33213|Bilateria,48BR2@7711|Chordata,4986C@7742|Vertebrata,3JE0J@40674|Mammalia,4IW2S@91561|Cetartiodactyla	33208|Metazoa	P	SLC11A1	GO:0000041,GO:0000165,GO:0000323,GO:0001562,GO:0001775,GO:0001816,GO:0001817,GO:0001818,GO:0001819,GO:0001932,GO:0001934,GO:0002237,GO:0002250,GO:0002252,GO:0002263,GO:0002274,GO:0002275,GO:0002283,GO:0002285,GO:0002286,GO:0002309,GO:0002366,GO:0002367,GO:0002369,GO:0002376,GO:0002440,GO:0002443,GO:0002444,GO:0002446,GO:0002449,GO:0002456,GO:0002460,GO:0002577,GO:0002579,GO:0002604,GO:0002606,GO:…	-	ko:K12347,ko:K21398	ko04142,ko04216,ko04978,map04142,map04216,map04978	-	-	-	ko00000,ko00001,ko02000	2.A.55.2.1,2.A.55.2.2,2.A.55.2.3	-	-	Nramp
TRINITY_DN6128_c0_g1_i1.p2	Divalent transition metal (iron and manganese) transporter involved in iron metabolism and host resistance to certain pathogens. Macrophage-specific membrane transport function. Controls natural resistance to infection with intracellular parasites. Pathogen resistance involves sequestration of Fe(2 ) and Mn(2 ), cofactors of both prokaryotic and eukaryotic catalases and superoxide dismutases, not…	9823.ENSSSCP00000020374	1.6e-20	106.3	COG1914@1|root,KOG1291@2759|Eukaryota,38C14@33154|Opisthokonta,3BAFJ@33208|Metazoa,3CT65@33213|Bilateria,48BR2@7711|Chordata,4986C@7742|Vertebrata,3JE0J@40674|Mammalia,4IW2S@91561|Cetartiodactyla	33208|Metazoa	P	SLC11A1	GO:0000041,GO:0000165,GO:0000323,GO:0001562,GO:0001775,GO:0001816,GO:0001817,GO:0001818,GO:0001819,GO:0001932,GO:0001934,GO:0002237,GO:0002250,GO:0002252,GO:0002263,GO:0002274,GO:0002275,GO:0002283,GO:0002285,GO:0002286,GO:0002309,GO:0002366,GO:0002367,GO:0002369,GO:0002376,GO:0002440,GO:0002443,GO:0002444,GO:0002446,GO:0002449,GO:0002456,GO:0002460,GO:0002577,GO:0002579,GO:0002604,GO:0002606,GO:…	-	ko:K12347,ko:K21398	ko04142,ko04216,ko04978,map04142,map04216,map04978	-	-	-	ko00000,ko00001,ko02000	2.A.55.2.1,2.A.55.2.2,2.A.55.2.3	-	-	Nramp
TRINITY_DN6128_c0_g1_i4.p2	Divalent transition metal (iron and manganese) transporter involved in iron metabolism and host resistance to certain pathogens. Macrophage-specific membrane transport function. Controls natural resistance to infection with intracellular parasites. Pathogen resistance involves sequestration of Fe(2 ) and Mn(2 ), cofactors of both prokaryotic and eukaryotic catalases and superoxide dismutases, not…	9823.ENSSSCP00000020374	2e-20	106.3	COG1914@1|root,KOG1291@2759|Eukaryota,38C14@33154|Opisthokonta,3BAFJ@33208|Metazoa,3CT65@33213|Bilateria,48BR2@7711|Chordata,4986C@7742|Vertebrata,3JE0J@40674|Mammalia,4IW2S@91561|Cetartiodactyla	33208|Metazoa	P	SLC11A1	GO:0000041,GO:0000165,GO:0000323,GO:0001562,GO:0001775,GO:0001816,GO:0001817,GO:0001818,GO:0001819,GO:0001932,GO:0001934,GO:0002237,GO:0002250,GO:0002252,GO:0002263,GO:0002274,GO:0002275,GO:0002283,GO:0002285,GO:0002286,GO:0002309,GO:0002366,GO:0002367,GO:0002369,GO:0002376,GO:0002440,GO:0002443,GO:0002444,GO:0002446,GO:0002449,GO:0002456,GO:0002460,GO:0002577,GO:0002579,GO:0002604,GO:0002606,GO:…	-	ko:K12347,ko:K21398	ko04142,ko04216,ko04978,map04142,map04216,map04978	-	-	-	ko00000,ko00001,ko02000	2.A.55.2.1,2.A.55.2.2,2.A.55.2.3	-	-	Nramp
TRINITY_DN3221_c0_g1_i4.p1	It is involved in the biological process described with regulation of muscle contraction	6211.A0A068YHZ0	1.5e-31	143.7	KOG3634@1|root,KOG3634@2759|Eukaryota,38F4H@33154|Opisthokonta,3BCE0@33208|Metazoa,3CYD1@33213|Bilateria	33208|Metazoa	Z	TNNT2	GO:0002119,GO:0002164,GO:0003007,GO:0003008,GO:0003009,GO:0003012,GO:0003013,GO:0003015,GO:0003205,GO:0003206,GO:0003208,GO:0003209,GO:0003228,GO:0003229,GO:0003230,GO:0003231,GO:0003674,GO:0003779,GO:0005198,GO:0005200,GO:0005488,GO:0005509,GO:0005515,GO:0005523,GO:0005575,GO:0005622,GO:0005623,GO:0005737,GO:0005829,GO:0005856,GO:0005861,GO:0005865,GO:0006873,GO:0006874,GO:0006875,GO:0006928,GO:…	-	ko:K12045,ko:K12046	ko04260,ko04261,ko05410,ko05414,map04260,map04261,map05410,map05414	-	-	-	ko00000,ko00001,ko04812	-	-	-	Troponin
TRINITY_DN3221_c0_g1_i7.p3	It is involved in the biological process described with regulation of muscle contraction	6211.A0A068YHZ0	1.1e-30	139.8	KOG3634@1|root,KOG3634@2759|Eukaryota,38F4H@33154|Opisthokonta,3BCE0@33208|Metazoa,3CYD1@33213|Bilateria	33208|Metazoa	Z	TNNT2	GO:0002119,GO:0002164,GO:0003007,GO:0003008,GO:0003009,GO:0003012,GO:0003013,GO:0003015,GO:0003205,GO:0003206,GO:0003208,GO:0003209,GO:0003228,GO:0003229,GO:0003230,GO:0003231,GO:0003674,GO:0003779,GO:0005198,GO:0005200,GO:0005488,GO:0005509,GO:0005515,GO:0005523,GO:0005575,GO:0005622,GO:0005623,GO:0005737,GO:0005829,GO:0005856,GO:0005861,GO:0005865,GO:0006873,GO:0006874,GO:0006875,GO:0006928,GO:…	-	ko:K12045,ko:K12046	ko04260,ko04261,ko05410,ko05414,map04260,map04261,map05410,map05414	-	-	-	ko00000,ko00001,ko04812	-	-	-	Troponin
TRINITY_DN3284_c0_g2_i5.p1	zinc ion binding	6500.XP_005112308.1	1.1e-65	256.5	COG5272@1|root,KOG3173@1|root,KOG0001@2759|Eukaryota,KOG3173@2759|Eukaryota,38WFB@33154|Opisthokonta,3BGJM@33208|Metazoa,3CR7C@33213|Bilateria	33208|Metazoa	O	ZFAND4	-	-	ko:K12163	-	-	-	-	ko00000,ko04121	-	-	-	ubiquitin,zf-AN1
TRINITY_DN3284_c0_g2_i1.p1	zinc ion binding	6500.XP_005112308.1	1.1e-65	256.5	COG5272@1|root,KOG3173@1|root,KOG0001@2759|Eukaryota,KOG3173@2759|Eukaryota,38WFB@33154|Opisthokonta,3BGJM@33208|Metazoa,3CR7C@33213|Bilateria	33208|Metazoa	O	ZFAND4	-	-	ko:K12163	-	-	-	-	ko00000,ko04121	-	-	-	ubiquitin,zf-AN1
TRINITY_DN3282_c0_g1_i4.p1	protein phosphatase regulator activity	10224.XP_006817258.1	2.6e-32	145.6	KOG1075@1|root,KOG1075@2759|Eukaryota,39TZY@33154|Opisthokonta,3BI15@33208|Metazoa,3CYKV@33213|Bilateria	33208|Metazoa	J	-	-	-	-	-	-	-	-	-	-	-	-	RVT_1
TRINITY_DN3274_c0_g1_i11.p1	Ribonuclease H protein	6087.XP_004206471.1	1.1e-33	151.4	KOG1075@1|root,KOG1075@2759|Eukaryota	2759|Eukaryota	E	-	-	2.7.7.6,3.1.3.48	ko:K03021,ko:K03447,ko:K05696	ko00230,ko00240,ko01100,ko03020,ko04520,ko04623,ko04910,ko04931,ko05169,map00230,map00240,map01100,map03020,map04520,map04623,map04910,map04931,map05169	M00181	R00435,R00441,R00442,R00443	RC02795	br01611,ko00000,ko00001,ko00002,ko01000,ko01009,ko02000,ko03021	2.A.1.4	-	-	Exo_endo_phos_2,RVT_1
TRINITY_DN3274_c0_g1_i8.p1	Ribonuclease H protein	7668.SPU_009162-tr	1.3e-16	94.0	KOG1075@1|root,KOG1075@2759|Eukaryota	2759|Eukaryota	E	-	-	-	-	-	-	-	-	-	-	-	-	RVT_1
TRINITY_DN3214_c0_g1_i1.p1	factor 1	6500.XP_005098482.1	2.4e-29	135.2	28MFX@1|root,2QTZB@2759|Eukaryota,38HH2@33154|Opisthokonta,3BDYP@33208|Metazoa,3D0B6@33213|Bilateria	33208|Metazoa	T	OSTF1	GO:0001503,GO:0001775,GO:0002252,GO:0002263,GO:0002274,GO:0002275,GO:0002283,GO:0002366,GO:0002376,GO:0002443,GO:0002444,GO:0002446,GO:0003674,GO:0005488,GO:0005515,GO:0005575,GO:0005622,GO:0005623,GO:0005737,GO:0006810,GO:0006887,GO:0006955,GO:0007154,GO:0007165,GO:0008150,GO:0009987,GO:0012505,GO:0016192,GO:0017124,GO:0019904,GO:0023052,GO:0030141,GO:0031410,GO:0031974,GO:0031982,GO:0031983,GO:…	-	-	-	-	-	-	-	-	-	-	Ank_2,Ank_4,Ank_5,SH3_1,SH3_2,SH3_9
TRINITY_DN3214_c0_g1_i2.p1	factor 1	6500.XP_005098482.1	1.8e-79	302.4	28MFX@1|root,2QTZB@2759|Eukaryota,38HH2@33154|Opisthokonta,3BDYP@33208|Metazoa,3D0B6@33213|Bilateria	33208|Metazoa	T	OSTF1	GO:0001503,GO:0001775,GO:0002252,GO:0002263,GO:0002274,GO:0002275,GO:0002283,GO:0002366,GO:0002376,GO:0002443,GO:0002444,GO:0002446,GO:0003674,GO:0005488,GO:0005515,GO:0005575,GO:0005622,GO:0005623,GO:0005737,GO:0006810,GO:0006887,GO:0006955,GO:0007154,GO:0007165,GO:0008150,GO:0009987,GO:0012505,GO:0016192,GO:0017124,GO:0019904,GO:0023052,GO:0030141,GO:0031410,GO:0031974,GO:0031982,GO:0031983,GO:…	-	-	-	-	-	-	-	-	-	-	Ank_2,Ank_4,Ank_5,SH3_1,SH3_2,SH3_9
TRINITY_DN87436_c0_g1_i1.p1	cytoplasmic sequestering of CFTR protein	6500.XP_005104705.1	3.4e-72	277.7	KOG3528@1|root,KOG3528@2759|Eukaryota,38BA3@33154|Opisthokonta,3BI55@33208|Metazoa,3CY58@33213|Bilateria	33208|Metazoa	S	GOPC	GO:0000003,GO:0000139,GO:0000149,GO:0000323,GO:0001664,GO:0003006,GO:0003674,GO:0005102,GO:0005109,GO:0005488,GO:0005515,GO:0005575,GO:0005622,GO:0005623,GO:0005737,GO:0005764,GO:0005765,GO:0005773,GO:0005774,GO:0005794,GO:0005798,GO:0005802,GO:0005886,GO:0006810,GO:0006888,GO:0006892,GO:0006893,GO:0006914,GO:0006996,GO:0006997,GO:0007276,GO:0007281,GO:0007283,GO:0007286,GO:0007289,GO:0008022,GO:…	-	-	-	-	-	-	-	-	-	-	PDZ
TRINITY_DN64075_c0_g1_i1.p1	Belongs to the heat shock protein 70 family	5888.CAK60056	2.6e-28	131.3	COG0443@1|root,KOG0102@2759|Eukaryota,3ZB96@5878|Ciliophora	5878|Ciliophora	O	-	-	-	ko:K04043	ko03018,ko04212,ko05152,map03018,map04212,map05152	-	-	-	ko00000,ko00001,ko03019,ko03029,ko03110,ko04147	1.A.33.1	-	-	HSP70
TRINITY_DN36508_c0_g1_i5.p1	(S)-3-amino-2-methylpropionate transaminase activity	6500.XP_005108646.1	2.3e-130	472.2	COG0160@1|root,KOG1405@2759|Eukaryota,38EZI@33154|Opisthokonta,3BFT5@33208|Metazoa,3CY78@33213|Bilateria	33208|Metazoa	E	ABAT	GO:0000003,GO:0000820,GO:0001505,GO:0001666,GO:0002791,GO:0002793,GO:0003008,GO:0003013,GO:0003674,GO:0003824,GO:0003867,GO:0005488,GO:0005515,GO:0005575,GO:0005622,GO:0005623,GO:0005737,GO:0005739,GO:0005759,GO:0005829,GO:0006082,GO:0006109,GO:0006520,GO:0006521,GO:0006807,GO:0006937,GO:0006940,GO:0006950,GO:0007162,GO:0007275,GO:0007399,GO:0007417,GO:0007420,GO:0007568,GO:0007610,GO:0007618,GO:…	2.6.1.19,2.6.1.22	ko:K13524	ko00250,ko00280,ko00410,ko00640,ko00650,ko01100,ko01120,ko04727,map00250,map00280,map00410,map00640,map00650,map01100,map01120,map04727	M00027	R00908,R01648,R04188	RC00006,RC00062,RC00160	ko00000,ko00001,ko00002,ko01000,ko01007	-	-	-	Aminotran_3
TRINITY_DN36508_c0_g1_i6.p1	(S)-3-amino-2-methylpropionate transaminase activity	6500.XP_005108646.1	3.8e-148	531.6	COG0160@1|root,KOG1405@2759|Eukaryota,38EZI@33154|Opisthokonta,3BFT5@33208|Metazoa,3CY78@33213|Bilateria	33208|Metazoa	E	ABAT	GO:0000003,GO:0000820,GO:0001505,GO:0001666,GO:0002791,GO:0002793,GO:0003008,GO:0003013,GO:0003674,GO:0003824,GO:0003867,GO:0005488,GO:0005515,GO:0005575,GO:0005622,GO:0005623,GO:0005737,GO:0005739,GO:0005759,GO:0005829,GO:0006082,GO:0006109,GO:0006520,GO:0006521,GO:0006807,GO:0006937,GO:0006940,GO:0006950,GO:0007162,GO:0007275,GO:0007399,GO:0007417,GO:0007420,GO:0007568,GO:0007610,GO:0007618,GO:…	2.6.1.19,2.6.1.22	ko:K13524	ko00250,ko00280,ko00410,ko00640,ko00650,ko01100,ko01120,ko04727,map00250,map00280,map00410,map00640,map00650,map01100,map01120,map04727	M00027	R00908,R01648,R04188	RC00006,RC00062,RC00160	ko00000,ko00001,ko00002,ko01000,ko01007	-	-	-	Aminotran_3
TRINITY_DN36508_c0_g1_i3.p1	(S)-3-amino-2-methylpropionate transaminase activity	6500.XP_005108646.1	1.1e-161	576.6	COG0160@1|root,KOG1405@2759|Eukaryota,38EZI@33154|Opisthokonta,3BFT5@33208|Metazoa,3CY78@33213|Bilateria	33208|Metazoa	E	ABAT	GO:0000003,GO:0000820,GO:0001505,GO:0001666,GO:0002791,GO:0002793,GO:0003008,GO:0003013,GO:0003674,GO:0003824,GO:0003867,GO:0005488,GO:0005515,GO:0005575,GO:0005622,GO:0005623,GO:0005737,GO:0005739,GO:0005759,GO:0005829,GO:0006082,GO:0006109,GO:0006520,GO:0006521,GO:0006807,GO:0006937,GO:0006940,GO:0006950,GO:0007162,GO:0007275,GO:0007399,GO:0007417,GO:0007420,GO:0007568,GO:0007610,GO:0007618,GO:…	2.6.1.19,2.6.1.22	ko:K13524	ko00250,ko00280,ko00410,ko00640,ko00650,ko01100,ko01120,ko04727,map00250,map00280,map00410,map00640,map00650,map01100,map01120,map04727	M00027	R00908,R01648,R04188	RC00006,RC00062,RC00160	ko00000,ko00001,ko00002,ko01000,ko01007	-	-	-	Aminotran_3
TRINITY_DN36508_c0_g1_i4.p1	(S)-3-amino-2-methylpropionate transaminase activity	6500.XP_005108646.1	7.3e-117	427.2	COG0160@1|root,KOG1405@2759|Eukaryota,38EZI@33154|Opisthokonta,3BFT5@33208|Metazoa,3CY78@33213|Bilateria	33208|Metazoa	E	ABAT	GO:0000003,GO:0000820,GO:0001505,GO:0001666,GO:0002791,GO:0002793,GO:0003008,GO:0003013,GO:0003674,GO:0003824,GO:0003867,GO:0005488,GO:0005515,GO:0005575,GO:0005622,GO:0005623,GO:0005737,GO:0005739,GO:0005759,GO:0005829,GO:0006082,GO:0006109,GO:0006520,GO:0006521,GO:0006807,GO:0006937,GO:0006940,GO:0006950,GO:0007162,GO:0007275,GO:0007399,GO:0007417,GO:0007420,GO:0007568,GO:0007610,GO:0007618,GO:…	2.6.1.19,2.6.1.22	ko:K13524	ko00250,ko00280,ko00410,ko00640,ko00650,ko01100,ko01120,ko04727,map00250,map00280,map00410,map00640,map00650,map01100,map01120,map04727	M00027	R00908,R01648,R04188	RC00006,RC00062,RC00160	ko00000,ko00001,ko00002,ko01000,ko01007	-	-	-	Aminotran_3
TRINITY_DN36537_c0_g1_i1.p1	cysteine-type endopeptidase activity involved in apoptotic signaling pathway	7897.ENSLACP00000004747	4.1e-28	131.0	KOG3573@1|root,KOG3573@2759|Eukaryota,38JM0@33154|Opisthokonta,3BCEN@33208|Metazoa,3CY5V@33213|Bilateria,47ZYD@7711|Chordata,490SB@7742|Vertebrata	33208|Metazoa	D	CASP8	GO:0000003,GO:0001525,GO:0001568,GO:0001701,GO:0001775,GO:0001838,GO:0001841,GO:0001890,GO:0001892,GO:0001944,GO:0001959,GO:0002009,GO:0002218,GO:0002221,GO:0002224,GO:0002237,GO:0002253,GO:0002376,GO:0002520,GO:0002521,GO:0002573,GO:0002682,GO:0002684,GO:0002753,GO:0002756,GO:0002757,GO:0002758,GO:0002761,GO:0002763,GO:0002764,GO:0003006,GO:0003674,GO:0003824,GO:0004175,GO:0004197,GO:0005102,GO:…	3.4.22.60,3.4.22.61,3.4.22.63	ko:K04397,ko:K04398,ko:K04400	ko01524,ko04115,ko04210,ko04214,ko04215,ko04217,ko04620,ko04621,ko04622,ko04624,ko04657,ko04668,ko04932,ko05010,ko05016,ko05133,ko05134,ko05142,ko05145,ko05152,ko05161,ko05165,ko05167,ko05168,ko05200,ko05203,ko05416,map01524,map04115,map04210,map04214,map04215,map04217,map04620,map04621,map04622,map04624,map04657,map04668,map04932,map05010,map05016,map05133,map05134,map05142,map05145,map05152,map…	M00685	-	-	ko00000,ko00001,ko00002,ko01000,ko01002	-	-	-	DED,Peptidase_C14
TRINITY_DN36561_c0_g1_i1.p1	ABC-2 type transporter	6087.XP_002170537.2	1.1e-14	86.7	COG1131@1|root,KOG0061@2759|Eukaryota,38CVQ@33154|Opisthokonta,3BGZU@33208|Metazoa	33208|Metazoa	Q	-	GO:0003674,GO:0003824,GO:0005215,GO:0005575,GO:0005623,GO:0005886,GO:0006810,GO:0008150,GO:0015399,GO:0015405,GO:0016020,GO:0016021,GO:0016462,GO:0016787,GO:0016817,GO:0016818,GO:0016887,GO:0017111,GO:0022804,GO:0022857,GO:0031224,GO:0042623,GO:0042626,GO:0042752,GO:0043492,GO:0044425,GO:0044464,GO:0050789,GO:0051179,GO:0051234,GO:0055085,GO:0065007,GO:0071944	-	-	-	-	-	-	-	-	-	-	ABC2_membrane,ABC_tran
TRINITY_DN88393_c0_g1_i1.p1	Glycosyltransferase that generates the core 1 O-glycan Gal-beta1-3GalNAc-alpha1-Ser Thr (T antigen), which is a precursor for many extended O-glycans in glycoproteins	6500.XP_005089467.1	3.6e-35	154.5	KOG2246@1|root,KOG2246@2759|Eukaryota,38C0F@33154|Opisthokonta,3BANH@33208|Metazoa,3CS5Q@33213|Bilateria	33208|Metazoa	G	-	-	2.4.1.122	ko:K00731	ko00512,ko01100,map00512,map01100	M00056	R05908	-	ko00000,ko00001,ko00002,ko01000,ko01003	-	GT31	-	Fringe
TRINITY_DN88337_c0_g1_i1.p1	Reverse transcriptase (RNA-dependent DNA polymerase)	32507.XP_006780578.1	6.7e-26	123.2	COG2801@1|root,KOG0017@2759|Eukaryota,38F42@33154|Opisthokonta,3BA5H@33208|Metazoa,3CWAK@33213|Bilateria,48D8K@7711|Chordata,490MU@7742|Vertebrata	33208|Metazoa	L	-	-	-	-	-	-	-	-	-	-	-	-	rve,zf-H2C2
TRINITY_DN83639_c0_g1_i1.p1	serine-type endopeptidase activity. It is involved in the biological process described with proteolysis	32264.tetur10g05360.1	2.6e-22	112.1	COG5640@1|root,KOG3577@1|root,KOG3577@2759|Eukaryota,KOG3627@2759|Eukaryota,38BVI@33154|Opisthokonta,3BD5I@33208|Metazoa,3CT7P@33213|Bilateria,41XJG@6656|Arthropoda	33208|Metazoa	O	CORIN	GO:0000003,GO:0001990,GO:0003008,GO:0003013,GO:0003044,GO:0003050,GO:0003073,GO:0003674,GO:0003824,GO:0004175,GO:0004252,GO:0005575,GO:0005576,GO:0005622,GO:0005623,GO:0005634,GO:0005654,GO:0005737,GO:0005856,GO:0005886,GO:0005887,GO:0006508,GO:0006518,GO:0006807,GO:0007275,GO:0007399,GO:0007565,GO:0008015,GO:0008016,GO:0008150,GO:0008152,GO:0008217,GO:0008233,GO:0008236,GO:0009986,GO:0009987,GO:…	-	ko:K09614,ko:K20049	-	-	-	-	ko00000,ko01000,ko01002,ko04131	-	-	-	Fz,Ldl_recept_a,SRCR_2,Trypsin
TRINITY_DN4812_c0_g1_i4.p1	homophilic cell adhesion via plasma membrane adhesion molecules	6500.XP_005094233.1	1.3e-36	161.0	KOG3594@1|root,KOG4289@2759|Eukaryota	2759|Eukaryota	O	-	-	-	ko:K04600,ko:K16669	ko04391,ko04392,map04391,map04392	-	-	-	ko00000,ko00001,ko04030,ko04516	-	-	-	Cadherin,TMEM132
TRINITY_DN4802_c0_g1_i5.p1	Tia1 cytotoxic granule-associated RNA binding	6500.XP_005099439.1	9.3e-102	377.1	COG0724@1|root,KOG0148@2759|Eukaryota,38QH8@33154|Opisthokonta,3BDYM@33208|Metazoa,3CWSM@33213|Bilateria	33208|Metazoa	A	TIAL1	GO:0000003,GO:0000323,GO:0000375,GO:0000377,GO:0000381,GO:0000398,GO:0001817,GO:0001818,GO:0003006,GO:0003674,GO:0003676,GO:0003723,GO:0003727,GO:0003729,GO:0005488,GO:0005575,GO:0005622,GO:0005623,GO:0005634,GO:0005654,GO:0005685,GO:0005737,GO:0005764,GO:0005773,GO:0005829,GO:0006139,GO:0006355,GO:0006357,GO:0006396,GO:0006397,GO:0006417,GO:0006725,GO:0006807,GO:0006915,GO:0006950,GO:0006952,GO:…	2.3.2.27	ko:K13201,ko:K19041	-	-	-	-	ko00000,ko01000,ko03019,ko03041,ko04121	-	-	-	RRM_1
TRINITY_DN4802_c0_g1_i1.p1	nucleic acid binding	136037.KDR08866	4.3e-113	414.8	COG0724@1|root,KOG0148@2759|Eukaryota,38QH8@33154|Opisthokonta,3BDYM@33208|Metazoa,3CWSM@33213|Bilateria,41UAI@6656|Arthropoda,3SFKC@50557|Insecta	33208|Metazoa	A	TIAL1	GO:0000003,GO:0000323,GO:0000375,GO:0000377,GO:0000381,GO:0000398,GO:0001817,GO:0001818,GO:0002119,GO:0002164,GO:0003006,GO:0003674,GO:0003676,GO:0003723,GO:0003727,GO:0003729,GO:0005488,GO:0005575,GO:0005622,GO:0005623,GO:0005634,GO:0005654,GO:0005685,GO:0005737,GO:0005764,GO:0005773,GO:0005829,GO:0006139,GO:0006355,GO:0006357,GO:0006396,GO:0006397,GO:0006417,GO:0006725,GO:0006807,GO:0006915,GO:…	2.3.2.27	ko:K13201,ko:K19041	-	-	-	-	ko00000,ko01000,ko03019,ko03041,ko04121	-	-	-	RRM_1
TRINITY_DN4802_c0_g1_i14.p1	Tia1 cytotoxic granule-associated RNA binding	6500.XP_005099439.1	3.5e-111	408.3	COG0724@1|root,KOG0148@2759|Eukaryota,38QH8@33154|Opisthokonta,3BDYM@33208|Metazoa,3CWSM@33213|Bilateria	33208|Metazoa	A	TIAL1	GO:0000003,GO:0000323,GO:0000375,GO:0000377,GO:0000381,GO:0000398,GO:0001817,GO:0001818,GO:0003006,GO:0003674,GO:0003676,GO:0003723,GO:0003727,GO:0003729,GO:0005488,GO:0005575,GO:0005622,GO:0005623,GO:0005634,GO:0005654,GO:0005685,GO:0005737,GO:0005764,GO:0005773,GO:0005829,GO:0006139,GO:0006355,GO:0006357,GO:0006396,GO:0006397,GO:0006417,GO:0006725,GO:0006807,GO:0006915,GO:0006950,GO:0006952,GO:…	2.3.2.27	ko:K13201,ko:K19041	-	-	-	-	ko00000,ko01000,ko03019,ko03041,ko04121	-	-	-	RRM_1
TRINITY_DN4802_c0_g1_i2.p1	nucleic acid binding	136037.KDR08866	3.3e-113	415.2	COG0724@1|root,KOG0148@2759|Eukaryota,38QH8@33154|Opisthokonta,3BDYM@33208|Metazoa,3CWSM@33213|Bilateria,41UAI@6656|Arthropoda,3SFKC@50557|Insecta	33208|Metazoa	A	TIAL1	GO:0000003,GO:0000323,GO:0000375,GO:0000377,GO:0000381,GO:0000398,GO:0001817,GO:0001818,GO:0002119,GO:0002164,GO:0003006,GO:0003674,GO:0003676,GO:0003723,GO:0003727,GO:0003729,GO:0005488,GO:0005575,GO:0005622,GO:0005623,GO:0005634,GO:0005654,GO:0005685,GO:0005737,GO:0005764,GO:0005773,GO:0005829,GO:0006139,GO:0006355,GO:0006357,GO:0006396,GO:0006397,GO:0006417,GO:0006725,GO:0006807,GO:0006915,GO:…	2.3.2.27	ko:K13201,ko:K19041	-	-	-	-	ko00000,ko01000,ko03019,ko03041,ko04121	-	-	-	RRM_1
TRINITY_DN79754_c0_g1_i1.p1	Ribonuclease H protein	6500.XP_005106628.1	4.9e-17	94.0	KOG1075@1|root,KOG1075@2759|Eukaryota,3A0JU@33154|Opisthokonta	33154|Opisthokonta	S	-	-	-	-	-	-	-	-	-	-	-	-	RVT_1
TRINITY_DN23804_c0_g2_i3.p1	sterol-transporting ATPase activity	6500.XP_005103124.1	2.5e-128	465.3	COG1131@1|root,KOG0061@2759|Eukaryota,38CVQ@33154|Opisthokonta,3BF0M@33208|Metazoa,3CU51@33213|Bilateria	33208|Metazoa	Q	ABCG4	GO:0000166,GO:0003674,GO:0003824,GO:0005215,GO:0005319,GO:0005488,GO:0005496,GO:0005515,GO:0005524,GO:0005543,GO:0005548,GO:0005575,GO:0005622,GO:0005623,GO:0005737,GO:0005739,GO:0005768,GO:0005886,GO:0005887,GO:0006066,GO:0006355,GO:0006629,GO:0006807,GO:0006810,GO:0006811,GO:0006820,GO:0006869,GO:0008104,GO:0008144,GO:0008150,GO:0008152,GO:0008202,GO:0008203,GO:0008289,GO:0009593,GO:0009719,GO:…	-	ko:K05679,ko:K05680	ko02010,map02010	-	-	-	ko00000,ko00001,ko02000	3.A.1.204	-	-	ABC2_membrane,ABC_tran
TRINITY_DN23804_c0_g2_i1.p1	sterol-transporting ATPase activity	6500.XP_005103124.1	1e-171	609.8	COG1131@1|root,KOG0061@2759|Eukaryota,38CVQ@33154|Opisthokonta,3BF0M@33208|Metazoa,3CU51@33213|Bilateria	33208|Metazoa	Q	ABCG4	GO:0000166,GO:0003674,GO:0003824,GO:0005215,GO:0005319,GO:0005488,GO:0005496,GO:0005515,GO:0005524,GO:0005543,GO:0005548,GO:0005575,GO:0005622,GO:0005623,GO:0005737,GO:0005739,GO:0005768,GO:0005886,GO:0005887,GO:0006066,GO:0006355,GO:0006629,GO:0006807,GO:0006810,GO:0006811,GO:0006820,GO:0006869,GO:0008104,GO:0008144,GO:0008150,GO:0008152,GO:0008202,GO:0008203,GO:0008289,GO:0009593,GO:0009719,GO:…	-	ko:K05679,ko:K05680	ko02010,map02010	-	-	-	ko00000,ko00001,ko02000	3.A.1.204	-	-	ABC2_membrane,ABC_tran
TRINITY_DN23804_c0_g2_i5.p1	sterol-transporting ATPase activity	6500.XP_005103124.1	4.8e-116	424.5	COG1131@1|root,KOG0061@2759|Eukaryota,38CVQ@33154|Opisthokonta,3BF0M@33208|Metazoa,3CU51@33213|Bilateria	33208|Metazoa	Q	ABCG4	GO:0000166,GO:0003674,GO:0003824,GO:0005215,GO:0005319,GO:0005488,GO:0005496,GO:0005515,GO:0005524,GO:0005543,GO:0005548,GO:0005575,GO:0005622,GO:0005623,GO:0005737,GO:0005739,GO:0005768,GO:0005886,GO:0005887,GO:0006066,GO:0006355,GO:0006629,GO:0006807,GO:0006810,GO:0006811,GO:0006820,GO:0006869,GO:0008104,GO:0008144,GO:0008150,GO:0008152,GO:0008202,GO:0008203,GO:0008289,GO:0009593,GO:0009719,GO:…	-	ko:K05679,ko:K05680	ko02010,map02010	-	-	-	ko00000,ko00001,ko02000	3.A.1.204	-	-	ABC2_membrane,ABC_tran
TRINITY_DN10350_c0_g1_i2.p1	Si ch211-160b11.4	7994.ENSAMXP00000002735	5e-10	72.4	KOG4297@1|root,KOG4297@2759|Eukaryota,3ANX6@33154|Opisthokonta,3C12P@33208|Metazoa,3DH9Q@33213|Bilateria,48KAZ@7711|Chordata,49H3X@7742|Vertebrata,4A7ZU@7898|Actinopterygii	33208|Metazoa	TV	-	-	-	-	-	-	-	-	-	-	-	-	Lectin_C
TRINITY_DN3532_c0_g1_i9.p1	neurotransmitter:sodium symporter activity	6500.XP_005092405.1	7.4e-72	277.3	COG0733@1|root,KOG3660@2759|Eukaryota,38E26@33154|Opisthokonta,3BBRV@33208|Metazoa,3CRC1@33213|Bilateria	33208|Metazoa	T	-	-	-	ko:K05038	-	-	-	-	ko00000,ko02000	2.A.22.2	-	-	SNF
TRINITY_DN3532_c0_g1_i3.p1	neurotransmitter:sodium symporter activity	6500.XP_005092405.1	5.9e-77	294.3	COG0733@1|root,KOG3660@2759|Eukaryota,38E26@33154|Opisthokonta,3BBRV@33208|Metazoa,3CRC1@33213|Bilateria	33208|Metazoa	T	-	-	-	ko:K05038	-	-	-	-	ko00000,ko02000	2.A.22.2	-	-	SNF
TRINITY_DN3532_c0_g1_i6.p1	neurotransmitter:sodium symporter activity	6500.XP_005092405.1	2.7e-227	795.0	COG0733@1|root,KOG3660@2759|Eukaryota,38E26@33154|Opisthokonta,3BBRV@33208|Metazoa,3CRC1@33213|Bilateria	33208|Metazoa	T	-	-	-	ko:K05038	-	-	-	-	ko00000,ko02000	2.A.22.2	-	-	SNF
TRINITY_DN3547_c0_g1_i52.p1	regulation of secretory granule organization	6500.XP_005095787.1	9.9e-206	723.0	KOG1190@1|root,KOG1190@2759|Eukaryota,38H7H@33154|Opisthokonta,3B9RH@33208|Metazoa,3CRKU@33213|Bilateria	33208|Metazoa	A	PTBP2	GO:0000003,GO:0000014,GO:0000226,GO:0000245,GO:0000375,GO:0000377,GO:0000381,GO:0000398,GO:0000900,GO:0000956,GO:0001067,GO:0001069,GO:0002009,GO:0002165,GO:0002791,GO:0002793,GO:0003006,GO:0003205,GO:0003231,GO:0003674,GO:0003676,GO:0003677,GO:0003697,GO:0003723,GO:0003727,GO:0003729,GO:0003730,GO:0003824,GO:0004518,GO:0004519,GO:0004520,GO:0004536,GO:0005488,GO:0005575,GO:0005622,GO:0005623,GO:…	-	ko:K08524,ko:K13218,ko:K14948,ko:K17844	ko03320,ko04151,ko04659,ko04919,ko04920,ko04932,ko04976,ko05160,ko05200,ko05202,ko05216,ko05222,ko05223,ko05226,map03320,map04151,map04659,map04919,map04920,map04932,map04976,map05160,map05200,map05202,map05216,map05222,map05223,map05226	-	-	-	ko00000,ko00001,ko03000,ko03019,ko03041,ko03310	-	-	-	RRM_1,RRM_5
TRINITY_DN3547_c0_g1_i7.p1	regulation of secretory granule organization	6500.XP_005095787.1	1.3e-149	536.2	KOG1190@1|root,KOG1190@2759|Eukaryota,38H7H@33154|Opisthokonta,3B9RH@33208|Metazoa,3CRKU@33213|Bilateria	33208|Metazoa	A	PTBP2	GO:0000003,GO:0000014,GO:0000226,GO:0000245,GO:0000375,GO:0000377,GO:0000381,GO:0000398,GO:0000900,GO:0000956,GO:0001067,GO:0001069,GO:0002009,GO:0002165,GO:0002791,GO:0002793,GO:0003006,GO:0003205,GO:0003231,GO:0003674,GO:0003676,GO:0003677,GO:0003697,GO:0003723,GO:0003727,GO:0003729,GO:0003730,GO:0003824,GO:0004518,GO:0004519,GO:0004520,GO:0004536,GO:0005488,GO:0005575,GO:0005622,GO:0005623,GO:…	-	ko:K08524,ko:K13218,ko:K14948,ko:K17844	ko03320,ko04151,ko04659,ko04919,ko04920,ko04932,ko04976,ko05160,ko05200,ko05202,ko05216,ko05222,ko05223,ko05226,map03320,map04151,map04659,map04919,map04920,map04932,map04976,map05160,map05200,map05202,map05216,map05222,map05223,map05226	-	-	-	ko00000,ko00001,ko03000,ko03019,ko03041,ko03310	-	-	-	RRM_1,RRM_5
TRINITY_DN3547_c0_g1_i37.p1	regulation of secretory granule organization	6500.XP_005095787.1	2.7e-156	558.5	KOG1190@1|root,KOG1190@2759|Eukaryota,38H7H@33154|Opisthokonta,3B9RH@33208|Metazoa,3CRKU@33213|Bilateria	33208|Metazoa	A	PTBP2	GO:0000003,GO:0000014,GO:0000226,GO:0000245,GO:0000375,GO:0000377,GO:0000381,GO:0000398,GO:0000900,GO:0000956,GO:0001067,GO:0001069,GO:0002009,GO:0002165,GO:0002791,GO:0002793,GO:0003006,GO:0003205,GO:0003231,GO:0003674,GO:0003676,GO:0003677,GO:0003697,GO:0003723,GO:0003727,GO:0003729,GO:0003730,GO:0003824,GO:0004518,GO:0004519,GO:0004520,GO:0004536,GO:0005488,GO:0005575,GO:0005622,GO:0005623,GO:…	-	ko:K08524,ko:K13218,ko:K14948,ko:K17844	ko03320,ko04151,ko04659,ko04919,ko04920,ko04932,ko04976,ko05160,ko05200,ko05202,ko05216,ko05222,ko05223,ko05226,map03320,map04151,map04659,map04919,map04920,map04932,map04976,map05160,map05200,map05202,map05216,map05222,map05223,map05226	-	-	-	ko00000,ko00001,ko03000,ko03019,ko03041,ko03310	-	-	-	RRM_1,RRM_5
TRINITY_DN3547_c0_g1_i36.p1	regulation of secretory granule organization	6500.XP_005095787.1	7.6e-150	537.0	KOG1190@1|root,KOG1190@2759|Eukaryota,38H7H@33154|Opisthokonta,3B9RH@33208|Metazoa,3CRKU@33213|Bilateria	33208|Metazoa	A	PTBP2	GO:0000003,GO:0000014,GO:0000226,GO:0000245,GO:0000375,GO:0000377,GO:0000381,GO:0000398,GO:0000900,GO:0000956,GO:0001067,GO:0001069,GO:0002009,GO:0002165,GO:0002791,GO:0002793,GO:0003006,GO:0003205,GO:0003231,GO:0003674,GO:0003676,GO:0003677,GO:0003697,GO:0003723,GO:0003727,GO:0003729,GO:0003730,GO:0003824,GO:0004518,GO:0004519,GO:0004520,GO:0004536,GO:0005488,GO:0005575,GO:0005622,GO:0005623,GO:…	-	ko:K08524,ko:K13218,ko:K14948,ko:K17844	ko03320,ko04151,ko04659,ko04919,ko04920,ko04932,ko04976,ko05160,ko05200,ko05202,ko05216,ko05222,ko05223,ko05226,map03320,map04151,map04659,map04919,map04920,map04932,map04976,map05160,map05200,map05202,map05216,map05222,map05223,map05226	-	-	-	ko00000,ko00001,ko03000,ko03019,ko03041,ko03310	-	-	-	RRM_1,RRM_5
TRINITY_DN3547_c0_g1_i53.p1	regulation of secretory granule organization	6500.XP_005095787.1	2.2e-211	741.9	KOG1190@1|root,KOG1190@2759|Eukaryota,38H7H@33154|Opisthokonta,3B9RH@33208|Metazoa,3CRKU@33213|Bilateria	33208|Metazoa	A	PTBP2	GO:0000003,GO:0000014,GO:0000226,GO:0000245,GO:0000375,GO:0000377,GO:0000381,GO:0000398,GO:0000900,GO:0000956,GO:0001067,GO:0001069,GO:0002009,GO:0002165,GO:0002791,GO:0002793,GO:0003006,GO:0003205,GO:0003231,GO:0003674,GO:0003676,GO:0003677,GO:0003697,GO:0003723,GO:0003727,GO:0003729,GO:0003730,GO:0003824,GO:0004518,GO:0004519,GO:0004520,GO:0004536,GO:0005488,GO:0005575,GO:0005622,GO:0005623,GO:…	-	ko:K08524,ko:K13218,ko:K14948,ko:K17844	ko03320,ko04151,ko04659,ko04919,ko04920,ko04932,ko04976,ko05160,ko05200,ko05202,ko05216,ko05222,ko05223,ko05226,map03320,map04151,map04659,map04919,map04920,map04932,map04976,map05160,map05200,map05202,map05216,map05222,map05223,map05226	-	-	-	ko00000,ko00001,ko03000,ko03019,ko03041,ko03310	-	-	-	RRM_1,RRM_5
TRINITY_DN3547_c0_g1_i49.p1	regulation of secretory granule organization	6500.XP_005095787.1	8.3e-208	729.9	KOG1190@1|root,KOG1190@2759|Eukaryota,38H7H@33154|Opisthokonta,3B9RH@33208|Metazoa,3CRKU@33213|Bilateria	33208|Metazoa	A	PTBP2	GO:0000003,GO:0000014,GO:0000226,GO:0000245,GO:0000375,GO:0000377,GO:0000381,GO:0000398,GO:0000900,GO:0000956,GO:0001067,GO:0001069,GO:0002009,GO:0002165,GO:0002791,GO:0002793,GO:0003006,GO:0003205,GO:0003231,GO:0003674,GO:0003676,GO:0003677,GO:0003697,GO:0003723,GO:0003727,GO:0003729,GO:0003730,GO:0003824,GO:0004518,GO:0004519,GO:0004520,GO:0004536,GO:0005488,GO:0005575,GO:0005622,GO:0005623,GO:…	-	ko:K08524,ko:K13218,ko:K14948,ko:K17844	ko03320,ko04151,ko04659,ko04919,ko04920,ko04932,ko04976,ko05160,ko05200,ko05202,ko05216,ko05222,ko05223,ko05226,map03320,map04151,map04659,map04919,map04920,map04932,map04976,map05160,map05200,map05202,map05216,map05222,map05223,map05226	-	-	-	ko00000,ko00001,ko03000,ko03019,ko03041,ko03310	-	-	-	RRM_1,RRM_5
TRINITY_DN3547_c0_g1_i5.p1	regulation of secretory granule organization	6500.XP_005095787.1	1.8e-213	748.8	KOG1190@1|root,KOG1190@2759|Eukaryota,38H7H@33154|Opisthokonta,3B9RH@33208|Metazoa,3CRKU@33213|Bilateria	33208|Metazoa	A	PTBP2	GO:0000003,GO:0000014,GO:0000226,GO:0000245,GO:0000375,GO:0000377,GO:0000381,GO:0000398,GO:0000900,GO:0000956,GO:0001067,GO:0001069,GO:0002009,GO:0002165,GO:0002791,GO:0002793,GO:0003006,GO:0003205,GO:0003231,GO:0003674,GO:0003676,GO:0003677,GO:0003697,GO:0003723,GO:0003727,GO:0003729,GO:0003730,GO:0003824,GO:0004518,GO:0004519,GO:0004520,GO:0004536,GO:0005488,GO:0005575,GO:0005622,GO:0005623,GO:…	-	ko:K08524,ko:K13218,ko:K14948,ko:K17844	ko03320,ko04151,ko04659,ko04919,ko04920,ko04932,ko04976,ko05160,ko05200,ko05202,ko05216,ko05222,ko05223,ko05226,map03320,map04151,map04659,map04919,map04920,map04932,map04976,map05160,map05200,map05202,map05216,map05222,map05223,map05226	-	-	-	ko00000,ko00001,ko03000,ko03019,ko03041,ko03310	-	-	-	RRM_1,RRM_5
TRINITY_DN3547_c0_g1_i17.p1	regulation of secretory granule organization	6500.XP_005095787.1	9.1e-148	530.0	KOG1190@1|root,KOG1190@2759|Eukaryota,38H7H@33154|Opisthokonta,3B9RH@33208|Metazoa,3CRKU@33213|Bilateria	33208|Metazoa	A	PTBP2	GO:0000003,GO:0000014,GO:0000226,GO:0000245,GO:0000375,GO:0000377,GO:0000381,GO:0000398,GO:0000900,GO:0000956,GO:0001067,GO:0001069,GO:0002009,GO:0002165,GO:0002791,GO:0002793,GO:0003006,GO:0003205,GO:0003231,GO:0003674,GO:0003676,GO:0003677,GO:0003697,GO:0003723,GO:0003727,GO:0003729,GO:0003730,GO:0003824,GO:0004518,GO:0004519,GO:0004520,GO:0004536,GO:0005488,GO:0005575,GO:0005622,GO:0005623,GO:…	-	ko:K08524,ko:K13218,ko:K14948,ko:K17844	ko03320,ko04151,ko04659,ko04919,ko04920,ko04932,ko04976,ko05160,ko05200,ko05202,ko05216,ko05222,ko05223,ko05226,map03320,map04151,map04659,map04919,map04920,map04932,map04976,map05160,map05200,map05202,map05216,map05222,map05223,map05226	-	-	-	ko00000,ko00001,ko03000,ko03019,ko03041,ko03310	-	-	-	RRM_1,RRM_5
TRINITY_DN3547_c0_g1_i63.p1	regulation of secretory granule organization	6500.XP_005095787.1	4.7e-156	557.8	KOG1190@1|root,KOG1190@2759|Eukaryota,38H7H@33154|Opisthokonta,3B9RH@33208|Metazoa,3CRKU@33213|Bilateria	33208|Metazoa	A	PTBP2	GO:0000003,GO:0000014,GO:0000226,GO:0000245,GO:0000375,GO:0000377,GO:0000381,GO:0000398,GO:0000900,GO:0000956,GO:0001067,GO:0001069,GO:0002009,GO:0002165,GO:0002791,GO:0002793,GO:0003006,GO:0003205,GO:0003231,GO:0003674,GO:0003676,GO:0003677,GO:0003697,GO:0003723,GO:0003727,GO:0003729,GO:0003730,GO:0003824,GO:0004518,GO:0004519,GO:0004520,GO:0004536,GO:0005488,GO:0005575,GO:0005622,GO:0005623,GO:…	-	ko:K08524,ko:K13218,ko:K14948,ko:K17844	ko03320,ko04151,ko04659,ko04919,ko04920,ko04932,ko04976,ko05160,ko05200,ko05202,ko05216,ko05222,ko05223,ko05226,map03320,map04151,map04659,map04919,map04920,map04932,map04976,map05160,map05200,map05202,map05216,map05222,map05223,map05226	-	-	-	ko00000,ko00001,ko03000,ko03019,ko03041,ko03310	-	-	-	RRM_1,RRM_5
TRINITY_DN3547_c0_g1_i41.p1	regulation of secretory granule organization	6500.XP_005095787.1	3.2e-154	551.6	KOG1190@1|root,KOG1190@2759|Eukaryota,38H7H@33154|Opisthokonta,3B9RH@33208|Metazoa,3CRKU@33213|Bilateria	33208|Metazoa	A	PTBP2	GO:0000003,GO:0000014,GO:0000226,GO:0000245,GO:0000375,GO:0000377,GO:0000381,GO:0000398,GO:0000900,GO:0000956,GO:0001067,GO:0001069,GO:0002009,GO:0002165,GO:0002791,GO:0002793,GO:0003006,GO:0003205,GO:0003231,GO:0003674,GO:0003676,GO:0003677,GO:0003697,GO:0003723,GO:0003727,GO:0003729,GO:0003730,GO:0003824,GO:0004518,GO:0004519,GO:0004520,GO:0004536,GO:0005488,GO:0005575,GO:0005622,GO:0005623,GO:…	-	ko:K08524,ko:K13218,ko:K14948,ko:K17844	ko03320,ko04151,ko04659,ko04919,ko04920,ko04932,ko04976,ko05160,ko05200,ko05202,ko05216,ko05222,ko05223,ko05226,map03320,map04151,map04659,map04919,map04920,map04932,map04976,map05160,map05200,map05202,map05216,map05222,map05223,map05226	-	-	-	ko00000,ko00001,ko03000,ko03019,ko03041,ko03310	-	-	-	RRM_1,RRM_5
TRINITY_DN3547_c0_g1_i3.p1	regulation of secretory granule organization	6500.XP_005095787.1	9.6e-207	726.5	KOG1190@1|root,KOG1190@2759|Eukaryota,38H7H@33154|Opisthokonta,3B9RH@33208|Metazoa,3CRKU@33213|Bilateria	33208|Metazoa	A	PTBP2	GO:0000003,GO:0000014,GO:0000226,GO:0000245,GO:0000375,GO:0000377,GO:0000381,GO:0000398,GO:0000900,GO:0000956,GO:0001067,GO:0001069,GO:0002009,GO:0002165,GO:0002791,GO:0002793,GO:0003006,GO:0003205,GO:0003231,GO:0003674,GO:0003676,GO:0003677,GO:0003697,GO:0003723,GO:0003727,GO:0003729,GO:0003730,GO:0003824,GO:0004518,GO:0004519,GO:0004520,GO:0004536,GO:0005488,GO:0005575,GO:0005622,GO:0005623,GO:…	-	ko:K08524,ko:K13218,ko:K14948,ko:K17844	ko03320,ko04151,ko04659,ko04919,ko04920,ko04932,ko04976,ko05160,ko05200,ko05202,ko05216,ko05222,ko05223,ko05226,map03320,map04151,map04659,map04919,map04920,map04932,map04976,map05160,map05200,map05202,map05216,map05222,map05223,map05226	-	-	-	ko00000,ko00001,ko03000,ko03019,ko03041,ko03310	-	-	-	RRM_1,RRM_5
TRINITY_DN3547_c0_g1_i50.p1	regulation of secretory granule organization	6500.XP_005095787.1	5.5e-207	727.2	KOG1190@1|root,KOG1190@2759|Eukaryota,38H7H@33154|Opisthokonta,3B9RH@33208|Metazoa,3CRKU@33213|Bilateria	33208|Metazoa	A	PTBP2	GO:0000003,GO:0000014,GO:0000226,GO:0000245,GO:0000375,GO:0000377,GO:0000381,GO:0000398,GO:0000900,GO:0000956,GO:0001067,GO:0001069,GO:0002009,GO:0002165,GO:0002791,GO:0002793,GO:0003006,GO:0003205,GO:0003231,GO:0003674,GO:0003676,GO:0003677,GO:0003697,GO:0003723,GO:0003727,GO:0003729,GO:0003730,GO:0003824,GO:0004518,GO:0004519,GO:0004520,GO:0004536,GO:0005488,GO:0005575,GO:0005622,GO:0005623,GO:…	-	ko:K08524,ko:K13218,ko:K14948,ko:K17844	ko03320,ko04151,ko04659,ko04919,ko04920,ko04932,ko04976,ko05160,ko05200,ko05202,ko05216,ko05222,ko05223,ko05226,map03320,map04151,map04659,map04919,map04920,map04932,map04976,map05160,map05200,map05202,map05216,map05222,map05223,map05226	-	-	-	ko00000,ko00001,ko03000,ko03019,ko03041,ko03310	-	-	-	RRM_1,RRM_5
TRINITY_DN3547_c0_g1_i31.p1	regulation of secretory granule organization	6500.XP_005095787.1	1.7e-211	742.3	KOG1190@1|root,KOG1190@2759|Eukaryota,38H7H@33154|Opisthokonta,3B9RH@33208|Metazoa,3CRKU@33213|Bilateria	33208|Metazoa	A	PTBP2	GO:0000003,GO:0000014,GO:0000226,GO:0000245,GO:0000375,GO:0000377,GO:0000381,GO:0000398,GO:0000900,GO:0000956,GO:0001067,GO:0001069,GO:0002009,GO:0002165,GO:0002791,GO:0002793,GO:0003006,GO:0003205,GO:0003231,GO:0003674,GO:0003676,GO:0003677,GO:0003697,GO:0003723,GO:0003727,GO:0003729,GO:0003730,GO:0003824,GO:0004518,GO:0004519,GO:0004520,GO:0004536,GO:0005488,GO:0005575,GO:0005622,GO:0005623,GO:…	-	ko:K08524,ko:K13218,ko:K14948,ko:K17844	ko03320,ko04151,ko04659,ko04919,ko04920,ko04932,ko04976,ko05160,ko05200,ko05202,ko05216,ko05222,ko05223,ko05226,map03320,map04151,map04659,map04919,map04920,map04932,map04976,map05160,map05200,map05202,map05216,map05222,map05223,map05226	-	-	-	ko00000,ko00001,ko03000,ko03019,ko03041,ko03310	-	-	-	RRM_1,RRM_5
TRINITY_DN757_c0_g2_i1.p1	peripheral nervous system myelin maintenance	6500.XP_005101568.1	3.6e-162	577.8	KOG2931@1|root,KOG2931@2759|Eukaryota,39RFU@33154|Opisthokonta,3BH9F@33208|Metazoa,3CYQN@33213|Bilateria	33208|Metazoa	S	NDRG3	GO:0000003,GO:0001558,GO:0001655,GO:0001666,GO:0001775,GO:0001822,GO:0002274,GO:0002376,GO:0003674,GO:0005488,GO:0005515,GO:0005575,GO:0005622,GO:0005623,GO:0005634,GO:0005737,GO:0005768,GO:0005813,GO:0005815,GO:0005829,GO:0005856,GO:0005874,GO:0005886,GO:0005911,GO:0005912,GO:0005913,GO:0006950,GO:0006974,GO:0007009,GO:0007154,GO:0007165,GO:0007272,GO:0007275,GO:0007276,GO:0007283,GO:0007399,GO:…	-	ko:K18266	-	-	-	-	ko00000,ko04147	-	-	-	Ndr
TRINITY_DN757_c0_g2_i8.p1	peripheral nervous system myelin maintenance	6500.XP_005101568.1	3.6e-162	577.8	KOG2931@1|root,KOG2931@2759|Eukaryota,39RFU@33154|Opisthokonta,3BH9F@33208|Metazoa,3CYQN@33213|Bilateria	33208|Metazoa	S	NDRG3	GO:0000003,GO:0001558,GO:0001655,GO:0001666,GO:0001775,GO:0001822,GO:0002274,GO:0002376,GO:0003674,GO:0005488,GO:0005515,GO:0005575,GO:0005622,GO:0005623,GO:0005634,GO:0005737,GO:0005768,GO:0005813,GO:0005815,GO:0005829,GO:0005856,GO:0005874,GO:0005886,GO:0005911,GO:0005912,GO:0005913,GO:0006950,GO:0006974,GO:0007009,GO:0007154,GO:0007165,GO:0007272,GO:0007275,GO:0007276,GO:0007283,GO:0007399,GO:…	-	ko:K18266	-	-	-	-	ko00000,ko04147	-	-	-	Ndr
TRINITY_DN757_c0_g2_i7.p1	peripheral nervous system myelin maintenance	6500.XP_005101568.1	5.8e-171	607.1	KOG2931@1|root,KOG2931@2759|Eukaryota,39RFU@33154|Opisthokonta,3BH9F@33208|Metazoa,3CYQN@33213|Bilateria	33208|Metazoa	S	NDRG3	GO:0000003,GO:0001558,GO:0001655,GO:0001666,GO:0001775,GO:0001822,GO:0002274,GO:0002376,GO:0003674,GO:0005488,GO:0005515,GO:0005575,GO:0005622,GO:0005623,GO:0005634,GO:0005737,GO:0005768,GO:0005813,GO:0005815,GO:0005829,GO:0005856,GO:0005874,GO:0005886,GO:0005911,GO:0005912,GO:0005913,GO:0006950,GO:0006974,GO:0007009,GO:0007154,GO:0007165,GO:0007272,GO:0007275,GO:0007276,GO:0007283,GO:0007399,GO:…	-	ko:K18266	-	-	-	-	ko00000,ko04147	-	-	-	Ndr
TRINITY_DN757_c0_g2_i16.p1	peripheral nervous system myelin maintenance	6500.XP_005101568.1	5.8e-171	607.1	KOG2931@1|root,KOG2931@2759|Eukaryota,39RFU@33154|Opisthokonta,3BH9F@33208|Metazoa,3CYQN@33213|Bilateria	33208|Metazoa	S	NDRG3	GO:0000003,GO:0001558,GO:0001655,GO:0001666,GO:0001775,GO:0001822,GO:0002274,GO:0002376,GO:0003674,GO:0005488,GO:0005515,GO:0005575,GO:0005622,GO:0005623,GO:0005634,GO:0005737,GO:0005768,GO:0005813,GO:0005815,GO:0005829,GO:0005856,GO:0005874,GO:0005886,GO:0005911,GO:0005912,GO:0005913,GO:0006950,GO:0006974,GO:0007009,GO:0007154,GO:0007165,GO:0007272,GO:0007275,GO:0007276,GO:0007283,GO:0007399,GO:…	-	ko:K18266	-	-	-	-	ko00000,ko04147	-	-	-	Ndr
TRINITY_DN741_c0_g1_i3.p1	positive regulation of protein folding	7739.XP_002591929.1	7.7e-85	321.2	COG0526@1|root,KOG0190@2759|Eukaryota,38GTB@33154|Opisthokonta,3BDMQ@33208|Metazoa,3CXFK@33213|Bilateria,48028@7711|Chordata	33208|Metazoa	O	PDIA4	GO:0002790,GO:0003674,GO:0003756,GO:0003824,GO:0005575,GO:0005576,GO:0005615,GO:0005622,GO:0005623,GO:0005737,GO:0005783,GO:0005788,GO:0005790,GO:0006457,GO:0006810,GO:0006950,GO:0008104,GO:0008150,GO:0008152,GO:0009306,GO:0009986,GO:0009987,GO:0012505,GO:0015031,GO:0015036,GO:0015037,GO:0015833,GO:0016491,GO:0016667,GO:0016853,GO:0016860,GO:0016864,GO:0031974,GO:0032940,GO:0032991,GO:0033036,GO:…	5.3.4.1	ko:K09582	ko04141,ko04918,ko05110,map04141,map04918,map05110	-	-	-	ko00000,ko00001,ko01000,ko03110,ko04131	-	-	-	Thioredoxin,Thioredoxin_6
TRINITY_DN741_c0_g1_i3.p2	protein disulfide isomerase activity	6500.XP_005099456.1	5.1e-76	290.8	COG0526@1|root,KOG0190@2759|Eukaryota,38GTB@33154|Opisthokonta,3BDMQ@33208|Metazoa,3CXFK@33213|Bilateria	33208|Metazoa	O	PDIA4	GO:0002790,GO:0003674,GO:0003756,GO:0003824,GO:0005575,GO:0005576,GO:0005615,GO:0005622,GO:0005623,GO:0005737,GO:0005783,GO:0005788,GO:0005790,GO:0006457,GO:0006810,GO:0006950,GO:0008104,GO:0008150,GO:0008152,GO:0009306,GO:0009986,GO:0009987,GO:0012505,GO:0015031,GO:0015036,GO:0015037,GO:0015833,GO:0016491,GO:0016667,GO:0016853,GO:0016860,GO:0016864,GO:0031974,GO:0032940,GO:0032991,GO:0033036,GO:…	5.3.4.1	ko:K09582	ko04141,ko04918,ko05110,map04141,map04918,map05110	-	-	-	ko00000,ko00001,ko01000,ko03110,ko04131	-	-	-	Thioredoxin,Thioredoxin_6
TRINITY_DN741_c0_g1_i14.p1	protein disulfide isomerase activity	6500.XP_005099456.1	6.1e-210	737.3	COG0526@1|root,KOG0190@2759|Eukaryota,38GTB@33154|Opisthokonta,3BDMQ@33208|Metazoa,3CXFK@33213|Bilateria	33208|Metazoa	O	PDIA4	GO:0002790,GO:0003674,GO:0003756,GO:0003824,GO:0005575,GO:0005576,GO:0005615,GO:0005622,GO:0005623,GO:0005737,GO:0005783,GO:0005788,GO:0005790,GO:0006457,GO:0006810,GO:0006950,GO:0008104,GO:0008150,GO:0008152,GO:0009306,GO:0009986,GO:0009987,GO:0012505,GO:0015031,GO:0015036,GO:0015037,GO:0015833,GO:0016491,GO:0016667,GO:0016853,GO:0016860,GO:0016864,GO:0031974,GO:0032940,GO:0032991,GO:0033036,GO:…	5.3.4.1	ko:K09582	ko04141,ko04918,ko05110,map04141,map04918,map05110	-	-	-	ko00000,ko00001,ko01000,ko03110,ko04131	-	-	-	Thioredoxin,Thioredoxin_6
TRINITY_DN741_c0_g1_i27.p1	protein disulfide isomerase activity	6500.XP_005099456.1	6.1e-210	737.3	COG0526@1|root,KOG0190@2759|Eukaryota,38GTB@33154|Opisthokonta,3BDMQ@33208|Metazoa,3CXFK@33213|Bilateria	33208|Metazoa	O	PDIA4	GO:0002790,GO:0003674,GO:0003756,GO:0003824,GO:0005575,GO:0005576,GO:0005615,GO:0005622,GO:0005623,GO:0005737,GO:0005783,GO:0005788,GO:0005790,GO:0006457,GO:0006810,GO:0006950,GO:0008104,GO:0008150,GO:0008152,GO:0009306,GO:0009986,GO:0009987,GO:0012505,GO:0015031,GO:0015036,GO:0015037,GO:0015833,GO:0016491,GO:0016667,GO:0016853,GO:0016860,GO:0016864,GO:0031974,GO:0032940,GO:0032991,GO:0033036,GO:…	5.3.4.1	ko:K09582	ko04141,ko04918,ko05110,map04141,map04918,map05110	-	-	-	ko00000,ko00001,ko01000,ko03110,ko04131	-	-	-	Thioredoxin,Thioredoxin_6
TRINITY_DN741_c0_g1_i25.p1	protein disulfide isomerase activity	6500.XP_005099456.1	6.1e-210	737.3	COG0526@1|root,KOG0190@2759|Eukaryota,38GTB@33154|Opisthokonta,3BDMQ@33208|Metazoa,3CXFK@33213|Bilateria	33208|Metazoa	O	PDIA4	GO:0002790,GO:0003674,GO:0003756,GO:0003824,GO:0005575,GO:0005576,GO:0005615,GO:0005622,GO:0005623,GO:0005737,GO:0005783,GO:0005788,GO:0005790,GO:0006457,GO:0006810,GO:0006950,GO:0008104,GO:0008150,GO:0008152,GO:0009306,GO:0009986,GO:0009987,GO:0012505,GO:0015031,GO:0015036,GO:0015037,GO:0015833,GO:0016491,GO:0016667,GO:0016853,GO:0016860,GO:0016864,GO:0031974,GO:0032940,GO:0032991,GO:0033036,GO:…	5.3.4.1	ko:K09582	ko04141,ko04918,ko05110,map04141,map04918,map05110	-	-	-	ko00000,ko00001,ko01000,ko03110,ko04131	-	-	-	Thioredoxin,Thioredoxin_6
TRINITY_DN741_c0_g1_i46.p1	positive regulation of protein folding	7739.XP_002591929.1	7.7e-85	321.2	COG0526@1|root,KOG0190@2759|Eukaryota,38GTB@33154|Opisthokonta,3BDMQ@33208|Metazoa,3CXFK@33213|Bilateria,48028@7711|Chordata	33208|Metazoa	O	PDIA4	GO:0002790,GO:0003674,GO:0003756,GO:0003824,GO:0005575,GO:0005576,GO:0005615,GO:0005622,GO:0005623,GO:0005737,GO:0005783,GO:0005788,GO:0005790,GO:0006457,GO:0006810,GO:0006950,GO:0008104,GO:0008150,GO:0008152,GO:0009306,GO:0009986,GO:0009987,GO:0012505,GO:0015031,GO:0015036,GO:0015037,GO:0015833,GO:0016491,GO:0016667,GO:0016853,GO:0016860,GO:0016864,GO:0031974,GO:0032940,GO:0032991,GO:0033036,GO:…	5.3.4.1	ko:K09582	ko04141,ko04918,ko05110,map04141,map04918,map05110	-	-	-	ko00000,ko00001,ko01000,ko03110,ko04131	-	-	-	Thioredoxin,Thioredoxin_6
TRINITY_DN741_c0_g1_i46.p2	protein disulfide isomerase activity	6500.XP_005099456.1	5.1e-76	290.8	COG0526@1|root,KOG0190@2759|Eukaryota,38GTB@33154|Opisthokonta,3BDMQ@33208|Metazoa,3CXFK@33213|Bilateria	33208|Metazoa	O	PDIA4	GO:0002790,GO:0003674,GO:0003756,GO:0003824,GO:0005575,GO:0005576,GO:0005615,GO:0005622,GO:0005623,GO:0005737,GO:0005783,GO:0005788,GO:0005790,GO:0006457,GO:0006810,GO:0006950,GO:0008104,GO:0008150,GO:0008152,GO:0009306,GO:0009986,GO:0009987,GO:0012505,GO:0015031,GO:0015036,GO:0015037,GO:0015833,GO:0016491,GO:0016667,GO:0016853,GO:0016860,GO:0016864,GO:0031974,GO:0032940,GO:0032991,GO:0033036,GO:…	5.3.4.1	ko:K09582	ko04141,ko04918,ko05110,map04141,map04918,map05110	-	-	-	ko00000,ko00001,ko01000,ko03110,ko04131	-	-	-	Thioredoxin,Thioredoxin_6
TRINITY_DN741_c0_g1_i39.p1	positive regulation of protein folding	7739.XP_002591929.1	7.7e-85	321.2	COG0526@1|root,KOG0190@2759|Eukaryota,38GTB@33154|Opisthokonta,3BDMQ@33208|Metazoa,3CXFK@33213|Bilateria,48028@7711|Chordata	33208|Metazoa	O	PDIA4	GO:0002790,GO:0003674,GO:0003756,GO:0003824,GO:0005575,GO:0005576,GO:0005615,GO:0005622,GO:0005623,GO:0005737,GO:0005783,GO:0005788,GO:0005790,GO:0006457,GO:0006810,GO:0006950,GO:0008104,GO:0008150,GO:0008152,GO:0009306,GO:0009986,GO:0009987,GO:0012505,GO:0015031,GO:0015036,GO:0015037,GO:0015833,GO:0016491,GO:0016667,GO:0016853,GO:0016860,GO:0016864,GO:0031974,GO:0032940,GO:0032991,GO:0033036,GO:…	5.3.4.1	ko:K09582	ko04141,ko04918,ko05110,map04141,map04918,map05110	-	-	-	ko00000,ko00001,ko01000,ko03110,ko04131	-	-	-	Thioredoxin,Thioredoxin_6
TRINITY_DN741_c0_g1_i39.p2	protein disulfide isomerase activity	6500.XP_005099456.1	5.1e-76	290.8	COG0526@1|root,KOG0190@2759|Eukaryota,38GTB@33154|Opisthokonta,3BDMQ@33208|Metazoa,3CXFK@33213|Bilateria	33208|Metazoa	O	PDIA4	GO:0002790,GO:0003674,GO:0003756,GO:0003824,GO:0005575,GO:0005576,GO:0005615,GO:0005622,GO:0005623,GO:0005737,GO:0005783,GO:0005788,GO:0005790,GO:0006457,GO:0006810,GO:0006950,GO:0008104,GO:0008150,GO:0008152,GO:0009306,GO:0009986,GO:0009987,GO:0012505,GO:0015031,GO:0015036,GO:0015037,GO:0015833,GO:0016491,GO:0016667,GO:0016853,GO:0016860,GO:0016864,GO:0031974,GO:0032940,GO:0032991,GO:0033036,GO:…	5.3.4.1	ko:K09582	ko04141,ko04918,ko05110,map04141,map04918,map05110	-	-	-	ko00000,ko00001,ko01000,ko03110,ko04131	-	-	-	Thioredoxin,Thioredoxin_6
TRINITY_DN741_c0_g1_i1.p1	positive regulation of protein folding	7739.XP_002591929.1	7.7e-85	321.2	COG0526@1|root,KOG0190@2759|Eukaryota,38GTB@33154|Opisthokonta,3BDMQ@33208|Metazoa,3CXFK@33213|Bilateria,48028@7711|Chordata	33208|Metazoa	O	PDIA4	GO:0002790,GO:0003674,GO:0003756,GO:0003824,GO:0005575,GO:0005576,GO:0005615,GO:0005622,GO:0005623,GO:0005737,GO:0005783,GO:0005788,GO:0005790,GO:0006457,GO:0006810,GO:0006950,GO:0008104,GO:0008150,GO:0008152,GO:0009306,GO:0009986,GO:0009987,GO:0012505,GO:0015031,GO:0015036,GO:0015037,GO:0015833,GO:0016491,GO:0016667,GO:0016853,GO:0016860,GO:0016864,GO:0031974,GO:0032940,GO:0032991,GO:0033036,GO:…	5.3.4.1	ko:K09582	ko04141,ko04918,ko05110,map04141,map04918,map05110	-	-	-	ko00000,ko00001,ko01000,ko03110,ko04131	-	-	-	Thioredoxin,Thioredoxin_6
TRINITY_DN741_c0_g1_i1.p2	protein disulfide isomerase activity	6500.XP_005099456.1	5.1e-76	290.8	COG0526@1|root,KOG0190@2759|Eukaryota,38GTB@33154|Opisthokonta,3BDMQ@33208|Metazoa,3CXFK@33213|Bilateria	33208|Metazoa	O	PDIA4	GO:0002790,GO:0003674,GO:0003756,GO:0003824,GO:0005575,GO:0005576,GO:0005615,GO:0005622,GO:0005623,GO:0005737,GO:0005783,GO:0005788,GO:0005790,GO:0006457,GO:0006810,GO:0006950,GO:0008104,GO:0008150,GO:0008152,GO:0009306,GO:0009986,GO:0009987,GO:0012505,GO:0015031,GO:0015036,GO:0015037,GO:0015833,GO:0016491,GO:0016667,GO:0016853,GO:0016860,GO:0016864,GO:0031974,GO:0032940,GO:0032991,GO:0033036,GO:…	5.3.4.1	ko:K09582	ko04141,ko04918,ko05110,map04141,map04918,map05110	-	-	-	ko00000,ko00001,ko01000,ko03110,ko04131	-	-	-	Thioredoxin,Thioredoxin_6
TRINITY_DN741_c0_g1_i22.p1	protein disulfide isomerase activity	6500.XP_005099456.1	6.1e-210	737.3	COG0526@1|root,KOG0190@2759|Eukaryota,38GTB@33154|Opisthokonta,3BDMQ@33208|Metazoa,3CXFK@33213|Bilateria	33208|Metazoa	O	PDIA4	GO:0002790,GO:0003674,GO:0003756,GO:0003824,GO:0005575,GO:0005576,GO:0005615,GO:0005622,GO:0005623,GO:0005737,GO:0005783,GO:0005788,GO:0005790,GO:0006457,GO:0006810,GO:0006950,GO:0008104,GO:0008150,GO:0008152,GO:0009306,GO:0009986,GO:0009987,GO:0012505,GO:0015031,GO:0015036,GO:0015037,GO:0015833,GO:0016491,GO:0016667,GO:0016853,GO:0016860,GO:0016864,GO:0031974,GO:0032940,GO:0032991,GO:0033036,GO:…	5.3.4.1	ko:K09582	ko04141,ko04918,ko05110,map04141,map04918,map05110	-	-	-	ko00000,ko00001,ko01000,ko03110,ko04131	-	-	-	Thioredoxin,Thioredoxin_6
TRINITY_DN741_c0_g1_i20.p1	protein disulfide isomerase activity	6500.XP_005099456.1	6.1e-210	737.3	COG0526@1|root,KOG0190@2759|Eukaryota,38GTB@33154|Opisthokonta,3BDMQ@33208|Metazoa,3CXFK@33213|Bilateria	33208|Metazoa	O	PDIA4	GO:0002790,GO:0003674,GO:0003756,GO:0003824,GO:0005575,GO:0005576,GO:0005615,GO:0005622,GO:0005623,GO:0005737,GO:0005783,GO:0005788,GO:0005790,GO:0006457,GO:0006810,GO:0006950,GO:0008104,GO:0008150,GO:0008152,GO:0009306,GO:0009986,GO:0009987,GO:0012505,GO:0015031,GO:0015036,GO:0015037,GO:0015833,GO:0016491,GO:0016667,GO:0016853,GO:0016860,GO:0016864,GO:0031974,GO:0032940,GO:0032991,GO:0033036,GO:…	5.3.4.1	ko:K09582	ko04141,ko04918,ko05110,map04141,map04918,map05110	-	-	-	ko00000,ko00001,ko01000,ko03110,ko04131	-	-	-	Thioredoxin,Thioredoxin_6
TRINITY_DN741_c0_g1_i2.p1	protein disulfide isomerase activity	6500.XP_005099456.1	6.1e-210	737.3	COG0526@1|root,KOG0190@2759|Eukaryota,38GTB@33154|Opisthokonta,3BDMQ@33208|Metazoa,3CXFK@33213|Bilateria	33208|Metazoa	O	PDIA4	GO:0002790,GO:0003674,GO:0003756,GO:0003824,GO:0005575,GO:0005576,GO:0005615,GO:0005622,GO:0005623,GO:0005737,GO:0005783,GO:0005788,GO:0005790,GO:0006457,GO:0006810,GO:0006950,GO:0008104,GO:0008150,GO:0008152,GO:0009306,GO:0009986,GO:0009987,GO:0012505,GO:0015031,GO:0015036,GO:0015037,GO:0015833,GO:0016491,GO:0016667,GO:0016853,GO:0016860,GO:0016864,GO:0031974,GO:0032940,GO:0032991,GO:0033036,GO:…	5.3.4.1	ko:K09582	ko04141,ko04918,ko05110,map04141,map04918,map05110	-	-	-	ko00000,ko00001,ko01000,ko03110,ko04131	-	-	-	Thioredoxin,Thioredoxin_6
TRINITY_DN741_c0_g1_i56.p1	protein disulfide isomerase activity	6500.XP_005099456.1	6.1e-210	737.3	COG0526@1|root,KOG0190@2759|Eukaryota,38GTB@33154|Opisthokonta,3BDMQ@33208|Metazoa,3CXFK@33213|Bilateria	33208|Metazoa	O	PDIA4	GO:0002790,GO:0003674,GO:0003756,GO:0003824,GO:0005575,GO:0005576,GO:0005615,GO:0005622,GO:0005623,GO:0005737,GO:0005783,GO:0005788,GO:0005790,GO:0006457,GO:0006810,GO:0006950,GO:0008104,GO:0008150,GO:0008152,GO:0009306,GO:0009986,GO:0009987,GO:0012505,GO:0015031,GO:0015036,GO:0015037,GO:0015833,GO:0016491,GO:0016667,GO:0016853,GO:0016860,GO:0016864,GO:0031974,GO:0032940,GO:0032991,GO:0033036,GO:…	5.3.4.1	ko:K09582	ko04141,ko04918,ko05110,map04141,map04918,map05110	-	-	-	ko00000,ko00001,ko01000,ko03110,ko04131	-	-	-	Thioredoxin,Thioredoxin_6
TRINITY_DN741_c0_g1_i49.p1	positive regulation of protein folding	7739.XP_002591929.1	7.7e-85	321.2	COG0526@1|root,KOG0190@2759|Eukaryota,38GTB@33154|Opisthokonta,3BDMQ@33208|Metazoa,3CXFK@33213|Bilateria,48028@7711|Chordata	33208|Metazoa	O	PDIA4	GO:0002790,GO:0003674,GO:0003756,GO:0003824,GO:0005575,GO:0005576,GO:0005615,GO:0005622,GO:0005623,GO:0005737,GO:0005783,GO:0005788,GO:0005790,GO:0006457,GO:0006810,GO:0006950,GO:0008104,GO:0008150,GO:0008152,GO:0009306,GO:0009986,GO:0009987,GO:0012505,GO:0015031,GO:0015036,GO:0015037,GO:0015833,GO:0016491,GO:0016667,GO:0016853,GO:0016860,GO:0016864,GO:0031974,GO:0032940,GO:0032991,GO:0033036,GO:…	5.3.4.1	ko:K09582	ko04141,ko04918,ko05110,map04141,map04918,map05110	-	-	-	ko00000,ko00001,ko01000,ko03110,ko04131	-	-	-	Thioredoxin,Thioredoxin_6
TRINITY_DN741_c0_g1_i49.p2	protein disulfide isomerase activity	6500.XP_005099456.1	5.1e-76	290.8	COG0526@1|root,KOG0190@2759|Eukaryota,38GTB@33154|Opisthokonta,3BDMQ@33208|Metazoa,3CXFK@33213|Bilateria	33208|Metazoa	O	PDIA4	GO:0002790,GO:0003674,GO:0003756,GO:0003824,GO:0005575,GO:0005576,GO:0005615,GO:0005622,GO:0005623,GO:0005737,GO:0005783,GO:0005788,GO:0005790,GO:0006457,GO:0006810,GO:0006950,GO:0008104,GO:0008150,GO:0008152,GO:0009306,GO:0009986,GO:0009987,GO:0012505,GO:0015031,GO:0015036,GO:0015037,GO:0015833,GO:0016491,GO:0016667,GO:0016853,GO:0016860,GO:0016864,GO:0031974,GO:0032940,GO:0032991,GO:0033036,GO:…	5.3.4.1	ko:K09582	ko04141,ko04918,ko05110,map04141,map04918,map05110	-	-	-	ko00000,ko00001,ko01000,ko03110,ko04131	-	-	-	Thioredoxin,Thioredoxin_6
TRINITY_DN741_c0_g1_i10.p1	protein disulfide isomerase activity	6500.XP_005099456.1	6.1e-210	737.3	COG0526@1|root,KOG0190@2759|Eukaryota,38GTB@33154|Opisthokonta,3BDMQ@33208|Metazoa,3CXFK@33213|Bilateria	33208|Metazoa	O	PDIA4	GO:0002790,GO:0003674,GO:0003756,GO:0003824,GO:0005575,GO:0005576,GO:0005615,GO:0005622,GO:0005623,GO:0005737,GO:0005783,GO:0005788,GO:0005790,GO:0006457,GO:0006810,GO:0006950,GO:0008104,GO:0008150,GO:0008152,GO:0009306,GO:0009986,GO:0009987,GO:0012505,GO:0015031,GO:0015036,GO:0015037,GO:0015833,GO:0016491,GO:0016667,GO:0016853,GO:0016860,GO:0016864,GO:0031974,GO:0032940,GO:0032991,GO:0033036,GO:…	5.3.4.1	ko:K09582	ko04141,ko04918,ko05110,map04141,map04918,map05110	-	-	-	ko00000,ko00001,ko01000,ko03110,ko04131	-	-	-	Thioredoxin,Thioredoxin_6
TRINITY_DN741_c0_g1_i13.p1	positive regulation of protein folding	7739.XP_002591929.1	7.7e-85	321.2	COG0526@1|root,KOG0190@2759|Eukaryota,38GTB@33154|Opisthokonta,3BDMQ@33208|Metazoa,3CXFK@33213|Bilateria,48028@7711|Chordata	33208|Metazoa	O	PDIA4	GO:0002790,GO:0003674,GO:0003756,GO:0003824,GO:0005575,GO:0005576,GO:0005615,GO:0005622,GO:0005623,GO:0005737,GO:0005783,GO:0005788,GO:0005790,GO:0006457,GO:0006810,GO:0006950,GO:0008104,GO:0008150,GO:0008152,GO:0009306,GO:0009986,GO:0009987,GO:0012505,GO:0015031,GO:0015036,GO:0015037,GO:0015833,GO:0016491,GO:0016667,GO:0016853,GO:0016860,GO:0016864,GO:0031974,GO:0032940,GO:0032991,GO:0033036,GO:…	5.3.4.1	ko:K09582	ko04141,ko04918,ko05110,map04141,map04918,map05110	-	-	-	ko00000,ko00001,ko01000,ko03110,ko04131	-	-	-	Thioredoxin,Thioredoxin_6
TRINITY_DN741_c0_g1_i13.p2	protein disulfide isomerase activity	6500.XP_005099456.1	5.1e-76	290.8	COG0526@1|root,KOG0190@2759|Eukaryota,38GTB@33154|Opisthokonta,3BDMQ@33208|Metazoa,3CXFK@33213|Bilateria	33208|Metazoa	O	PDIA4	GO:0002790,GO:0003674,GO:0003756,GO:0003824,GO:0005575,GO:0005576,GO:0005615,GO:0005622,GO:0005623,GO:0005737,GO:0005783,GO:0005788,GO:0005790,GO:0006457,GO:0006810,GO:0006950,GO:0008104,GO:0008150,GO:0008152,GO:0009306,GO:0009986,GO:0009987,GO:0012505,GO:0015031,GO:0015036,GO:0015037,GO:0015833,GO:0016491,GO:0016667,GO:0016853,GO:0016860,GO:0016864,GO:0031974,GO:0032940,GO:0032991,GO:0033036,GO:…	5.3.4.1	ko:K09582	ko04141,ko04918,ko05110,map04141,map04918,map05110	-	-	-	ko00000,ko00001,ko01000,ko03110,ko04131	-	-	-	Thioredoxin,Thioredoxin_6
TRINITY_DN741_c0_g1_i16.p1	positive regulation of protein folding	7739.XP_002591929.1	7.7e-85	321.2	COG0526@1|root,KOG0190@2759|Eukaryota,38GTB@33154|Opisthokonta,3BDMQ@33208|Metazoa,3CXFK@33213|Bilateria,48028@7711|Chordata	33208|Metazoa	O	PDIA4	GO:0002790,GO:0003674,GO:0003756,GO:0003824,GO:0005575,GO:0005576,GO:0005615,GO:0005622,GO:0005623,GO:0005737,GO:0005783,GO:0005788,GO:0005790,GO:0006457,GO:0006810,GO:0006950,GO:0008104,GO:0008150,GO:0008152,GO:0009306,GO:0009986,GO:0009987,GO:0012505,GO:0015031,GO:0015036,GO:0015037,GO:0015833,GO:0016491,GO:0016667,GO:0016853,GO:0016860,GO:0016864,GO:0031974,GO:0032940,GO:0032991,GO:0033036,GO:…	5.3.4.1	ko:K09582	ko04141,ko04918,ko05110,map04141,map04918,map05110	-	-	-	ko00000,ko00001,ko01000,ko03110,ko04131	-	-	-	Thioredoxin,Thioredoxin_6
TRINITY_DN741_c0_g1_i16.p2	protein disulfide isomerase activity	6500.XP_005099456.1	5.1e-76	290.8	COG0526@1|root,KOG0190@2759|Eukaryota,38GTB@33154|Opisthokonta,3BDMQ@33208|Metazoa,3CXFK@33213|Bilateria	33208|Metazoa	O	PDIA4	GO:0002790,GO:0003674,GO:0003756,GO:0003824,GO:0005575,GO:0005576,GO:0005615,GO:0005622,GO:0005623,GO:0005737,GO:0005783,GO:0005788,GO:0005790,GO:0006457,GO:0006810,GO:0006950,GO:0008104,GO:0008150,GO:0008152,GO:0009306,GO:0009986,GO:0009987,GO:0012505,GO:0015031,GO:0015036,GO:0015037,GO:0015833,GO:0016491,GO:0016667,GO:0016853,GO:0016860,GO:0016864,GO:0031974,GO:0032940,GO:0032991,GO:0033036,GO:…	5.3.4.1	ko:K09582	ko04141,ko04918,ko05110,map04141,map04918,map05110	-	-	-	ko00000,ko00001,ko01000,ko03110,ko04131	-	-	-	Thioredoxin,Thioredoxin_6
TRINITY_DN741_c0_g1_i53.p1	positive regulation of protein folding	7739.XP_002591929.1	7.7e-85	321.2	COG0526@1|root,KOG0190@2759|Eukaryota,38GTB@33154|Opisthokonta,3BDMQ@33208|Metazoa,3CXFK@33213|Bilateria,48028@7711|Chordata	33208|Metazoa	O	PDIA4	GO:0002790,GO:0003674,GO:0003756,GO:0003824,GO:0005575,GO:0005576,GO:0005615,GO:0005622,GO:0005623,GO:0005737,GO:0005783,GO:0005788,GO:0005790,GO:0006457,GO:0006810,GO:0006950,GO:0008104,GO:0008150,GO:0008152,GO:0009306,GO:0009986,GO:0009987,GO:0012505,GO:0015031,GO:0015036,GO:0015037,GO:0015833,GO:0016491,GO:0016667,GO:0016853,GO:0016860,GO:0016864,GO:0031974,GO:0032940,GO:0032991,GO:0033036,GO:…	5.3.4.1	ko:K09582	ko04141,ko04918,ko05110,map04141,map04918,map05110	-	-	-	ko00000,ko00001,ko01000,ko03110,ko04131	-	-	-	Thioredoxin,Thioredoxin_6
TRINITY_DN741_c0_g1_i53.p2	protein disulfide isomerase activity	6500.XP_005099456.1	5.1e-76	290.8	COG0526@1|root,KOG0190@2759|Eukaryota,38GTB@33154|Opisthokonta,3BDMQ@33208|Metazoa,3CXFK@33213|Bilateria	33208|Metazoa	O	PDIA4	GO:0002790,GO:0003674,GO:0003756,GO:0003824,GO:0005575,GO:0005576,GO:0005615,GO:0005622,GO:0005623,GO:0005737,GO:0005783,GO:0005788,GO:0005790,GO:0006457,GO:0006810,GO:0006950,GO:0008104,GO:0008150,GO:0008152,GO:0009306,GO:0009986,GO:0009987,GO:0012505,GO:0015031,GO:0015036,GO:0015037,GO:0015833,GO:0016491,GO:0016667,GO:0016853,GO:0016860,GO:0016864,GO:0031974,GO:0032940,GO:0032991,GO:0033036,GO:…	5.3.4.1	ko:K09582	ko04141,ko04918,ko05110,map04141,map04918,map05110	-	-	-	ko00000,ko00001,ko01000,ko03110,ko04131	-	-	-	Thioredoxin,Thioredoxin_6
TRINITY_DN726_c0_g1_i6.p1	colon epithelial cell migration	7739.XP_002603281.1	2.9e-20	105.9	COG3119@1|root,KOG3867@2759|Eukaryota,38DVH@33154|Opisthokonta,3BAP3@33208|Metazoa,3CRD5@33213|Bilateria,481HM@7711|Chordata	33208|Metazoa	P	-	-	-	ko:K12375	-	-	-	-	ko00000,ko01000	-	-	-	Sulfatase
TRINITY_DN744_c3_g1_i2.p1	NFX1-type zinc finger-containing protein	6500.XP_005097110.1	3.3e-256	892.1	COG1112@1|root,KOG1807@2759|Eukaryota,38E0G@33154|Opisthokonta,3BCP1@33208|Metazoa,3CT3Y@33213|Bilateria	33208|Metazoa	L	ZNFX1	GO:0000981,GO:0003674,GO:0003700,GO:0006355,GO:0006357,GO:0008150,GO:0009889,GO:0010468,GO:0010556,GO:0019219,GO:0019222,GO:0031323,GO:0031326,GO:0050789,GO:0050794,GO:0051171,GO:0051252,GO:0060255,GO:0065007,GO:0080090,GO:0140110,GO:1903506,GO:2000112,GO:2001141	-	ko:K21626	-	-	-	-	ko00000,ko03000	-	-	-	AAA_11,AAA_12
TRINITY_DN755_c0_g1_i50.p1	AMP binding	43151.ADAC008473-PA	3.8e-109	401.7	COG0517@1|root,KOG1764@2759|Eukaryota,38BHA@33154|Opisthokonta,3BFEH@33208|Metazoa,3CTZC@33213|Bilateria,41VNS@6656|Arthropoda,3SQK8@50557|Insecta,450RT@7147|Diptera,45EZ8@7148|Nematocera	33208|Metazoa	C	PRKAG2	GO:0000003,GO:0000166,GO:0001932,GO:0001933,GO:0001934,GO:0003674,GO:0003824,GO:0004672,GO:0004674,GO:0004679,GO:0004690,GO:0004691,GO:0004857,GO:0004860,GO:0004862,GO:0005488,GO:0005515,GO:0005524,GO:0005575,GO:0005622,GO:0005623,GO:0005634,GO:0005654,GO:0005737,GO:0005829,GO:0005975,GO:0005976,GO:0005977,GO:0006073,GO:0006091,GO:0006109,GO:0006110,GO:0006112,GO:0006139,GO:0006140,GO:0006163,GO:…	-	ko:K07200,ko:K20346	ko04068,ko04152,ko04211,ko04213,ko04371,ko04530,ko04710,ko04714,ko04910,ko04920,ko04921,ko04922,ko04931,ko04932,ko05410,map04068,map04152,map04211,map04213,map04371,map04530,map04710,map04714,map04910,map04920,map04921,map04922,map04931,map04932,map05410	-	-	-	ko00000,ko00001,ko02000,ko04131	9.B.188	-	-	CBS
TRINITY_DN755_c0_g1_i27.p1	AMP binding	6500.XP_005102754.1	2.2e-90	339.0	COG0517@1|root,KOG1764@2759|Eukaryota,38BHA@33154|Opisthokonta,3BFEH@33208|Metazoa,3CTZC@33213|Bilateria	33208|Metazoa	C	PRKAG2	GO:0000003,GO:0000166,GO:0001932,GO:0001933,GO:0001934,GO:0003674,GO:0003824,GO:0004672,GO:0004674,GO:0004679,GO:0004690,GO:0004691,GO:0004857,GO:0004860,GO:0004862,GO:0005488,GO:0005515,GO:0005524,GO:0005575,GO:0005622,GO:0005623,GO:0005634,GO:0005654,GO:0005737,GO:0005829,GO:0005975,GO:0005976,GO:0005977,GO:0006073,GO:0006091,GO:0006109,GO:0006110,GO:0006112,GO:0006139,GO:0006140,GO:0006163,GO:…	-	ko:K07200,ko:K20346	ko04068,ko04152,ko04211,ko04213,ko04371,ko04530,ko04710,ko04714,ko04910,ko04920,ko04921,ko04922,ko04931,ko04932,ko05410,map04068,map04152,map04211,map04213,map04371,map04530,map04710,map04714,map04910,map04920,map04921,map04922,map04931,map04932,map05410	-	-	-	ko00000,ko00001,ko02000,ko04131	9.B.188	-	-	CBS
TRINITY_DN755_c0_g1_i36.p1	AMP binding	7070.TC014668-PA	3e-112	412.1	COG0517@1|root,KOG1764@2759|Eukaryota,38BHA@33154|Opisthokonta,3BFEH@33208|Metazoa,3CTZC@33213|Bilateria,41VNS@6656|Arthropoda,3SHKY@50557|Insecta	33208|Metazoa	C	PRKAG2	GO:0000003,GO:0000166,GO:0001932,GO:0001933,GO:0001934,GO:0003674,GO:0003824,GO:0004672,GO:0004674,GO:0004679,GO:0004690,GO:0004691,GO:0004857,GO:0004860,GO:0004862,GO:0005488,GO:0005515,GO:0005524,GO:0005575,GO:0005622,GO:0005623,GO:0005634,GO:0005654,GO:0005737,GO:0005829,GO:0005975,GO:0005976,GO:0005977,GO:0006073,GO:0006091,GO:0006109,GO:0006110,GO:0006112,GO:0006139,GO:0006140,GO:0006163,GO:…	-	ko:K07200,ko:K20346	ko04068,ko04152,ko04211,ko04213,ko04371,ko04530,ko04710,ko04714,ko04910,ko04920,ko04921,ko04922,ko04931,ko04932,ko05410,map04068,map04152,map04211,map04213,map04371,map04530,map04710,map04714,map04910,map04920,map04921,map04922,map04931,map04932,map05410	-	-	-	ko00000,ko00001,ko02000,ko04131	9.B.188	-	-	CBS
TRINITY_DN755_c0_g1_i45.p1	AMP binding	7070.TC014668-PA	1.8e-109	402.9	COG0517@1|root,KOG1764@2759|Eukaryota,38BHA@33154|Opisthokonta,3BFEH@33208|Metazoa,3CTZC@33213|Bilateria,41VNS@6656|Arthropoda,3SHKY@50557|Insecta	33208|Metazoa	C	PRKAG2	GO:0000003,GO:0000166,GO:0001932,GO:0001933,GO:0001934,GO:0003674,GO:0003824,GO:0004672,GO:0004674,GO:0004679,GO:0004690,GO:0004691,GO:0004857,GO:0004860,GO:0004862,GO:0005488,GO:0005515,GO:0005524,GO:0005575,GO:0005622,GO:0005623,GO:0005634,GO:0005654,GO:0005737,GO:0005829,GO:0005975,GO:0005976,GO:0005977,GO:0006073,GO:0006091,GO:0006109,GO:0006110,GO:0006112,GO:0006139,GO:0006140,GO:0006163,GO:…	-	ko:K07200,ko:K20346	ko04068,ko04152,ko04211,ko04213,ko04371,ko04530,ko04710,ko04714,ko04910,ko04920,ko04921,ko04922,ko04931,ko04932,ko05410,map04068,map04152,map04211,map04213,map04371,map04530,map04710,map04714,map04910,map04920,map04921,map04922,map04931,map04932,map05410	-	-	-	ko00000,ko00001,ko02000,ko04131	9.B.188	-	-	CBS
TRINITY_DN755_c0_g1_i39.p1	AMP binding	6500.XP_005102754.1	8e-88	330.5	COG0517@1|root,KOG1764@2759|Eukaryota,38BHA@33154|Opisthokonta,3BFEH@33208|Metazoa,3CTZC@33213|Bilateria	33208|Metazoa	C	PRKAG2	GO:0000003,GO:0000166,GO:0001932,GO:0001933,GO:0001934,GO:0003674,GO:0003824,GO:0004672,GO:0004674,GO:0004679,GO:0004690,GO:0004691,GO:0004857,GO:0004860,GO:0004862,GO:0005488,GO:0005515,GO:0005524,GO:0005575,GO:0005622,GO:0005623,GO:0005634,GO:0005654,GO:0005737,GO:0005829,GO:0005975,GO:0005976,GO:0005977,GO:0006073,GO:0006091,GO:0006109,GO:0006110,GO:0006112,GO:0006139,GO:0006140,GO:0006163,GO:…	-	ko:K07200,ko:K20346	ko04068,ko04152,ko04211,ko04213,ko04371,ko04530,ko04710,ko04714,ko04910,ko04920,ko04921,ko04922,ko04931,ko04932,ko05410,map04068,map04152,map04211,map04213,map04371,map04530,map04710,map04714,map04910,map04920,map04921,map04922,map04931,map04932,map05410	-	-	-	ko00000,ko00001,ko02000,ko04131	9.B.188	-	-	CBS
TRINITY_DN35421_c0_g1_i1.p2	In Between Ring fingers	136037.KDR08233	2.8e-67	261.2	KOG1815@1|root,KOG1815@2759|Eukaryota,38I5J@33154|Opisthokonta,3B9VP@33208|Metazoa,3CW0U@33213|Bilateria,41VCT@6656|Arthropoda,3SKSJ@50557|Insecta	33208|Metazoa	O	RNF19B	GO:0000151,GO:0000209,GO:0000226,GO:0000323,GO:0001816,GO:0001906,GO:0001909,GO:0002228,GO:0002252,GO:0002376,GO:0002443,GO:0002449,GO:0002790,GO:0003674,GO:0003824,GO:0004842,GO:0005488,GO:0005515,GO:0005575,GO:0005622,GO:0005623,GO:0005737,GO:0005764,GO:0005773,GO:0005813,GO:0005815,GO:0005829,GO:0005856,GO:0006464,GO:0006807,GO:0006810,GO:0006950,GO:0006952,GO:0006955,GO:0006996,GO:0007010,GO:…	2.3.2.31	ko:K11972,ko:K11973	-	-	-	-	ko00000,ko01000,ko04121	-	-	-	IBR
TRINITY_DN64317_c0_g1_i1.p1	non-membrane spanning protein tyrosine kinase activity	6500.XP_005089104.1	1.6e-41	175.3	COG0515@1|root,KOG0197@2759|Eukaryota,39R08@33154|Opisthokonta,3BCVU@33208|Metazoa,3CSQR@33213|Bilateria	33208|Metazoa	T	CSK	GO:0000003,GO:0000166,GO:0001817,GO:0001818,GO:0001894,GO:0001932,GO:0001933,GO:0001934,GO:0002119,GO:0002164,GO:0002253,GO:0002376,GO:0002429,GO:0002682,GO:0002684,GO:0002694,GO:0002696,GO:0002757,GO:0002764,GO:0002768,GO:0003006,GO:0003674,GO:0003824,GO:0004672,GO:0004713,GO:0004715,GO:0005102,GO:0005488,GO:0005515,GO:0005524,GO:0005575,GO:0005622,GO:0005623,GO:0005737,GO:0005829,GO:0005886,GO:…	2.7.10.2	ko:K05728,ko:K08888	ko04722,ko05120,map04722,map05120	-	-	-	ko00000,ko00001,ko01000,ko01001,ko04147	-	-	-	Pkinase_Tyr,SH2,SH3_1
TRINITY_DN76226_c0_g1_i1.p1	Spectrin beta	9713.XP_006747514.1	1.4e-143	515.8	COG5069@1|root,KOG0517@2759|Eukaryota,3AH5E@33154|Opisthokonta,3BGKT@33208|Metazoa,3CTK3@33213|Bilateria,486FD@7711|Chordata,497HC@7742|Vertebrata,3JDIE@40674|Mammalia,3EMTD@33554|Carnivora	33208|Metazoa	Z	SPTBN1	GO:0000165,GO:0000278,GO:0000281,GO:0000902,GO:0000904,GO:0000910,GO:0001817,GO:0001819,GO:0002119,GO:0002164,GO:0002791,GO:0002793,GO:0003674,GO:0003779,GO:0005085,GO:0005088,GO:0005198,GO:0005200,GO:0005488,GO:0005515,GO:0005543,GO:0005546,GO:0005575,GO:0005622,GO:0005623,GO:0005634,GO:0005730,GO:0005737,GO:0005829,GO:0005856,GO:0005886,GO:0005938,GO:0006464,GO:0006468,GO:0006793,GO:0006796,GO:…	-	ko:K06115	-	-	-	-	ko00000,ko04812	-	-	-	CH,PH_9,Spectrin
TRINITY_DN7058_c0_g1_i3.p1	Histone H1-delta-like	6500.XP_005104429.1	4.6e-31	141.4	KOG4012@1|root,KOG4012@2759|Eukaryota,38FHA@33154|Opisthokonta,3BS6T@33208|Metazoa,3E414@33213|Bilateria	33208|Metazoa	B	-	GO:0000228,GO:0000781,GO:0000784,GO:0005575,GO:0005622,GO:0005623,GO:0005634,GO:0005694,GO:0005737,GO:0031974,GO:0031981,GO:0043226,GO:0043227,GO:0043228,GO:0043229,GO:0043231,GO:0043232,GO:0043233,GO:0044422,GO:0044424,GO:0044427,GO:0044428,GO:0044446,GO:0044454,GO:0044464,GO:0070013,GO:0098687	-	ko:K11275	-	-	-	-	ko00000,ko03036	-	-	-	Linker_histone
TRINITY_DN7058_c0_g1_i1.p1	Histone H1-delta-like	6500.XP_005104429.1	3e-28	132.1	KOG4012@1|root,KOG4012@2759|Eukaryota,38FHA@33154|Opisthokonta,3BS6T@33208|Metazoa,3E414@33213|Bilateria	33208|Metazoa	B	-	GO:0000228,GO:0000781,GO:0000784,GO:0005575,GO:0005622,GO:0005623,GO:0005634,GO:0005694,GO:0005737,GO:0031974,GO:0031981,GO:0043226,GO:0043227,GO:0043228,GO:0043229,GO:0043231,GO:0043232,GO:0043233,GO:0044422,GO:0044424,GO:0044427,GO:0044428,GO:0044446,GO:0044454,GO:0044464,GO:0070013,GO:0098687	-	ko:K11275	-	-	-	-	ko00000,ko03036	-	-	-	Linker_histone
TRINITY_DN7058_c0_g1_i6.p1	Histone H1-delta-like	6500.XP_005104429.1	5.3e-31	141.4	KOG4012@1|root,KOG4012@2759|Eukaryota,38FHA@33154|Opisthokonta,3BS6T@33208|Metazoa,3E414@33213|Bilateria	33208|Metazoa	B	-	GO:0000228,GO:0000781,GO:0000784,GO:0005575,GO:0005622,GO:0005623,GO:0005634,GO:0005694,GO:0005737,GO:0031974,GO:0031981,GO:0043226,GO:0043227,GO:0043228,GO:0043229,GO:0043231,GO:0043232,GO:0043233,GO:0044422,GO:0044424,GO:0044427,GO:0044428,GO:0044446,GO:0044454,GO:0044464,GO:0070013,GO:0098687	-	ko:K11275	-	-	-	-	ko00000,ko03036	-	-	-	Linker_histone
TRINITY_DN7058_c0_g1_i5.p1	Histone H1-delta-like	6500.XP_005104429.1	2.9e-28	132.1	KOG4012@1|root,KOG4012@2759|Eukaryota,38FHA@33154|Opisthokonta,3BS6T@33208|Metazoa,3E414@33213|Bilateria	33208|Metazoa	B	-	GO:0000228,GO:0000781,GO:0000784,GO:0005575,GO:0005622,GO:0005623,GO:0005634,GO:0005694,GO:0005737,GO:0031974,GO:0031981,GO:0043226,GO:0043227,GO:0043228,GO:0043229,GO:0043231,GO:0043232,GO:0043233,GO:0044422,GO:0044424,GO:0044427,GO:0044428,GO:0044446,GO:0044454,GO:0044464,GO:0070013,GO:0098687	-	ko:K11275	-	-	-	-	ko00000,ko03036	-	-	-	Linker_histone
TRINITY_DN7058_c0_g1_i4.p1	Histone H1-delta-like	6500.XP_005104429.1	4.5e-31	141.4	KOG4012@1|root,KOG4012@2759|Eukaryota,38FHA@33154|Opisthokonta,3BS6T@33208|Metazoa,3E414@33213|Bilateria	33208|Metazoa	B	-	GO:0000228,GO:0000781,GO:0000784,GO:0005575,GO:0005622,GO:0005623,GO:0005634,GO:0005694,GO:0005737,GO:0031974,GO:0031981,GO:0043226,GO:0043227,GO:0043228,GO:0043229,GO:0043231,GO:0043232,GO:0043233,GO:0044422,GO:0044424,GO:0044427,GO:0044428,GO:0044446,GO:0044454,GO:0044464,GO:0070013,GO:0098687	-	ko:K11275	-	-	-	-	ko00000,ko03036	-	-	-	Linker_histone
TRINITY_DN7008_c0_g1_i1.p2	DNA-directed 5'-3' RNA polymerase activity	7739.XP_002589195.1	6e-78	297.0	COG2012@1|root,KOG3218@2759|Eukaryota,398T1@33154|Opisthokonta,3BAP2@33208|Metazoa,3D1KQ@33213|Bilateria,4865W@7711|Chordata	33208|Metazoa	K	POLR2E	GO:0000375,GO:0000377,GO:0000398,GO:0000428,GO:0003674,GO:0003824,GO:0003899,GO:0005575,GO:0005622,GO:0005623,GO:0005634,GO:0005654,GO:0005665,GO:0005666,GO:0005730,GO:0005736,GO:0005737,GO:0005829,GO:0006139,GO:0006259,GO:0006281,GO:0006283,GO:0006289,GO:0006351,GO:0006352,GO:0006353,GO:0006354,GO:0006360,GO:0006361,GO:0006363,GO:0006366,GO:0006367,GO:0006368,GO:0006370,GO:0006396,GO:0006397,GO:…	-	ko:K03013	ko00230,ko00240,ko01100,ko03020,ko04623,ko05016,ko05169,map00230,map00240,map01100,map03020,map04623,map05016,map05169	M00180,M00181,M00182	R00435,R00441,R00442,R00443	RC02795	br01611,ko00000,ko00001,ko00002,ko03021,ko03400	-	-	-	RNA_pol_Rpb5_C,RNA_pol_Rpb5_N
TRINITY_DN7008_c0_g1_i3.p1	DNA-directed 5'-3' RNA polymerase activity	6500.XP_005096917.1	3.1e-91	341.3	COG2012@1|root,KOG3218@2759|Eukaryota,398T1@33154|Opisthokonta,3BAP2@33208|Metazoa,3D1KQ@33213|Bilateria	33208|Metazoa	K	POLR2E	GO:0000375,GO:0000377,GO:0000398,GO:0000428,GO:0003674,GO:0003824,GO:0003899,GO:0005575,GO:0005622,GO:0005623,GO:0005634,GO:0005654,GO:0005665,GO:0005666,GO:0005730,GO:0005736,GO:0005737,GO:0005829,GO:0006139,GO:0006259,GO:0006281,GO:0006283,GO:0006289,GO:0006351,GO:0006352,GO:0006353,GO:0006354,GO:0006360,GO:0006361,GO:0006363,GO:0006366,GO:0006367,GO:0006368,GO:0006370,GO:0006396,GO:0006397,GO:…	-	ko:K03013	ko00230,ko00240,ko01100,ko03020,ko04623,ko05016,ko05169,map00230,map00240,map01100,map03020,map04623,map05016,map05169	M00180,M00181,M00182	R00435,R00441,R00442,R00443	RC02795	br01611,ko00000,ko00001,ko00002,ko03021,ko03400	-	-	-	RNA_pol_Rpb5_C,RNA_pol_Rpb5_N
TRINITY_DN7008_c0_g1_i2.p2	DNA-directed 5'-3' RNA polymerase activity	6500.XP_005096917.1	2e-67	261.9	COG2012@1|root,KOG3218@2759|Eukaryota,398T1@33154|Opisthokonta,3BAP2@33208|Metazoa,3D1KQ@33213|Bilateria	33208|Metazoa	K	POLR2E	GO:0000375,GO:0000377,GO:0000398,GO:0000428,GO:0003674,GO:0003824,GO:0003899,GO:0005575,GO:0005622,GO:0005623,GO:0005634,GO:0005654,GO:0005665,GO:0005666,GO:0005730,GO:0005736,GO:0005737,GO:0005829,GO:0006139,GO:0006259,GO:0006281,GO:0006283,GO:0006289,GO:0006351,GO:0006352,GO:0006353,GO:0006354,GO:0006360,GO:0006361,GO:0006363,GO:0006366,GO:0006367,GO:0006368,GO:0006370,GO:0006396,GO:0006397,GO:…	-	ko:K03013	ko00230,ko00240,ko01100,ko03020,ko04623,ko05016,ko05169,map00230,map00240,map01100,map03020,map04623,map05016,map05169	M00180,M00181,M00182	R00435,R00441,R00442,R00443	RC02795	br01611,ko00000,ko00001,ko00002,ko03021,ko03400	-	-	-	RNA_pol_Rpb5_C,RNA_pol_Rpb5_N
TRINITY_DN7002_c0_g2_i1.p1	ferric iron binding	6500.XP_005089125.1	5.5e-53	214.5	COG1528@1|root,KOG2332@2759|Eukaryota	2759|Eukaryota	P	-	-	1.16.3.2	ko:K00522,ko:K18495	ko04216,ko04217,ko04978,map04216,map04217,map04978	-	-	-	ko00000,ko00001,ko01000,ko04147	-	-	-	Ferritin
TRINITY_DN7061_c3_g1_i1.p1	endo-1,4-beta-xylanase activity	6500.XP_005101140.1	7.4e-66	257.7	COG3693@1|root,2QSCW@2759|Eukaryota,38FNV@33154|Opisthokonta	33154|Opisthokonta	G	xlnC	GO:0000272,GO:0003674,GO:0003824,GO:0004553,GO:0005575,GO:0005576,GO:0005975,GO:0005976,GO:0008150,GO:0008152,GO:0009056,GO:0009057,GO:0009987,GO:0010383,GO:0010410,GO:0016052,GO:0016787,GO:0016798,GO:0031176,GO:0043170,GO:0044036,GO:0044046,GO:0044237,GO:0044238,GO:0044260,GO:0044403,GO:0044419,GO:0045491,GO:0045493,GO:0051701,GO:0051704,GO:0052047,GO:0052048,GO:0052051,GO:0052211,GO:0071554,GO:…	3.2.1.8	ko:K01181	-	-	-	-	ko00000,ko01000	-	-	-	CBM_1,Glyco_hydro_10
TRINITY_DN47398_c0_g1_i1.p1	acidic dipeptidase 2	7668.SPU_028937-tr	1.1e-41	176.8	COG2234@1|root,KOG2195@2759|Eukaryota,38ERK@33154|Opisthokonta,3BF1R@33208|Metazoa,3CRI6@33213|Bilateria	33208|Metazoa	OP	-	GO:0003674,GO:0003824,GO:0004180,GO:0004181,GO:0005575,GO:0006508,GO:0006807,GO:0008150,GO:0008152,GO:0008233,GO:0008235,GO:0008237,GO:0008238,GO:0016020,GO:0016787,GO:0019538,GO:0043170,GO:0044238,GO:0070011,GO:0071704,GO:0140096,GO:1901564	3.4.17.21	ko:K01301	-	-	-	-	ko00000,ko01000,ko01002	-	-	-	PA,Peptidase_M28,TFR_dimer
TRINITY_DN10115_c0_g1_i1.p2	DNA repair and recombination protein	7668.SPU_026677-tr	3.2e-47	194.1	COG0553@1|root,KOG0390@2759|Eukaryota,38CZG@33154|Opisthokonta,3BADZ@33208|Metazoa,3CSWS@33213|Bilateria	33208|Metazoa	L	RAD54L	GO:0000003,GO:0000280,GO:0000711,GO:0000724,GO:0000725,GO:0000731,GO:0000733,GO:0001709,GO:0003006,GO:0003674,GO:0003676,GO:0003824,GO:0005488,GO:0005575,GO:0005622,GO:0005623,GO:0005634,GO:0005654,GO:0006139,GO:0006259,GO:0006281,GO:0006302,GO:0006310,GO:0006323,GO:0006325,GO:0006338,GO:0006403,GO:0006417,GO:0006725,GO:0006807,GO:0006950,GO:0006974,GO:0006996,GO:0007049,GO:0007127,GO:0007131,GO:…	-	ko:K10875	ko03440,map03440	-	-	-	ko00000,ko00001,ko01000,ko03400	-	-	-	Helicase_C,Rad54_N,SNF2_N
TRINITY_DN10164_c0_g1_i4.p1	dynein light chain binding	9739.XP_004327216.1	1.6e-74	285.8	COG5245@1|root,KOG3595@2759|Eukaryota	2759|Eukaryota	Z	DNAH12	GO:0000226,GO:0001578,GO:0003341,GO:0003674,GO:0003774,GO:0003777,GO:0003824,GO:0005488,GO:0005515,GO:0005575,GO:0005622,GO:0005623,GO:0005737,GO:0005856,GO:0005858,GO:0005875,GO:0005929,GO:0005930,GO:0006928,GO:0006996,GO:0007010,GO:0007017,GO:0007018,GO:0008150,GO:0008569,GO:0009987,GO:0015630,GO:0016043,GO:0016462,GO:0016787,GO:0016817,GO:0016818,GO:0016887,GO:0017111,GO:0022607,GO:0030030,GO:…	-	ko:K10408	ko05016,map05016	-	-	-	ko00000,ko00001,ko04812	-	-	-	AAA_5,AAA_6,AAA_7,AAA_8,AAA_9,DHC_N2,Dynein_heavy,MT
TRINITY_DN670_c0_g1_i8.p2	negative regulation of DNA damage response, signal transduction by p53 class mediator	6500.XP_005089476.1	9.9e-39	166.4	2AAGE@1|root,2RYM1@2759|Eukaryota,3A0A6@33154|Opisthokonta,3BPI7@33208|Metazoa,3D4C6@33213|Bilateria	33208|Metazoa	S	PTTG1IP	GO:0002039,GO:0003674,GO:0005488,GO:0005515,GO:0005575,GO:0005622,GO:0005623,GO:0005634,GO:0005654,GO:0005737,GO:0006606,GO:0006810,GO:0006886,GO:0006913,GO:0008104,GO:0008150,GO:0009893,GO:0009894,GO:0009896,GO:0009966,GO:0009968,GO:0010604,GO:0010646,GO:0010648,GO:0010941,GO:0015031,GO:0015833,GO:0017038,GO:0019222,GO:0023051,GO:0023057,GO:0031323,GO:0031325,GO:0031329,GO:0031331,GO:0031396,GO:…	-	ko:K12160	ko03013,ko05418,map03013,map05418	M00427	-	-	ko00000,ko00001,ko00002,ko03019,ko03029,ko04121,ko04812	-	-	-	-
TRINITY_DN670_c0_g1_i16.p2	negative regulation of DNA damage response, signal transduction by p53 class mediator	6500.XP_005089476.1	9.9e-39	166.4	2AAGE@1|root,2RYM1@2759|Eukaryota,3A0A6@33154|Opisthokonta,3BPI7@33208|Metazoa,3D4C6@33213|Bilateria	33208|Metazoa	S	PTTG1IP	GO:0002039,GO:0003674,GO:0005488,GO:0005515,GO:0005575,GO:0005622,GO:0005623,GO:0005634,GO:0005654,GO:0005737,GO:0006606,GO:0006810,GO:0006886,GO:0006913,GO:0008104,GO:0008150,GO:0009893,GO:0009894,GO:0009896,GO:0009966,GO:0009968,GO:0010604,GO:0010646,GO:0010648,GO:0010941,GO:0015031,GO:0015833,GO:0017038,GO:0019222,GO:0023051,GO:0023057,GO:0031323,GO:0031325,GO:0031329,GO:0031331,GO:0031396,GO:…	-	ko:K12160	ko03013,ko05418,map03013,map05418	M00427	-	-	ko00000,ko00001,ko00002,ko03019,ko03029,ko04121,ko04812	-	-	-	-
TRINITY_DN670_c0_g1_i14.p2	negative regulation of DNA damage response, signal transduction by p53 class mediator	6500.XP_005089476.1	9.9e-39	166.4	2AAGE@1|root,2RYM1@2759|Eukaryota,3A0A6@33154|Opisthokonta,3BPI7@33208|Metazoa,3D4C6@33213|Bilateria	33208|Metazoa	S	PTTG1IP	GO:0002039,GO:0003674,GO:0005488,GO:0005515,GO:0005575,GO:0005622,GO:0005623,GO:0005634,GO:0005654,GO:0005737,GO:0006606,GO:0006810,GO:0006886,GO:0006913,GO:0008104,GO:0008150,GO:0009893,GO:0009894,GO:0009896,GO:0009966,GO:0009968,GO:0010604,GO:0010646,GO:0010648,GO:0010941,GO:0015031,GO:0015833,GO:0017038,GO:0019222,GO:0023051,GO:0023057,GO:0031323,GO:0031325,GO:0031329,GO:0031331,GO:0031396,GO:…	-	ko:K12160	ko03013,ko05418,map03013,map05418	M00427	-	-	ko00000,ko00001,ko00002,ko03019,ko03029,ko04121,ko04812	-	-	-	-
TRINITY_DN88440_c0_g1_i1.p1	ATP-dependent microtubule motor activity, minus-end-directed	7668.SPU_026539-tr	2.3e-104	385.2	COG5245@1|root,KOG3595@2759|Eukaryota,38BFS@33154|Opisthokonta,3B9HK@33208|Metazoa,3CV0I@33213|Bilateria	33208|Metazoa	Z	DNAH10	GO:0003341,GO:0003674,GO:0003774,GO:0003777,GO:0003824,GO:0005488,GO:0005515,GO:0005575,GO:0005622,GO:0005623,GO:0005737,GO:0005856,GO:0005858,GO:0005875,GO:0005929,GO:0005930,GO:0006928,GO:0006996,GO:0007017,GO:0007018,GO:0008150,GO:0008569,GO:0009987,GO:0015630,GO:0016043,GO:0016462,GO:0016787,GO:0016817,GO:0016818,GO:0016887,GO:0017111,GO:0022607,GO:0030030,GO:0030031,GO:0030286,GO:0032838,GO:…	-	ko:K10408	ko05016,map05016	-	-	-	ko00000,ko00001,ko04812	-	-	-	AAA_5,AAA_6,AAA_7,AAA_8,AAA_9,DHC_N1,DHC_N2,Dynein_heavy,MT
TRINITY_DN9317_c0_g1_i1.p1	Universal stress protein family	6500.XP_005090865.1	7.7e-34	150.2	COG0589@1|root,2RXWD@2759|Eukaryota,3A8EK@33154|Opisthokonta,3C23A@33208|Metazoa,3DIVK@33213|Bilateria	33208|Metazoa	T	-	-	-	-	-	-	-	-	-	-	-	-	Usp
TRINITY_DN9368_c0_g1_i1.p1	Cyclin-dependent kinase	6500.XP_005098773.1	1.4e-86	325.9	KOG0663@1|root,KOG0663@2759|Eukaryota,38C2D@33154|Opisthokonta,3BFIM@33208|Metazoa,3CZ9A@33213|Bilateria	33208|Metazoa	T	CDK11B	GO:0000166,GO:0000278,GO:0001558,GO:0001701,GO:0001824,GO:0002682,GO:0002684,GO:0003674,GO:0003824,GO:0004672,GO:0004674,GO:0004693,GO:0005488,GO:0005524,GO:0005575,GO:0005622,GO:0005623,GO:0005634,GO:0005635,GO:0005654,GO:0005737,GO:0006355,GO:0006464,GO:0006468,GO:0006793,GO:0006796,GO:0006807,GO:0006915,GO:0007049,GO:0007088,GO:0007275,GO:0007346,GO:0008144,GO:0008150,GO:0008152,GO:0008219,GO:…	2.7.11.22	ko:K08818	-	-	-	-	ko00000,ko01000,ko01001,ko03041	-	-	-	Pkinase
TRINITY_DN9368_c0_g1_i2.p1	Cyclin-dependent kinase	6500.XP_005098773.1	1.4e-86	325.9	KOG0663@1|root,KOG0663@2759|Eukaryota,38C2D@33154|Opisthokonta,3BFIM@33208|Metazoa,3CZ9A@33213|Bilateria	33208|Metazoa	T	CDK11B	GO:0000166,GO:0000278,GO:0001558,GO:0001701,GO:0001824,GO:0002682,GO:0002684,GO:0003674,GO:0003824,GO:0004672,GO:0004674,GO:0004693,GO:0005488,GO:0005524,GO:0005575,GO:0005622,GO:0005623,GO:0005634,GO:0005635,GO:0005654,GO:0005737,GO:0006355,GO:0006464,GO:0006468,GO:0006793,GO:0006796,GO:0006807,GO:0006915,GO:0007049,GO:0007088,GO:0007275,GO:0007346,GO:0008144,GO:0008150,GO:0008152,GO:0008219,GO:…	2.7.11.22	ko:K08818	-	-	-	-	ko00000,ko01000,ko01001,ko03041	-	-	-	Pkinase
TRINITY_DN16057_c0_g1_i1.p1	transmembrane transport	6500.XP_005107797.1	2e-12	80.5	KOG2532@1|root,KOG2532@2759|Eukaryota	2759|Eukaryota	L	-	-	-	ko:K12301	ko04142,map04142	-	-	-	ko00000,ko00001,ko02000	2.A.1.14.10	-	-	MFS_1
TRINITY_DN292_c1_g5_i2.p2	Von Willebrand factor C domain-containing protein 2-like	7994.ENSAMXP00000019461	7.2e-07	60.8	293DW@1|root,2RAAU@2759|Eukaryota,38G5Q@33154|Opisthokonta,3BC1D@33208|Metazoa,3CW0D@33213|Bilateria,4824G@7711|Chordata,492ME@7742|Vertebrata,49USH@7898|Actinopterygii	33208|Metazoa	S	VWC2L	GO:0005575,GO:0005576,GO:0005615,GO:0005623,GO:0005886,GO:0005887,GO:0006355,GO:0006357,GO:0007275,GO:0007399,GO:0008150,GO:0008328,GO:0009889,GO:0009966,GO:0009968,GO:0009987,GO:0010468,GO:0010556,GO:0010646,GO:0010648,GO:0010720,GO:0016020,GO:0016021,GO:0019219,GO:0019222,GO:0022008,GO:0023051,GO:0023057,GO:0030154,GO:0030510,GO:0030514,GO:0031224,GO:0031226,GO:0031323,GO:0031326,GO:0032281,GO:…	-	-	-	-	-	-	-	-	-	-	VWC
TRINITY_DN292_c1_g5_i1.p2	Von Willebrand factor C domain-containing protein 2-like	7994.ENSAMXP00000019461	7.2e-07	60.8	293DW@1|root,2RAAU@2759|Eukaryota,38G5Q@33154|Opisthokonta,3BC1D@33208|Metazoa,3CW0D@33213|Bilateria,4824G@7711|Chordata,492ME@7742|Vertebrata,49USH@7898|Actinopterygii	33208|Metazoa	S	VWC2L	GO:0005575,GO:0005576,GO:0005615,GO:0005623,GO:0005886,GO:0005887,GO:0006355,GO:0006357,GO:0007275,GO:0007399,GO:0008150,GO:0008328,GO:0009889,GO:0009966,GO:0009968,GO:0009987,GO:0010468,GO:0010556,GO:0010646,GO:0010648,GO:0010720,GO:0016020,GO:0016021,GO:0019219,GO:0019222,GO:0022008,GO:0023051,GO:0023057,GO:0030154,GO:0030510,GO:0030514,GO:0031224,GO:0031226,GO:0031323,GO:0031326,GO:0032281,GO:…	-	-	-	-	-	-	-	-	-	-	VWC
TRINITY_DN213_c0_g1_i7.p1	structural constituent of cytoskeleton	6087.XP_002161860.1	5.1e-254	883.2	COG5023@1|root,KOG1375@2759|Eukaryota,38EHS@33154|Opisthokonta,3BDQF@33208|Metazoa	33208|Metazoa	Z	-	-	-	ko:K07375	ko04145,ko04540,ko05130,map04145,map04540,map05130	-	-	-	ko00000,ko00001,ko03036,ko04147,ko04812	-	-	-	Tubulin,Tubulin_C
TRINITY_DN213_c0_g1_i16.p1	structural constituent of cytoskeleton	6087.XP_002161860.1	8.6e-259	899.0	COG5023@1|root,KOG1375@2759|Eukaryota,38EHS@33154|Opisthokonta,3BDQF@33208|Metazoa	33208|Metazoa	Z	-	-	-	ko:K07375	ko04145,ko04540,ko05130,map04145,map04540,map05130	-	-	-	ko00000,ko00001,ko03036,ko04147,ko04812	-	-	-	Tubulin,Tubulin_C
TRINITY_DN213_c0_g1_i4.p1	structural constituent of cytoskeleton	6087.XP_002161860.1	5.1e-259	899.8	COG5023@1|root,KOG1375@2759|Eukaryota,38EHS@33154|Opisthokonta,3BDQF@33208|Metazoa	33208|Metazoa	Z	-	-	-	ko:K07375	ko04145,ko04540,ko05130,map04145,map04540,map05130	-	-	-	ko00000,ko00001,ko03036,ko04147,ko04812	-	-	-	Tubulin,Tubulin_C
TRINITY_DN213_c0_g1_i17.p1	structural constituent of cytoskeleton	6087.XP_002161860.1	4.3e-258	896.7	COG5023@1|root,KOG1375@2759|Eukaryota,38EHS@33154|Opisthokonta,3BDQF@33208|Metazoa	33208|Metazoa	Z	-	-	-	ko:K07375	ko04145,ko04540,ko05130,map04145,map04540,map05130	-	-	-	ko00000,ko00001,ko03036,ko04147,ko04812	-	-	-	Tubulin,Tubulin_C
TRINITY_DN213_c0_g1_i13.p1	structural constituent of cytoskeleton	7719.XP_004226975.1	6e-255	886.3	COG5023@1|root,KOG1375@2759|Eukaryota,38EHS@33154|Opisthokonta,3BDQF@33208|Metazoa,3CSPW@33213|Bilateria,482T5@7711|Chordata	33208|Metazoa	Z	TUBB4A	GO:0005575,GO:0005622,GO:0005623,GO:0005856,GO:0043226,GO:0043228,GO:0043229,GO:0043232,GO:0044424,GO:0044464	-	ko:K07375	ko04145,ko04540,ko05130,map04145,map04540,map05130	-	-	-	ko00000,ko00001,ko03036,ko04147,ko04812	-	-	-	Tubulin,Tubulin_C
TRINITY_DN213_c0_g1_i3.p1	Tubulin is the major constituent of microtubules. It binds two moles of GTP, one at an exchangeable site on the beta chain and one at a non-exchangeable site on the alpha chain	8010.XP_010901761.1	4.6e-255	886.7	COG5023@1|root,KOG1375@2759|Eukaryota,38EHS@33154|Opisthokonta,3BDQF@33208|Metazoa,3CSPW@33213|Bilateria,482T5@7711|Chordata,48VYX@7742|Vertebrata,49XD8@7898|Actinopterygii	33208|Metazoa	Z	TUBB4A	-	-	ko:K07375	ko04145,ko04540,ko05130,map04145,map04540,map05130	-	-	-	ko00000,ko00001,ko03036,ko04147,ko04812	-	-	-	Tubulin,Tubulin_C
TRINITY_DN213_c0_g1_i5.p1	structural constituent of cytoskeleton	7719.XP_004226975.1	3.4e-258	897.1	COG5023@1|root,KOG1375@2759|Eukaryota,38EHS@33154|Opisthokonta,3BDQF@33208|Metazoa,3CSPW@33213|Bilateria,482T5@7711|Chordata	33208|Metazoa	Z	TUBB4A	GO:0005575,GO:0005622,GO:0005623,GO:0005856,GO:0043226,GO:0043228,GO:0043229,GO:0043232,GO:0044424,GO:0044464	-	ko:K07375	ko04145,ko04540,ko05130,map04145,map04540,map05130	-	-	-	ko00000,ko00001,ko03036,ko04147,ko04812	-	-	-	Tubulin,Tubulin_C
TRINITY_DN263_c0_g1_i2.p1	extracellular ligand-gated ion channel activity	7668.SPU_022389-tr	6.5e-20	104.8	KOG1075@1|root,KOG3645@1|root,KOG1075@2759|Eukaryota,KOG3645@2759|Eukaryota	2759|Eukaryota	U	-	-	-	ko:K08504	ko04130,map04130	-	-	-	ko00000,ko00001,ko04131	-	-	-	Neur_chan_LBD,Neur_chan_memb,RVT_1,zf-RVT
TRINITY_DN246_c0_g1_i11.p1	Cell adhesion molecule	6500.XP_005107814.1	0.0	1379.8	KOG3513@1|root,KOG3513@2759|Eukaryota,38C7V@33154|Opisthokonta,3B984@33208|Metazoa,3CS11@33213|Bilateria	33208|Metazoa	T	CHL1	GO:0000003,GO:0000132,GO:0000226,GO:0000278,GO:0000902,GO:0000904,GO:0001101,GO:0001501,GO:0001508,GO:0001525,GO:0001558,GO:0001568,GO:0001667,GO:0001764,GO:0001775,GO:0001871,GO:0001932,GO:0001944,GO:0002009,GO:0002020,GO:0002064,GO:0002165,GO:0002175,GO:0002252,GO:0002263,GO:0002274,GO:0002275,GO:0002283,GO:0002366,GO:0002376,GO:0002443,GO:0002444,GO:0002446,GO:0003007,GO:0003008,GO:0003381,GO:…	-	ko:K06550,ko:K06756,ko:K06757,ko:K06758,ko:K06760	ko04360,ko04514,map04360,map04514	-	-	-	ko00000,ko00001,ko00537,ko04090,ko04091,ko04516	-	-	-	Bravo_FIGEY,I-set,Ig_3,fn3,ig
TRINITY_DN246_c0_g1_i4.p1	Cell adhesion molecule	6500.XP_005107814.1	7.9e-271	939.9	KOG3513@1|root,KOG3513@2759|Eukaryota,38C7V@33154|Opisthokonta,3B984@33208|Metazoa,3CS11@33213|Bilateria	33208|Metazoa	T	CHL1	GO:0000003,GO:0000132,GO:0000226,GO:0000278,GO:0000902,GO:0000904,GO:0001101,GO:0001501,GO:0001508,GO:0001525,GO:0001558,GO:0001568,GO:0001667,GO:0001764,GO:0001775,GO:0001871,GO:0001932,GO:0001944,GO:0002009,GO:0002020,GO:0002064,GO:0002165,GO:0002175,GO:0002252,GO:0002263,GO:0002274,GO:0002275,GO:0002283,GO:0002366,GO:0002376,GO:0002443,GO:0002444,GO:0002446,GO:0003007,GO:0003008,GO:0003381,GO:…	-	ko:K06550,ko:K06756,ko:K06757,ko:K06758,ko:K06760	ko04360,ko04514,map04360,map04514	-	-	-	ko00000,ko00001,ko00537,ko04090,ko04091,ko04516	-	-	-	Bravo_FIGEY,I-set,Ig_3,fn3,ig
TRINITY_DN219_c0_g1_i1.p1	chaperone mediated protein folding independent of cofactor	6500.XP_005110600.1	2.4e-263	914.4	COG0459@1|root,KOG0363@2759|Eukaryota,38D10@33154|Opisthokonta,3BDFR@33208|Metazoa,3CSNB@33213|Bilateria	33208|Metazoa	O	CCT2	GO:0000003,GO:0000323,GO:0001775,GO:0002199,GO:0002252,GO:0002263,GO:0002274,GO:0002275,GO:0002283,GO:0002366,GO:0002376,GO:0002443,GO:0002444,GO:0002446,GO:0003674,GO:0005488,GO:0005515,GO:0005575,GO:0005576,GO:0005622,GO:0005623,GO:0005737,GO:0005764,GO:0005766,GO:0005773,GO:0005775,GO:0005829,GO:0005832,GO:0005856,GO:0005874,GO:0006403,GO:0006457,GO:0006458,GO:0006810,GO:0006887,GO:0006955,GO:…	-	ko:K09494	-	-	-	-	ko00000,ko03036,ko03110,ko04147	-	-	-	Cpn60_TCP1
TRINITY_DN219_c0_g1_i2.p1	chaperone mediated protein folding independent of cofactor	6500.XP_005110600.1	2.4e-263	914.4	COG0459@1|root,KOG0363@2759|Eukaryota,38D10@33154|Opisthokonta,3BDFR@33208|Metazoa,3CSNB@33213|Bilateria	33208|Metazoa	O	CCT2	GO:0000003,GO:0000323,GO:0001775,GO:0002199,GO:0002252,GO:0002263,GO:0002274,GO:0002275,GO:0002283,GO:0002366,GO:0002376,GO:0002443,GO:0002444,GO:0002446,GO:0003674,GO:0005488,GO:0005515,GO:0005575,GO:0005576,GO:0005622,GO:0005623,GO:0005737,GO:0005764,GO:0005766,GO:0005773,GO:0005775,GO:0005829,GO:0005832,GO:0005856,GO:0005874,GO:0006403,GO:0006457,GO:0006458,GO:0006810,GO:0006887,GO:0006955,GO:…	-	ko:K09494	-	-	-	-	ko00000,ko03036,ko03110,ko04147	-	-	-	Cpn60_TCP1
TRINITY_DN219_c0_g1_i5.p1	chaperone mediated protein folding independent of cofactor	6500.XP_005110600.1	2.4e-263	914.4	COG0459@1|root,KOG0363@2759|Eukaryota,38D10@33154|Opisthokonta,3BDFR@33208|Metazoa,3CSNB@33213|Bilateria	33208|Metazoa	O	CCT2	GO:0000003,GO:0000323,GO:0001775,GO:0002199,GO:0002252,GO:0002263,GO:0002274,GO:0002275,GO:0002283,GO:0002366,GO:0002376,GO:0002443,GO:0002444,GO:0002446,GO:0003674,GO:0005488,GO:0005515,GO:0005575,GO:0005576,GO:0005622,GO:0005623,GO:0005737,GO:0005764,GO:0005766,GO:0005773,GO:0005775,GO:0005829,GO:0005832,GO:0005856,GO:0005874,GO:0006403,GO:0006457,GO:0006458,GO:0006810,GO:0006887,GO:0006955,GO:…	-	ko:K09494	-	-	-	-	ko00000,ko03036,ko03110,ko04147	-	-	-	Cpn60_TCP1
TRINITY_DN35395_c0_g2_i1.p1	positive regulation of interleukin-10 biosynthetic process	400682.PAC_15716967	2e-29	136.0	COG0666@1|root,KOG0504@2759|Eukaryota,39UIE@33154|Opisthokonta,3BMG1@33208|Metazoa	33208|Metazoa	S	BCL3	GO:0000060,GO:0001562,GO:0001775,GO:0001817,GO:0001818,GO:0001819,GO:0002250,GO:0002252,GO:0002263,GO:0002266,GO:0002268,GO:0002285,GO:0002286,GO:0002287,GO:0002292,GO:0002293,GO:0002294,GO:0002312,GO:0002313,GO:0002315,GO:0002335,GO:0002366,GO:0002376,GO:0002443,GO:0002449,GO:0002455,GO:0002460,GO:0002467,GO:0002520,GO:0002521,GO:0003674,GO:0003676,GO:0003677,GO:0003700,GO:0005488,GO:0005515,GO:…	-	ko:K09258	ko04668,map04668	-	-	-	ko00000,ko00001,ko03000,ko03110	-	-	-	Ank_2,Ank_3,Ank_4,Ank_5
TRINITY_DN82259_c0_g1_i1.p1	Hydrolase activity, acting on carbon-nitrogen (but not peptide) bonds, in cyclic amides. It is involved in the biological process described with pyrimidine nucleobase catabolic process	6669.EFX69844	1.7e-64	252.3	COG0044@1|root,KOG2584@2759|Eukaryota,38E62@33154|Opisthokonta,3B9YN@33208|Metazoa,3CV8R@33213|Bilateria,41UWK@6656|Arthropoda	33208|Metazoa	F	DPYS	GO:0000902,GO:0000904,GO:0001505,GO:0001558,GO:0001975,GO:0002054,GO:0002058,GO:0002059,GO:0002061,GO:0003008,GO:0003674,GO:0003824,GO:0004157,GO:0005488,GO:0005515,GO:0005539,GO:0005575,GO:0005576,GO:0005615,GO:0005622,GO:0005623,GO:0005634,GO:0005737,GO:0005813,GO:0005815,GO:0005829,GO:0005856,GO:0005884,GO:0005886,GO:0006082,GO:0006139,GO:0006206,GO:0006207,GO:0006208,GO:0006210,GO:0006212,GO:…	3.5.2.2	ko:K01464,ko:K07528	ko00240,ko00410,ko00770,ko00983,ko01100,ko04360,map00240,map00410,map00770,map00983,map01100,map04360	M00046	R02269,R03055,R08227	RC00632,RC00680	ko00000,ko00001,ko00002,ko01000,ko04147	-	-	-	Amidohydro_1
TRINITY_DN34261_c0_g1_i1.p2	GTPase activator activity	10224.XP_006825172.1	5.2e-35	154.1	KOG1450@1|root,KOG1450@2759|Eukaryota,38G3F@33154|Opisthokonta,3B9DF@33208|Metazoa,3CRSX@33213|Bilateria	33208|Metazoa	T	ARHGAP9	GO:0001775,GO:0001891,GO:0002009,GO:0002011,GO:0002252,GO:0002263,GO:0002274,GO:0002275,GO:0002283,GO:0002366,GO:0002376,GO:0002443,GO:0002444,GO:0002446,GO:0003674,GO:0005096,GO:0005488,GO:0005515,GO:0005543,GO:0005547,GO:0005575,GO:0005576,GO:0005622,GO:0005623,GO:0005634,GO:0005654,GO:0005737,GO:0005768,GO:0005829,GO:0005886,GO:0006810,GO:0006887,GO:0006897,GO:0006898,GO:0006909,GO:0006911,GO:…	-	ko:K20634,ko:K20636,ko:K20637	-	-	-	-	ko00000,ko04131	-	-	-	PH,PH_9,RhoGAP,SH3-WW_linker,SH3_1,SH3_9,WW
TRINITY_DN34258_c0_g1_i1.p2	Belongs to the MIP aquaporin (TC 1.A.8) family	6412.HelroP185178	3.9e-20	104.4	COG0580@1|root,KOG0223@2759|Eukaryota,39WNG@33154|Opisthokonta,3BGGI@33208|Metazoa,3D0UE@33213|Bilateria	33208|Metazoa	G	-	GO:0003674,GO:0005215,GO:0005372,GO:0005575,GO:0005623,GO:0005886,GO:0005887,GO:0006810,GO:0006811,GO:0006833,GO:0008150,GO:0015250,GO:0015267,GO:0015318,GO:0016020,GO:0016021,GO:0022803,GO:0022838,GO:0022857,GO:0031224,GO:0031226,GO:0034220,GO:0042044,GO:0044425,GO:0044459,GO:0044464,GO:0051179,GO:0051234,GO:0055085,GO:0071944	-	ko:K09866,ko:K09884	ko04962,ko04976,map04962,map04976	-	-	-	ko00000,ko00001,ko02000	1.A.8	-	-	MIP
TRINITY_DN34209_c0_g1_i2.p1	methylcrotonoyl-Coenzyme A carboxylase 1 (alpha)	8083.ENSXMAP00000000607	1.2e-36	159.1	COG4770@1|root,KOG0238@2759|Eukaryota,38B7N@33154|Opisthokonta,3B9VZ@33208|Metazoa,3CVHX@33213|Bilateria,489TH@7711|Chordata,48VF1@7742|Vertebrata,49XN3@7898|Actinopterygii	33208|Metazoa	C	MCCC1	GO:0002169,GO:0003674,GO:0003824,GO:0004075,GO:0004485,GO:0005488,GO:0005575,GO:0005622,GO:0005623,GO:0005737,GO:0005739,GO:0005759,GO:0005829,GO:0006082,GO:0006520,GO:0006551,GO:0006552,GO:0006732,GO:0006766,GO:0006767,GO:0006768,GO:0006790,GO:0006807,GO:0008144,GO:0008150,GO:0008152,GO:0009056,GO:0009063,GO:0009081,GO:0009083,GO:0009374,GO:0009987,GO:0016043,GO:0016054,GO:0016421,GO:0016874,GO:…	6.4.1.4	ko:K01968	ko00280,ko01100,map00280,map01100	M00036	R04138	RC00367,RC00942	ko00000,ko00001,ko00002,ko01000	-	-	-	Biotin_carb_C,Biotin_carb_N,Biotin_lipoyl,CPSase_L_D2
TRINITY_DN38439_c0_g1_i1.p1	Ribonuclease H protein	7668.SPU_028522-tr	9.9e-12	76.3	KOG1075@1|root,KOG1075@2759|Eukaryota	2759|Eukaryota	E	-	-	-	-	-	-	-	-	-	-	-	-	Exo_endo_phos_2,RVT_1,RVT_3
TRINITY_DN9563_c0_g1_i1.p1	-	13249.RPRC007382-PA	9.1e-07	60.1	2D5JR@1|root,2SYTF@2759|Eukaryota,3AVF0@33154|Opisthokonta,3C3Y6@33208|Metazoa	33208|Metazoa	-	-	-	-	-	-	-	-	-	-	-	-	-	-
TRINITY_DN87313_c0_g1_i1.p1	electron carrier activity. It is involved in the biological process described with oxidation-reduction process	400682.PAC_15712612	3e-57	228.4	COG4631@1|root,KOG0430@2759|Eukaryota,38GEI@33154|Opisthokonta,3BBFK@33208|Metazoa	33208|Metazoa	F	-	GO:0000166,GO:0003674,GO:0003824,GO:0004031,GO:0004732,GO:0004854,GO:0005488,GO:0005575,GO:0005622,GO:0005623,GO:0005737,GO:0005829,GO:0006081,GO:0006117,GO:0006139,GO:0006144,GO:0006145,GO:0006725,GO:0006766,GO:0006767,GO:0006807,GO:0008150,GO:0008152,GO:0009056,GO:0009112,GO:0009115,GO:0009987,GO:0016491,GO:0016623,GO:0016725,GO:0016726,GO:0016903,GO:0017144,GO:0019439,GO:0034641,GO:0036094,GO:…	1.17.1.4,1.17.3.2	ko:K00106	ko00230,ko00232,ko00983,ko01100,ko01110,ko01120,ko04146,map00230,map00232,map00983,map01100,map01110,map01120,map04146	M00546	R01768,R01769,R02103,R02107,R07942,R07977,R07978,R07979,R08235	RC00143,RC02017,RC02199	ko00000,ko00001,ko00002,ko01000,ko04147	-	-	-	Ald_Xan_dh_C,Ald_Xan_dh_C2,CO_deh_flav_C,FAD_binding_5,Fer2,Fer2_2
TRINITY_DN57251_c0_g1_i1.p1	oxalate transmembrane transporter activity	6500.XP_005091953.1	2.4e-20	105.1	COG0659@1|root,KOG0236@2759|Eukaryota,38C1D@33154|Opisthokonta,3BE0D@33208|Metazoa,3CTB7@33213|Bilateria	33208|Metazoa	P	SLC26A11	GO:0000003,GO:0000323,GO:0003674,GO:0005215,GO:0005216,GO:0005253,GO:0005254,GO:0005310,GO:0005342,GO:0005575,GO:0005622,GO:0005623,GO:0005634,GO:0005654,GO:0005737,GO:0005764,GO:0005765,GO:0005773,GO:0005774,GO:0005783,GO:0005794,GO:0005886,GO:0005887,GO:0006810,GO:0006811,GO:0006820,GO:0006821,GO:0006835,GO:0006873,GO:0006885,GO:0007610,GO:0007617,GO:0007618,GO:0007621,GO:0008150,GO:0008272,GO:…	-	ko:K14708	-	-	-	-	ko00000,ko02000	2.A.53.1	-	-	STAS,Sulfate_transp
TRINITY_DN29782_c0_g1_i1.p1	retrotransposable element Tf2 155 kDa protein type 1-like	32507.XP_006799748.1	1.4e-52	213.0	COG2801@1|root,KOG0017@2759|Eukaryota,38F42@33154|Opisthokonta,3C2B0@33208|Metazoa,3E4PI@33213|Bilateria,48M6I@7711|Chordata	33208|Metazoa	L	-	-	-	-	-	-	-	-	-	-	-	-	Asp_protease_2,Glycoprotein_B,PNMA,RVT_1,Retrotrans_gag,gag-asp_proteas,rve,zf-H2C2
TRINITY_DN1012_c0_g1_i11.p1	positive regulation of TOR signaling	7668.SPU_023240-tr	3e-26	126.3	KOG1075@1|root,KOG1075@2759|Eukaryota,39Y6T@33154|Opisthokonta,3BEGN@33208|Metazoa,3CZ7K@33213|Bilateria	33208|Metazoa	G	-	-	-	-	-	-	-	-	-	-	-	-	Exo_endo_phos_2,RVT_1
TRINITY_DN1056_c0_g1_i3.p2	Belongs to the peroxisomal membrane protein PXMP2 4 family	6500.XP_005107414.1	3.5e-41	174.9	KOG1944@1|root,KOG1944@2759|Eukaryota	2759|Eukaryota	C	MPV17	GO:0000002,GO:0000302,GO:0001655,GO:0001822,GO:0005575,GO:0005622,GO:0005623,GO:0005737,GO:0005739,GO:0005740,GO:0005743,GO:0005777,GO:0005778,GO:0005829,GO:0006605,GO:0006625,GO:0006810,GO:0006886,GO:0006950,GO:0006979,GO:0006996,GO:0007005,GO:0007031,GO:0007275,GO:0007423,GO:0008104,GO:0008150,GO:0008152,GO:0009987,GO:0015031,GO:0015833,GO:0016020,GO:0016043,GO:0019222,GO:0019866,GO:0030154,GO:…	3.4.19.12	ko:K11366,ko:K13348	ko04146,map04146	-	-	-	ko00000,ko00001,ko01000,ko01002,ko03021,ko03036,ko04121	-	-	-	Mpv17_PMP22
TRINITY_DN1056_c0_g1_i4.p2	Belongs to the peroxisomal membrane protein PXMP2 4 family	6500.XP_005107414.1	3.5e-41	174.9	KOG1944@1|root,KOG1944@2759|Eukaryota	2759|Eukaryota	C	MPV17	GO:0000002,GO:0000302,GO:0001655,GO:0001822,GO:0005575,GO:0005622,GO:0005623,GO:0005737,GO:0005739,GO:0005740,GO:0005743,GO:0005777,GO:0005778,GO:0005829,GO:0006605,GO:0006625,GO:0006810,GO:0006886,GO:0006950,GO:0006979,GO:0006996,GO:0007005,GO:0007031,GO:0007275,GO:0007423,GO:0008104,GO:0008150,GO:0008152,GO:0009987,GO:0015031,GO:0015833,GO:0016020,GO:0016043,GO:0019222,GO:0019866,GO:0030154,GO:…	3.4.19.12	ko:K11366,ko:K13348	ko04146,map04146	-	-	-	ko00000,ko00001,ko01000,ko01002,ko03021,ko03036,ko04121	-	-	-	Mpv17_PMP22
TRINITY_DN1056_c0_g1_i8.p2	cellular response to reactive oxygen species	10224.XP_006814766.1	9.6e-32	143.3	KOG1944@1|root,KOG1944@2759|Eukaryota,3A037@33154|Opisthokonta,3BNGQ@33208|Metazoa,3CZWS@33213|Bilateria	33208|Metazoa	S	MPV17	GO:0000002,GO:0000302,GO:0001655,GO:0001822,GO:0005575,GO:0005622,GO:0005623,GO:0005737,GO:0005739,GO:0005740,GO:0005743,GO:0005777,GO:0006950,GO:0006979,GO:0006996,GO:0007005,GO:0007275,GO:0007423,GO:0008150,GO:0008152,GO:0009987,GO:0016020,GO:0016043,GO:0019222,GO:0019866,GO:0030154,GO:0030198,GO:0031090,GO:0031323,GO:0031966,GO:0031967,GO:0031975,GO:0032501,GO:0032502,GO:0032835,GO:0032836,GO:…	-	ko:K13348	ko04146,map04146	-	-	-	ko00000,ko00001	-	-	-	Mpv17_PMP22
TRINITY_DN1056_c0_g1_i6.p2	Belongs to the peroxisomal membrane protein PXMP2 4 family	6500.XP_005107414.1	3.5e-41	174.9	KOG1944@1|root,KOG1944@2759|Eukaryota	2759|Eukaryota	C	MPV17	GO:0000002,GO:0000302,GO:0001655,GO:0001822,GO:0005575,GO:0005622,GO:0005623,GO:0005737,GO:0005739,GO:0005740,GO:0005743,GO:0005777,GO:0005778,GO:0005829,GO:0006605,GO:0006625,GO:0006810,GO:0006886,GO:0006950,GO:0006979,GO:0006996,GO:0007005,GO:0007031,GO:0007275,GO:0007423,GO:0008104,GO:0008150,GO:0008152,GO:0009987,GO:0015031,GO:0015833,GO:0016020,GO:0016043,GO:0019222,GO:0019866,GO:0030154,GO:…	3.4.19.12	ko:K11366,ko:K13348	ko04146,map04146	-	-	-	ko00000,ko00001,ko01000,ko01002,ko03021,ko03036,ko04121	-	-	-	Mpv17_PMP22
TRINITY_DN1043_c0_g1_i9.p1	Belongs to the isocitrate and isopropylmalate dehydrogenases family	7739.XP_002601551.1	9.4e-197	693.0	COG0538@1|root,KOG1526@2759|Eukaryota,38CG3@33154|Opisthokonta,3BATQ@33208|Metazoa,3CVJV@33213|Bilateria,48173@7711|Chordata	33208|Metazoa	C	IDH2	GO:0000287,GO:0002791,GO:0002792,GO:0003674,GO:0003824,GO:0004448,GO:0004450,GO:0005488,GO:0005575,GO:0005622,GO:0005623,GO:0005737,GO:0005739,GO:0005740,GO:0005743,GO:0005759,GO:0005777,GO:0005829,GO:0005975,GO:0006082,GO:0006091,GO:0006099,GO:0006101,GO:0006102,GO:0006103,GO:0006139,GO:0006725,GO:0006732,GO:0006733,GO:0006739,GO:0006741,GO:0006753,GO:0006793,GO:0006796,GO:0006807,GO:0007275,GO:…	1.1.1.42	ko:K00031	ko00020,ko00480,ko00720,ko01100,ko01110,ko01120,ko01130,ko01200,ko01210,ko01230,ko04146,map00020,map00480,map00720,map01100,map01110,map01120,map01130,map01200,map01210,map01230,map04146	M00009,M00010,M00173,M00740	R00267,R00268,R01899	RC00001,RC00084,RC00114,RC00626,RC02801	br01601,ko00000,ko00001,ko00002,ko01000	-	-	-	Iso_dh
TRINITY_DN1043_c0_g1_i9.p2	-	388399.SSE37_06274	1e-70	274.2	28ME0@1|root,2ZARS@2|Bacteria,1R70S@1224|Proteobacteria,2U3VW@28211|Alphaproteobacteria	28211|Alphaproteobacteria	-	-	-	-	-	-	-	-	-	-	-	-	-	-
TRINITY_DN1030_c0_g1_i9.p1	very-long-chain-(S)-2-hydroxy-acid oxidase activity	10224.XP_006813604.1	4.8e-98	364.8	COG1304@1|root,KOG0538@2759|Eukaryota,38BCT@33154|Opisthokonta,3BA92@33208|Metazoa,3CU9T@33213|Bilateria	33208|Metazoa	C	HAO1	GO:0000166,GO:0001561,GO:0003674,GO:0003824,GO:0003973,GO:0005102,GO:0005488,GO:0005515,GO:0005575,GO:0005622,GO:0005623,GO:0005737,GO:0005777,GO:0005782,GO:0005829,GO:0006066,GO:0006082,GO:0006605,GO:0006625,GO:0006629,GO:0006631,GO:0006807,GO:0006810,GO:0006886,GO:0006996,GO:0007031,GO:0008104,GO:0008150,GO:0008152,GO:0008891,GO:0009056,GO:0009062,GO:0009441,GO:0009987,GO:0010181,GO:0015031,GO:…	1.1.3.15	ko:K11517	ko00630,ko01100,ko01110,ko01120,ko01130,ko01200,ko04146,map00630,map01100,map01110,map01120,map01130,map01200,map04146	M00532	R00475	RC00042	ko00000,ko00001,ko00002,ko01000	-	-	-	FMN_dh
TRINITY_DN1030_c0_g1_i21.p1	very-long-chain-(S)-2-hydroxy-acid oxidase activity	10224.XP_006813604.1	4.8e-98	364.8	COG1304@1|root,KOG0538@2759|Eukaryota,38BCT@33154|Opisthokonta,3BA92@33208|Metazoa,3CU9T@33213|Bilateria	33208|Metazoa	C	HAO1	GO:0000166,GO:0001561,GO:0003674,GO:0003824,GO:0003973,GO:0005102,GO:0005488,GO:0005515,GO:0005575,GO:0005622,GO:0005623,GO:0005737,GO:0005777,GO:0005782,GO:0005829,GO:0006066,GO:0006082,GO:0006605,GO:0006625,GO:0006629,GO:0006631,GO:0006807,GO:0006810,GO:0006886,GO:0006996,GO:0007031,GO:0008104,GO:0008150,GO:0008152,GO:0008891,GO:0009056,GO:0009062,GO:0009441,GO:0009987,GO:0010181,GO:0015031,GO:…	1.1.3.15	ko:K11517	ko00630,ko01100,ko01110,ko01120,ko01130,ko01200,ko04146,map00630,map01100,map01110,map01120,map01130,map01200,map04146	M00532	R00475	RC00042	ko00000,ko00001,ko00002,ko01000	-	-	-	FMN_dh
TRINITY_DN1030_c0_g1_i1.p1	very-long-chain-(S)-2-hydroxy-acid oxidase activity	10224.XP_006813604.1	4.8e-98	364.8	COG1304@1|root,KOG0538@2759|Eukaryota,38BCT@33154|Opisthokonta,3BA92@33208|Metazoa,3CU9T@33213|Bilateria	33208|Metazoa	C	HAO1	GO:0000166,GO:0001561,GO:0003674,GO:0003824,GO:0003973,GO:0005102,GO:0005488,GO:0005515,GO:0005575,GO:0005622,GO:0005623,GO:0005737,GO:0005777,GO:0005782,GO:0005829,GO:0006066,GO:0006082,GO:0006605,GO:0006625,GO:0006629,GO:0006631,GO:0006807,GO:0006810,GO:0006886,GO:0006996,GO:0007031,GO:0008104,GO:0008150,GO:0008152,GO:0008891,GO:0009056,GO:0009062,GO:0009441,GO:0009987,GO:0010181,GO:0015031,GO:…	1.1.3.15	ko:K11517	ko00630,ko01100,ko01110,ko01120,ko01130,ko01200,ko04146,map00630,map01100,map01110,map01120,map01130,map01200,map04146	M00532	R00475	RC00042	ko00000,ko00001,ko00002,ko01000	-	-	-	FMN_dh
TRINITY_DN9134_c0_g1_i7.p2	Amidohydrolase family	45351.EDO48889	1.4e-31	142.9	COG3964@1|root,2SJ0K@2759|Eukaryota,3AGFX@33154|Opisthokonta,3BWWX@33208|Metazoa	33208|Metazoa	S	-	-	-	-	-	-	-	-	-	-	-	-	Amidohydro_1,Amidohydro_3
TRINITY_DN9134_c0_g1_i2.p2	Amidohydrolase family	45351.EDO48889	1.4e-31	142.9	COG3964@1|root,2SJ0K@2759|Eukaryota,3AGFX@33154|Opisthokonta,3BWWX@33208|Metazoa	33208|Metazoa	S	-	-	-	-	-	-	-	-	-	-	-	-	Amidohydro_1,Amidohydro_3
TRINITY_DN9131_c0_g1_i3.p1	Golgi vesicle fusion to target membrane	7668.SPU_017072-tr	4.5e-93	347.4	KOG0078@1|root,KOG0078@2759|Eukaryota,38GT3@33154|Opisthokonta,3B94Q@33208|Metazoa,3CR6T@33213|Bilateria	33208|Metazoa	U	Rab8a	GO:0000003,GO:0002790,GO:0003006,GO:0003674,GO:0003824,GO:0003924,GO:0005488,GO:0005515,GO:0005575,GO:0005622,GO:0005623,GO:0005737,GO:0005768,GO:0005794,GO:0005886,GO:0005938,GO:0006810,GO:0006887,GO:0006904,GO:0007154,GO:0007165,GO:0007264,GO:0007265,GO:0007275,GO:0007548,GO:0008104,GO:0008150,GO:0008582,GO:0009306,GO:0009653,GO:0009790,GO:0009887,GO:0009889,GO:0009890,GO:0009892,GO:0009987,GO:…	-	ko:K07901	ko04144,ko04152,ko04530,ko04972,map04144,map04152,map04530,map04972	-	-	-	ko00000,ko00001,ko03036,ko04031,ko04131,ko04147	-	-	-	Ras
TRINITY_DN9131_c1_g1_i1.p1	Ras-related protein Rab-21	52644.XP_010560263.1	3.4e-79	301.2	KOG0088@1|root,KOG0088@2759|Eukaryota,38ECK@33154|Opisthokonta,3B9SU@33208|Metazoa,3CYXB@33213|Bilateria,4877K@7711|Chordata,48WBT@7742|Vertebrata,4GQ0M@8782|Aves	33208|Metazoa	U	RAB21	GO:0000139,GO:0000166,GO:0001558,GO:0001882,GO:0001883,GO:0003674,GO:0003824,GO:0003924,GO:0005488,GO:0005515,GO:0005525,GO:0005575,GO:0005622,GO:0005623,GO:0005737,GO:0005768,GO:0005769,GO:0005794,GO:0005795,GO:0005802,GO:0005829,GO:0005886,GO:0006810,GO:0006928,GO:0006996,GO:0007010,GO:0007017,GO:0007018,GO:0007154,GO:0007165,GO:0007264,GO:0007265,GO:0007275,GO:0007399,GO:0008088,GO:0008089,GO:…	-	ko:K07890	-	-	-	-	ko00000,ko04031,ko04131,ko04147	-	-	-	Ras
TRINITY_DN9139_c0_g1_i1.p1	sodium-dependent phosphate transmembrane transporter activity	6500.XP_005107621.1	1.9e-99	369.4	COG1283@1|root,2QQ3I@2759|Eukaryota,38DHE@33154|Opisthokonta,3BA55@33208|Metazoa,3CRFS@33213|Bilateria	33208|Metazoa	P	SLC34A2	GO:0001503,GO:0001655,GO:0001701,GO:0001822,GO:0003674,GO:0005215,GO:0005436,GO:0005488,GO:0005515,GO:0005575,GO:0005622,GO:0005623,GO:0005634,GO:0005654,GO:0005737,GO:0005768,GO:0005819,GO:0005856,GO:0005886,GO:0005887,GO:0005902,GO:0005903,GO:0006066,GO:0006082,GO:0006725,GO:0006807,GO:0006810,GO:0006811,GO:0006812,GO:0006814,GO:0006817,GO:0006820,GO:0006873,GO:0007275,GO:0007568,GO:0007584,GO:…	-	ko:K14683	-	-	-	-	ko00000,ko02000,ko04147	2.A.58.1	-	-	Na_Pi_cotrans
TRINITY_DN9117_c0_g1_i4.p1	histone H3-K4 acetylation	6500.XP_005101755.1	1.7e-117	429.1	KOG2181@1|root,KOG2181@2759|Eukaryota,38D5N@33154|Opisthokonta,3BF9R@33208|Metazoa,3CVFH@33213|Bilateria	33208|Metazoa	K	LDB2	GO:0000228,GO:0000785,GO:0000790,GO:0000902,GO:0000904,GO:0000972,GO:0000976,GO:0000988,GO:0000989,GO:0001067,GO:0001085,GO:0001102,GO:0001158,GO:0001654,GO:0001702,GO:0001894,GO:0001942,GO:0001952,GO:0002009,GO:0002119,GO:0002164,GO:0002165,GO:0002262,GO:0002376,GO:0002520,GO:0002682,GO:0002683,GO:0003002,GO:0003674,GO:0003676,GO:0003677,GO:0003682,GO:0003690,GO:0003700,GO:0003712,GO:0003714,GO:…	-	ko:K15617	ko05202,map05202	-	-	-	ko00000,ko00001	-	-	-	LIM_bind
TRINITY_DN9117_c0_g1_i6.p1	histone H3-K4 acetylation	6500.XP_005101755.1	1.6e-124	452.6	KOG2181@1|root,KOG2181@2759|Eukaryota,38D5N@33154|Opisthokonta,3BF9R@33208|Metazoa,3CVFH@33213|Bilateria	33208|Metazoa	K	LDB2	GO:0000228,GO:0000785,GO:0000790,GO:0000902,GO:0000904,GO:0000972,GO:0000976,GO:0000988,GO:0000989,GO:0001067,GO:0001085,GO:0001102,GO:0001158,GO:0001654,GO:0001702,GO:0001894,GO:0001942,GO:0001952,GO:0002009,GO:0002119,GO:0002164,GO:0002165,GO:0002262,GO:0002376,GO:0002520,GO:0002682,GO:0002683,GO:0003002,GO:0003674,GO:0003676,GO:0003677,GO:0003682,GO:0003690,GO:0003700,GO:0003712,GO:0003714,GO:…	-	ko:K15617	ko05202,map05202	-	-	-	ko00000,ko00001	-	-	-	LIM_bind
TRINITY_DN9117_c0_g1_i3.p1	histone H3-K4 acetylation	6500.XP_005101755.1	2.6e-150	538.5	KOG2181@1|root,KOG2181@2759|Eukaryota,38D5N@33154|Opisthokonta,3BF9R@33208|Metazoa,3CVFH@33213|Bilateria	33208|Metazoa	K	LDB2	GO:0000228,GO:0000785,GO:0000790,GO:0000902,GO:0000904,GO:0000972,GO:0000976,GO:0000988,GO:0000989,GO:0001067,GO:0001085,GO:0001102,GO:0001158,GO:0001654,GO:0001702,GO:0001894,GO:0001942,GO:0001952,GO:0002009,GO:0002119,GO:0002164,GO:0002165,GO:0002262,GO:0002376,GO:0002520,GO:0002682,GO:0002683,GO:0003002,GO:0003674,GO:0003676,GO:0003677,GO:0003682,GO:0003690,GO:0003700,GO:0003712,GO:0003714,GO:…	-	ko:K15617	ko05202,map05202	-	-	-	ko00000,ko00001	-	-	-	LIM_bind
TRINITY_DN9117_c0_g1_i5.p1	histone H3-K4 acetylation	6500.XP_005101755.1	2.3e-157	562.0	KOG2181@1|root,KOG2181@2759|Eukaryota,38D5N@33154|Opisthokonta,3BF9R@33208|Metazoa,3CVFH@33213|Bilateria	33208|Metazoa	K	LDB2	GO:0000228,GO:0000785,GO:0000790,GO:0000902,GO:0000904,GO:0000972,GO:0000976,GO:0000988,GO:0000989,GO:0001067,GO:0001085,GO:0001102,GO:0001158,GO:0001654,GO:0001702,GO:0001894,GO:0001942,GO:0001952,GO:0002009,GO:0002119,GO:0002164,GO:0002165,GO:0002262,GO:0002376,GO:0002520,GO:0002682,GO:0002683,GO:0003002,GO:0003674,GO:0003676,GO:0003677,GO:0003682,GO:0003690,GO:0003700,GO:0003712,GO:0003714,GO:…	-	ko:K15617	ko05202,map05202	-	-	-	ko00000,ko00001	-	-	-	LIM_bind
TRINITY_DN55919_c0_g1_i1.p1	triglyceride lipase activity	7739.XP_002609342.1	1e-38	166.8	28N19@1|root,2QUK7@2759|Eukaryota,38HHN@33154|Opisthokonta,3BCH4@33208|Metazoa,3CRT4@33213|Bilateria,47ZJY@7711|Chordata	33208|Metazoa	T	PNLIP	GO:0003008,GO:0003674,GO:0003824,GO:0004620,GO:0004806,GO:0005488,GO:0005509,GO:0005575,GO:0005576,GO:0005615,GO:0005622,GO:0005623,GO:0005737,GO:0006629,GO:0006643,GO:0006644,GO:0006664,GO:0006793,GO:0006796,GO:0006810,GO:0006869,GO:0006950,GO:0006952,GO:0006968,GO:0007275,GO:0007586,GO:0008150,GO:0008152,GO:0009056,GO:0009395,GO:0009605,GO:0009719,GO:0009725,GO:0009791,GO:0009987,GO:0009991,GO:…	3.1.1.3	ko:K14073,ko:K14074,ko:K14075	ko00561,ko01100,ko04972,ko04975,ko04977,map00561,map01100,map04972,map04975,map04977	M00098	R02250,R02687	RC00020,RC00037,RC00041,RC00094	ko00000,ko00001,ko00002,ko01000	-	-	-	Lipase,PLAT
TRINITY_DN8308_c0_g1_i1.p1	sulfotransferase activity	6500.XP_005093551.1	4.1e-50	204.9	KOG1584@1|root,KOG1584@2759|Eukaryota	6500.XP_005093551.1|-	S	-	-	-	-	-	-	-	-	-	-	-	-	-
TRINITY_DN8302_c0_g1_i3.p1	Reverse transcriptase (RNA-dependent DNA polymerase)	69319.XP_008558640.1	4.5e-31	141.4	KOG1075@1|root,KOG1075@2759|Eukaryota,39Y6T@33154|Opisthokonta,3BEGN@33208|Metazoa,3CZ7K@33213|Bilateria,4276S@6656|Arthropoda,3SPCC@50557|Insecta	33208|Metazoa	S	-	-	-	-	-	-	-	-	-	-	-	-	Exo_endo_phos_2,RVT_1
TRINITY_DN8381_c0_g1_i6.p1	O-acyl-ADP-ribose deacylase 1	7994.ENSAMXP00000016421	2.4e-38	167.2	29TCN@1|root,2RXG1@2759|Eukaryota,3A2HM@33154|Opisthokonta,3BQE7@33208|Metazoa,3E41W@33213|Bilateria,48QR7@7711|Chordata,49MAY@7742|Vertebrata,4A3T7@7898|Actinopterygii	33208|Metazoa	S	oard1	-	-	-	-	-	-	-	-	-	-	-	Macro
TRINITY_DN8381_c0_g1_i5.p1	O-acyl-ADP-ribose deacylase 1	7994.ENSAMXP00000016421	2.4e-38	167.2	29TCN@1|root,2RXG1@2759|Eukaryota,3A2HM@33154|Opisthokonta,3BQE7@33208|Metazoa,3E41W@33213|Bilateria,48QR7@7711|Chordata,49MAY@7742|Vertebrata,4A3T7@7898|Actinopterygii	33208|Metazoa	S	oard1	-	-	-	-	-	-	-	-	-	-	-	Macro
TRINITY_DN65541_c0_g1_i1.p1	Chloride channel 6	215358.XP_010754237.1	1.9e-24	118.6	COG0038@1|root,KOG0474@2759|Eukaryota,38FIV@33154|Opisthokonta,3BDDG@33208|Metazoa,3CTJP@33213|Bilateria,48A0G@7711|Chordata,490F2@7742|Vertebrata,4A0KQ@7898|Actinopterygii	33208|Metazoa	P	CLCN6	GO:0003674,GO:0005215,GO:0005216,GO:0005244,GO:0005247,GO:0005253,GO:0005254,GO:0005575,GO:0005622,GO:0005623,GO:0005737,GO:0005768,GO:0006810,GO:0006811,GO:0006820,GO:0006821,GO:0006884,GO:0007154,GO:0007165,GO:0008150,GO:0008308,GO:0008361,GO:0008509,GO:0009605,GO:0009612,GO:0009628,GO:0009987,GO:0010008,GO:0012505,GO:0015075,GO:0015103,GO:0015108,GO:0015267,GO:0015291,GO:0015297,GO:0015318,GO:…	-	ko:K05015	-	-	-	-	ko00000,ko04040	2.A.49.3.4	-	-	CBS,Voltage_CLC
TRINITY_DN36861_c0_g1_i1.p1	regulation of chromatin silencing	7739.XP_002599005.1	7.4e-46	189.9	KOG0973@1|root,KOG0973@2759|Eukaryota,38DG9@33154|Opisthokonta,3BF0C@33208|Metazoa,3CYG3@33213|Bilateria,480VF@7711|Chordata	33208|Metazoa	B	HIRA	GO:0000003,GO:0000228,GO:0000785,GO:0000790,GO:0001503,GO:0001649,GO:0001673,GO:0001674,GO:0003674,GO:0003682,GO:0003700,GO:0003712,GO:0003714,GO:0005488,GO:0005575,GO:0005622,GO:0005623,GO:0005634,GO:0005654,GO:0005694,GO:0006323,GO:0006325,GO:0006333,GO:0006334,GO:0006336,GO:0006338,GO:0006355,GO:0006357,GO:0006996,GO:0006997,GO:0007275,GO:0007338,GO:0007369,GO:0008150,GO:0009566,GO:0009653,GO:…	-	ko:K11293	-	-	-	-	ko00000,ko03036	-	-	-	HIRA_B,Hira,WD40
TRINITY_DN36822_c0_g1_i1.p1	Ribonuclease H protein	45351.EDO44357	2.3e-17	95.9	KOG1075@1|root,KOG1075@2759|Eukaryota	2759|Eukaryota	E	-	-	2.4.2.30,3.4.24.56	ko:K01408,ko:K10798	ko03410,ko04210,ko04212,ko04214,ko04217,ko05010,map03410,map04210,map04212,map04214,map04217,map05010	M00296	-	-	ko00000,ko00001,ko00002,ko01000,ko01002,ko03032,ko03036,ko03400	-	-	-	Exo_endo_phos_2,RVT_1,RVT_3
TRINITY_DN40399_c0_g1_i1.p1	cytochrome P450	10224.XP_006825134.1	3.5e-25	121.7	COG2124@1|root,KOG0159@2759|Eukaryota,38CZC@33154|Opisthokonta,3B9J4@33208|Metazoa,3CUCS@33213|Bilateria	33208|Metazoa	Q	-	-	1.14.15.15	ko:K00488,ko:K17951,ko:K17960	ko00120,ko01100,ko03320,ko04979,map00120,map01100,map03320,map04979	M00104	R04806,R04807,R08505,R08758,R08759,R08760,R08761,R11142	RC00099,RC00242,RC01216,RC03368	ko00000,ko00001,ko00002,ko00199,ko01000	-	-	-	Nup88,p450
TRINITY_DN2118_c0_g1_i22.p1	proton channel activity	51511.ENSCSAVP00000017940	2.9e-16	92.0	KOG4740@1|root,KOG4740@2759|Eukaryota,3A4S6@33154|Opisthokonta,3BS37@33208|Metazoa,3D8DB@33213|Bilateria,48GIN@7711|Chordata	33208|Metazoa	S	-	-	-	-	-	-	-	-	-	-	-	-	DDE_3,DUF4817,HTH_24
TRINITY_DN2118_c0_g1_i20.p1	-	103372.F4WH94	1.6e-07	62.4	29N2H@1|root,2RVCY@2759|Eukaryota,38WVE@33154|Opisthokonta,3C6CV@33208|Metazoa,3DSB9@33213|Bilateria,4240A@6656|Arthropoda,3SSD6@50557|Insecta	33208|Metazoa	-	-	-	-	-	-	-	-	-	-	-	-	-	-
TRINITY_DN2118_c0_g1_i9.p1	proton channel activity	51511.ENSCSAVP00000017940	1.3e-16	92.4	KOG4740@1|root,KOG4740@2759|Eukaryota,3A4S6@33154|Opisthokonta,3BS37@33208|Metazoa,3D8DB@33213|Bilateria,48GIN@7711|Chordata	33208|Metazoa	S	-	-	-	-	-	-	-	-	-	-	-	-	DDE_3,DUF4817,HTH_24
TRINITY_DN2118_c0_g1_i13.p1	proton channel activity	51511.ENSCSAVP00000017940	2.8e-16	92.0	KOG4740@1|root,KOG4740@2759|Eukaryota,3A4S6@33154|Opisthokonta,3BS37@33208|Metazoa,3D8DB@33213|Bilateria,48GIN@7711|Chordata	33208|Metazoa	S	-	-	-	-	-	-	-	-	-	-	-	-	DDE_3,DUF4817,HTH_24
TRINITY_DN2118_c0_g1_i32.p1	-	103372.F4WH94	1.6e-07	62.4	29N2H@1|root,2RVCY@2759|Eukaryota,38WVE@33154|Opisthokonta,3C6CV@33208|Metazoa,3DSB9@33213|Bilateria,4240A@6656|Arthropoda,3SSD6@50557|Insecta	33208|Metazoa	-	-	-	-	-	-	-	-	-	-	-	-	-	-
TRINITY_DN2118_c0_g1_i18.p1	-	103372.F4WH94	1.6e-07	62.4	29N2H@1|root,2RVCY@2759|Eukaryota,38WVE@33154|Opisthokonta,3C6CV@33208|Metazoa,3DSB9@33213|Bilateria,4240A@6656|Arthropoda,3SSD6@50557|Insecta	33208|Metazoa	-	-	-	-	-	-	-	-	-	-	-	-	-	-
TRINITY_DN2118_c0_g1_i21.p2	proton channel activity	51511.ENSCSAVP00000017940	1.3e-16	92.4	KOG4740@1|root,KOG4740@2759|Eukaryota,3A4S6@33154|Opisthokonta,3BS37@33208|Metazoa,3D8DB@33213|Bilateria,48GIN@7711|Chordata	33208|Metazoa	S	-	-	-	-	-	-	-	-	-	-	-	-	DDE_3,DUF4817,HTH_24
TRINITY_DN2118_c0_g1_i30.p1	proton channel activity	51511.ENSCSAVP00000017940	2.6e-16	92.0	KOG4740@1|root,KOG4740@2759|Eukaryota,3A4S6@33154|Opisthokonta,3BS37@33208|Metazoa,3D8DB@33213|Bilateria,48GIN@7711|Chordata	33208|Metazoa	S	-	-	-	-	-	-	-	-	-	-	-	-	DDE_3,DUF4817,HTH_24
TRINITY_DN2118_c0_g1_i17.p1	-	103372.F4WH94	4.6e-11	73.9	29N2H@1|root,2RVCY@2759|Eukaryota,38WVE@33154|Opisthokonta,3C6CV@33208|Metazoa,3DSB9@33213|Bilateria,4240A@6656|Arthropoda,3SSD6@50557|Insecta	33208|Metazoa	-	-	-	-	-	-	-	-	-	-	-	-	-	-
TRINITY_DN2118_c0_g1_i33.p1	-	103372.F4WH94	6e-07	60.5	29N2H@1|root,2RVCY@2759|Eukaryota,38WVE@33154|Opisthokonta,3C6CV@33208|Metazoa,3DSB9@33213|Bilateria,4240A@6656|Arthropoda,3SSD6@50557|Insecta	33208|Metazoa	-	-	-	-	-	-	-	-	-	-	-	-	-	-
TRINITY_DN2118_c0_g1_i16.p1	proton channel activity	51511.ENSCSAVP00000017940	1.3e-16	92.4	KOG4740@1|root,KOG4740@2759|Eukaryota,3A4S6@33154|Opisthokonta,3BS37@33208|Metazoa,3D8DB@33213|Bilateria,48GIN@7711|Chordata	33208|Metazoa	S	-	-	-	-	-	-	-	-	-	-	-	-	DDE_3,DUF4817,HTH_24
TRINITY_DN33454_c0_g1_i1.p2	-	400682.PAC_15720403	6.7e-20	103.6	28MXD@1|root,2QUFX@2759|Eukaryota,38TCJ@33154|Opisthokonta,3BIIF@33208|Metazoa	33208|Metazoa	-	-	-	-	-	-	-	-	-	-	-	-	-	-
TRINITY_DN3046_c1_g1_i2.p1	endopeptidase inhibitor activity	6500.XP_005104186.1	3e-99	369.4	COG2373@1|root,KOG1366@2759|Eukaryota,38DGN@33154|Opisthokonta,3BCF2@33208|Metazoa,3CTZZ@33213|Bilateria	33208|Metazoa	O	A2ML1	GO:0000003,GO:0001101,GO:0001553,GO:0001868,GO:0001869,GO:0002020,GO:0002376,GO:0002437,GO:0002438,GO:0002526,GO:0002576,GO:0002673,GO:0002682,GO:0002683,GO:0002697,GO:0002698,GO:0002920,GO:0002921,GO:0003006,GO:0003674,GO:0004857,GO:0004866,GO:0004867,GO:0005096,GO:0005102,GO:0005488,GO:0005515,GO:0005575,GO:0005576,GO:0005615,GO:0005622,GO:0005623,GO:0005737,GO:0005829,GO:0006807,GO:0006810,GO:…	-	ko:K03910	ko04610,map04610	-	-	-	ko00000,ko00001,ko04131,ko04147	-	-	-	A2M,A2M_N,A2M_N_2,A2M_comp,A2M_recep,Thiol-ester_cl
TRINITY_DN3046_c1_g1_i6.p1	endopeptidase inhibitor activity	6500.XP_005104186.1	3e-99	369.4	COG2373@1|root,KOG1366@2759|Eukaryota,38DGN@33154|Opisthokonta,3BCF2@33208|Metazoa,3CTZZ@33213|Bilateria	33208|Metazoa	O	A2ML1	GO:0000003,GO:0001101,GO:0001553,GO:0001868,GO:0001869,GO:0002020,GO:0002376,GO:0002437,GO:0002438,GO:0002526,GO:0002576,GO:0002673,GO:0002682,GO:0002683,GO:0002697,GO:0002698,GO:0002920,GO:0002921,GO:0003006,GO:0003674,GO:0004857,GO:0004866,GO:0004867,GO:0005096,GO:0005102,GO:0005488,GO:0005515,GO:0005575,GO:0005576,GO:0005615,GO:0005622,GO:0005623,GO:0005737,GO:0005829,GO:0006807,GO:0006810,GO:…	-	ko:K03910	ko04610,map04610	-	-	-	ko00000,ko00001,ko04131,ko04147	-	-	-	A2M,A2M_N,A2M_N_2,A2M_comp,A2M_recep,Thiol-ester_cl
TRINITY_DN3046_c1_g1_i13.p1	endopeptidase inhibitor activity	6500.XP_005104186.1	3e-99	369.4	COG2373@1|root,KOG1366@2759|Eukaryota,38DGN@33154|Opisthokonta,3BCF2@33208|Metazoa,3CTZZ@33213|Bilateria	33208|Metazoa	O	A2ML1	GO:0000003,GO:0001101,GO:0001553,GO:0001868,GO:0001869,GO:0002020,GO:0002376,GO:0002437,GO:0002438,GO:0002526,GO:0002576,GO:0002673,GO:0002682,GO:0002683,GO:0002697,GO:0002698,GO:0002920,GO:0002921,GO:0003006,GO:0003674,GO:0004857,GO:0004866,GO:0004867,GO:0005096,GO:0005102,GO:0005488,GO:0005515,GO:0005575,GO:0005576,GO:0005615,GO:0005622,GO:0005623,GO:0005737,GO:0005829,GO:0006807,GO:0006810,GO:…	-	ko:K03910	ko04610,map04610	-	-	-	ko00000,ko00001,ko04131,ko04147	-	-	-	A2M,A2M_N,A2M_N_2,A2M_comp,A2M_recep,Thiol-ester_cl
TRINITY_DN12846_c0_g1_i9.p1	calcium ion binding	6500.XP_005093578.1	1.5e-27	130.2	KOG4065@1|root,KOG4065@2759|Eukaryota,3A26C@33154|Opisthokonta,3BPM1@33208|Metazoa,3D7JE@33213|Bilateria	33208|Metazoa	S	MCFD2	GO:0000003,GO:0003674,GO:0005488,GO:0005509,GO:0005575,GO:0005576,GO:0005615,GO:0005622,GO:0005623,GO:0005737,GO:0005783,GO:0005789,GO:0005793,GO:0005798,GO:0006082,GO:0006810,GO:0006888,GO:0006900,GO:0006901,GO:0006903,GO:0006996,GO:0007275,GO:0007399,GO:0007417,GO:0007420,GO:0008150,GO:0008152,GO:0009987,GO:0010941,GO:0012505,GO:0012506,GO:0012507,GO:0016020,GO:0016043,GO:0016050,GO:0016192,GO:…	-	ko:K20364	-	-	-	-	ko00000,ko04131	-	-	-	EF-hand_7
TRINITY_DN12846_c0_g1_i11.p1	calcium ion binding	6500.XP_005093578.1	2.5e-20	104.8	KOG4065@1|root,KOG4065@2759|Eukaryota,3A26C@33154|Opisthokonta,3BPM1@33208|Metazoa,3D7JE@33213|Bilateria	33208|Metazoa	S	MCFD2	GO:0000003,GO:0003674,GO:0005488,GO:0005509,GO:0005575,GO:0005576,GO:0005615,GO:0005622,GO:0005623,GO:0005737,GO:0005783,GO:0005789,GO:0005793,GO:0005798,GO:0006082,GO:0006810,GO:0006888,GO:0006900,GO:0006901,GO:0006903,GO:0006996,GO:0007275,GO:0007399,GO:0007417,GO:0007420,GO:0008150,GO:0008152,GO:0009987,GO:0010941,GO:0012505,GO:0012506,GO:0012507,GO:0016020,GO:0016043,GO:0016050,GO:0016192,GO:…	-	ko:K20364	-	-	-	-	ko00000,ko04131	-	-	-	EF-hand_7
TRINITY_DN12846_c0_g1_i4.p1	calcium ion binding	6500.XP_005093578.1	1.4e-25	123.2	KOG4065@1|root,KOG4065@2759|Eukaryota,3A26C@33154|Opisthokonta,3BPM1@33208|Metazoa,3D7JE@33213|Bilateria	33208|Metazoa	S	MCFD2	GO:0000003,GO:0003674,GO:0005488,GO:0005509,GO:0005575,GO:0005576,GO:0005615,GO:0005622,GO:0005623,GO:0005737,GO:0005783,GO:0005789,GO:0005793,GO:0005798,GO:0006082,GO:0006810,GO:0006888,GO:0006900,GO:0006901,GO:0006903,GO:0006996,GO:0007275,GO:0007399,GO:0007417,GO:0007420,GO:0008150,GO:0008152,GO:0009987,GO:0010941,GO:0012505,GO:0012506,GO:0012507,GO:0016020,GO:0016043,GO:0016050,GO:0016192,GO:…	-	ko:K20364	-	-	-	-	ko00000,ko04131	-	-	-	EF-hand_7
TRINITY_DN12846_c0_g1_i5.p1	calcium ion binding	6500.XP_005093578.1	4.7e-31	141.7	KOG4065@1|root,KOG4065@2759|Eukaryota,3A26C@33154|Opisthokonta,3BPM1@33208|Metazoa,3D7JE@33213|Bilateria	33208|Metazoa	S	MCFD2	GO:0000003,GO:0003674,GO:0005488,GO:0005509,GO:0005575,GO:0005576,GO:0005615,GO:0005622,GO:0005623,GO:0005737,GO:0005783,GO:0005789,GO:0005793,GO:0005798,GO:0006082,GO:0006810,GO:0006888,GO:0006900,GO:0006901,GO:0006903,GO:0006996,GO:0007275,GO:0007399,GO:0007417,GO:0007420,GO:0008150,GO:0008152,GO:0009987,GO:0010941,GO:0012505,GO:0012506,GO:0012507,GO:0016020,GO:0016043,GO:0016050,GO:0016192,GO:…	-	ko:K20364	-	-	-	-	ko00000,ko04131	-	-	-	EF-hand_7
TRINITY_DN12846_c0_g1_i1.p1	calcium ion binding	6500.XP_005093578.1	6.5e-33	147.9	KOG4065@1|root,KOG4065@2759|Eukaryota,3A26C@33154|Opisthokonta,3BPM1@33208|Metazoa,3D7JE@33213|Bilateria	33208|Metazoa	S	MCFD2	GO:0000003,GO:0003674,GO:0005488,GO:0005509,GO:0005575,GO:0005576,GO:0005615,GO:0005622,GO:0005623,GO:0005737,GO:0005783,GO:0005789,GO:0005793,GO:0005798,GO:0006082,GO:0006810,GO:0006888,GO:0006900,GO:0006901,GO:0006903,GO:0006996,GO:0007275,GO:0007399,GO:0007417,GO:0007420,GO:0008150,GO:0008152,GO:0009987,GO:0010941,GO:0012505,GO:0012506,GO:0012507,GO:0016020,GO:0016043,GO:0016050,GO:0016192,GO:…	-	ko:K20364	-	-	-	-	ko00000,ko04131	-	-	-	EF-hand_7
TRINITY_DN29425_c0_g1_i1.p1	zinc finger	6500.XP_005107773.1	7e-65	255.4	KOG1721@1|root,KOG1721@2759|Eukaryota,39XVE@33154|Opisthokonta,3BKBW@33208|Metazoa,3CYCJ@33213|Bilateria	33208|Metazoa	S	-	GO:0000976,GO:0000977,GO:0000978,GO:0000981,GO:0000987,GO:0001012,GO:0001067,GO:0003674,GO:0003676,GO:0003677,GO:0003690,GO:0003700,GO:0005488,GO:0005575,GO:0005622,GO:0005623,GO:0005634,GO:0006355,GO:0006357,GO:0008150,GO:0009889,GO:0010468,GO:0010556,GO:0019219,GO:0019222,GO:0031323,GO:0031326,GO:0043226,GO:0043227,GO:0043229,GO:0043231,GO:0043565,GO:0044212,GO:0044424,GO:0044464,GO:0050789,GO:…	-	-	-	-	-	-	-	-	-	-	zf-C2H2,zf-C2H2_4,zf-H2C2_5
TRINITY_DN29395_c0_g1_i4.p1	Belongs to the intermediate filament family	9685.ENSFCAP00000011541	3e-48	198.4	28M49@1|root,2QTM6@2759|Eukaryota,38D73@33154|Opisthokonta,3B94K@33208|Metazoa,3CVR3@33213|Bilateria,48311@7711|Chordata,48V97@7742|Vertebrata,3JCDN@40674|Mammalia,3ET1Z@33554|Carnivora	33208|Metazoa	S	KRT17	GO:0001558,GO:0001942,GO:0002009,GO:0003674,GO:0004888,GO:0005102,GO:0005198,GO:0005200,GO:0005488,GO:0005515,GO:0005575,GO:0005622,GO:0005623,GO:0005737,GO:0005829,GO:0005856,GO:0005882,GO:0006417,GO:0006996,GO:0007010,GO:0007154,GO:0007165,GO:0007275,GO:0008150,GO:0008219,GO:0008544,GO:0009653,GO:0009888,GO:0009889,GO:0009891,GO:0009893,GO:0009913,GO:0009987,GO:0010468,GO:0010556,GO:0010557,GO:…	-	ko:K07604,ko:K07605	ko04915,map04915	-	-	-	ko00000,ko00001,ko04147,ko04812	-	-	-	Filament
TRINITY_DN29395_c0_g1_i1.p2	MHC class II receptor activity	246437.XP_006156044.1	9.8e-49	199.5	28M49@1|root,2QTM6@2759|Eukaryota,38D73@33154|Opisthokonta,3B94K@33208|Metazoa,3CVR3@33213|Bilateria,48311@7711|Chordata,48V97@7742|Vertebrata,3JCDN@40674|Mammalia,35GGP@314146|Euarchontoglires	33208|Metazoa	Z	KRT17	GO:0001558,GO:0001942,GO:0002009,GO:0003674,GO:0004888,GO:0005102,GO:0005198,GO:0005200,GO:0005488,GO:0005515,GO:0005575,GO:0005622,GO:0005623,GO:0005737,GO:0005829,GO:0005856,GO:0005882,GO:0006417,GO:0006996,GO:0007010,GO:0007154,GO:0007165,GO:0007275,GO:0008150,GO:0008219,GO:0008544,GO:0009653,GO:0009888,GO:0009889,GO:0009891,GO:0009893,GO:0009913,GO:0009987,GO:0010468,GO:0010556,GO:0010557,GO:…	-	ko:K07604,ko:K07605	ko04915,map04915	-	-	-	ko00000,ko00001,ko04147,ko04812	-	-	-	Filament
TRINITY_DN29395_c0_g1_i2.p1	Intermediate filament protein	9601.ENSPPYP00000009461	1.1e-46	193.4	28M49@1|root,2R8V7@2759|Eukaryota,3AEWI@33154|Opisthokonta,3BY6R@33208|Metazoa,3E6NP@33213|Bilateria,48S7W@7711|Chordata,49NQ3@7742|Vertebrata,3J95V@40674|Mammalia,35C54@314146|Euarchontoglires,4M8NT@9443|Primates,4MTCJ@9604|Hominidae	33208|Metazoa	S	KRT16	GO:0005575,GO:0005622,GO:0005623,GO:0005634,GO:0005737,GO:0006996,GO:0007010,GO:0008150,GO:0009987,GO:0016043,GO:0022607,GO:0043226,GO:0043227,GO:0043229,GO:0043231,GO:0044085,GO:0044424,GO:0044464,GO:0045103,GO:0045104,GO:0045109,GO:0045110,GO:0071840,GO:0097435	-	ko:K07604	ko04915,map04915	-	-	-	ko00000,ko00001,ko04147,ko04812	-	-	-	Filament
TRINITY_DN29395_c2_g1_i1.p1	Keratin, type I cytoskeletal 17	10029.XP_007631463.1	2e-25	121.7	28M49@1|root,2QTM6@2759|Eukaryota,38D73@33154|Opisthokonta,3B94K@33208|Metazoa,3CVR3@33213|Bilateria,48311@7711|Chordata,48V97@7742|Vertebrata,3JCDN@40674|Mammalia,35GGP@314146|Euarchontoglires,4PS4G@9989|Rodentia	33208|Metazoa	Z	KRT17	GO:0001558,GO:0001942,GO:0002009,GO:0003674,GO:0004888,GO:0005102,GO:0005198,GO:0005200,GO:0005488,GO:0005515,GO:0005575,GO:0005622,GO:0005623,GO:0005737,GO:0005829,GO:0005856,GO:0005882,GO:0006417,GO:0006996,GO:0007010,GO:0007154,GO:0007165,GO:0007275,GO:0008150,GO:0008219,GO:0008544,GO:0009653,GO:0009888,GO:0009889,GO:0009891,GO:0009893,GO:0009913,GO:0009987,GO:0010468,GO:0010556,GO:0010557,GO:…	-	ko:K07604,ko:K07605	ko04915,map04915	-	-	-	ko00000,ko00001,ko04147,ko04812	-	-	-	Filament
TRINITY_DN26241_c0_g1_i1.p1	TAF1 RNA polymerase II, TATA box binding protein (TBP)-associated factor	8010.XP_010891806.1	2.5e-37	162.5	COG5179@1|root,KOG0008@2759|Eukaryota,38F7T@33154|Opisthokonta,3BCAB@33208|Metazoa,3CTD8@33213|Bilateria,488NA@7711|Chordata,490C8@7742|Vertebrata,49VDC@7898|Actinopterygii	33208|Metazoa	K	TAF1	GO:0000003,GO:0000122,GO:0000209,GO:0000228,GO:0000280,GO:0000428,GO:0000785,GO:0000790,GO:0000976,GO:0000977,GO:0000979,GO:0000981,GO:0000988,GO:0000989,GO:0001012,GO:0001046,GO:0001047,GO:0001067,GO:0001076,GO:0001085,GO:0001129,GO:0001132,GO:0002039,GO:0003674,GO:0003676,GO:0003677,GO:0003690,GO:0003700,GO:0003712,GO:0003713,GO:0003824,GO:0004402,GO:0004672,GO:0004674,GO:0004842,GO:0005488,GO:…	-	ko:K03125	ko03022,map03022	-	-	-	ko00000,ko00001,ko01001,ko03021,ko03036	-	-	-	Bromodomain,DUF3591,TBP-binding,zf-CCHC_6
TRINITY_DN26271_c0_g1_i5.p1	Belongs to the peptidase S16 family	7668.SPU_024488-tr	5e-43	180.6	COG0466@1|root,KOG2004@2759|Eukaryota,3A0YP@33154|Opisthokonta,3BPF8@33208|Metazoa,3D6N5@33213|Bilateria	33208|Metazoa	O	-	-	-	-	-	-	-	-	-	-	-	-	Lon_C
TRINITY_DN26271_c0_g1_i4.p1	ATP-dependent peptidase activity	7739.XP_002606365.1	6e-128	464.2	COG0466@1|root,KOG2004@2759|Eukaryota,38E0Y@33154|Opisthokonta,3BCE6@33208|Metazoa,3CT0G@33213|Bilateria,484SC@7711|Chordata	33208|Metazoa	O	LONP2	GO:0002020,GO:0003674,GO:0003824,GO:0005102,GO:0005488,GO:0005515,GO:0005575,GO:0005622,GO:0005623,GO:0005634,GO:0005737,GO:0005777,GO:0005782,GO:0005829,GO:0006508,GO:0006605,GO:0006625,GO:0006807,GO:0006810,GO:0006886,GO:0006996,GO:0007031,GO:0008104,GO:0008150,GO:0008152,GO:0008233,GO:0009894,GO:0009987,GO:0010033,GO:0010467,GO:0010565,GO:0014070,GO:0015031,GO:0015833,GO:0016043,GO:0016485,GO:…	3.4.21.53	ko:K01338	ko04112,map04112	-	-	-	ko00000,ko00001,ko01000,ko01002	-	-	-	AAA,LON_substr_bdg,Lon_C
TRINITY_DN58186_c0_g1_i1.p2	Glycosyltransferase that generates the core 1 O-glycan Gal-beta1-3GalNAc-alpha1-Ser Thr (T antigen), which is a precursor for many extended O-glycans in glycoproteins	8128.ENSONIP00000015241	3.6e-12	77.8	KOG2246@1|root,KOG2246@2759|Eukaryota,38C0F@33154|Opisthokonta,3BANH@33208|Metazoa,3CS5Q@33213|Bilateria,47YUB@7711|Chordata,48XJA@7742|Vertebrata,49Z0Y@7898|Actinopterygii	33208|Metazoa	G	-	GO:0000003,GO:0001525,GO:0001568,GO:0001655,GO:0001822,GO:0001944,GO:0002682,GO:0002683,GO:0003674,GO:0003824,GO:0005575,GO:0005622,GO:0005623,GO:0005737,GO:0005794,GO:0005795,GO:0005797,GO:0006464,GO:0006486,GO:0006493,GO:0006629,GO:0006643,GO:0006664,GO:0006807,GO:0007275,GO:0007399,GO:0007417,GO:0007528,GO:0008150,GO:0008152,GO:0008378,GO:0008610,GO:0009058,GO:0009059,GO:0009100,GO:0009101,GO:…	2.4.1.122	ko:K00731	ko00512,ko01100,map00512,map01100	M00056	R05908	-	ko00000,ko00001,ko00002,ko01000,ko01003	-	GT31	-	Fringe
TRINITY_DN58147_c0_g1_i1.p1	Acetylgalactosaminyltransferase activity	12957.ACEP27792-PA	4.4e-24	117.9	KOG3588@1|root,KOG3588@2759|Eukaryota,38D3Y@33154|Opisthokonta,3BBF5@33208|Metazoa,3CUGR@33213|Bilateria,41TV6@6656|Arthropoda,3SHFD@50557|Insecta	33208|Metazoa	G	CHSY1	GO:0000003,GO:0000139,GO:0001501,GO:0002009,GO:0002062,GO:0002063,GO:0002119,GO:0002164,GO:0003002,GO:0003674,GO:0003824,GO:0005488,GO:0005515,GO:0005575,GO:0005576,GO:0005622,GO:0005623,GO:0005737,GO:0005794,GO:0006022,GO:0006023,GO:0006024,GO:0006029,GO:0006082,GO:0006790,GO:0006807,GO:0007275,GO:0007389,GO:0007610,GO:0008150,GO:0008152,GO:0008194,GO:0008375,GO:0008376,GO:0008589,GO:0009058,GO:…	2.4.1.175,2.4.1.226	ko:K13499	ko00532,ko01100,map00532,map01100	M00058	R04603,R05931,R05932,R05933,R05934,R07336	RC00005,RC00049	ko00000,ko00001,ko00002,ko01000,ko01003	-	GT31,GT7	-	CHGN,Fringe
[truncated: 752 more rows]
